# Supplementary material for: RNF20 links the DNA damage response and metabolic rewiring in lung cancer through HIF1α
Source: Nat Commun. 2025 May 28;16:4929. doi: 10.1038/s41467-025-60223-4 (PMC12120090; doi:10.1038/s41467-025-60223-4)
Supplement: Supplementary file 3 — Supplementary Data 1 [file 41467_2025_60223_MOESM3_ESM.xlsx]

## Sheet: Sheet1
REFSEQ	SYMBOL	length	MLE12_ctr2.x	MLE12_ctr3.x	MLE12_ctr4.x	MLE12_Rnf20_het03.x	MLE12_Rnf20_het07.x	MLE12_Rnf20_het09.x	baseMean	log2FoldChange	lfcSE	stat	pvalue	padj	MLE12_ctr2.y	MLE12_ctr3.y	MLE12_ctr4.y	MLE12_Rnf20_het03.y	MLE12_Rnf20_het07.y	MLE12_Rnf20_het09.y	FC1	FC2	Pvalue1	padjus1	padjus2	log2fc2	RPKMMLE12_ctr2	RPKMMLE12_ctr3	RPKMMLE12_ctr4	RPKMMLE12_Rnf20_het03	RPKMMLE12_Rnf20_het07	RPKMMLE12_Rnf20_het09	sumRPKM	AVE_RPKM
NM_001001130	Zfp85	2280	29	26	16	48	37	52	34.4493	0.924294	0.441359	2.0942	0.036242	0.11051	29.4031	25.697	16.2188	47.6883	36.4131	51.2756	UP_FC1_5	UP_FC1.25	P0_05			0.924294	0.370442	0.329455	0.209762	0.606289	0.466171	0.660757	2.64288	0.440479
NM_001001144	Scap	4201	2507	2984	2633	3328	3124	2767	2878.23	0.158703	0.11152	1.42309	0.154709	0.315283	2541.84	2949.22	2669.01	3306.39	3074.45	2728.45						0.158703	17.3803	20.5213	18.7344	22.8141	21.3618	19.0823	119.894	19.9824
NM_001001152	Zfp458	3482	32	32	40	36	32	54	37.5209	0.20426	0.417054	0.489769	0.624297	0.77491	32.4447	31.627	40.547	35.7662	31.4924	53.2478						0.20426	0.267657	0.265509	0.343378	0.297747	0.263998	0.449302	1.88759	0.314598
NM_001001176	Taf9b	2574	275	263	318	302	366	200	286.425	-0.00604578	0.246376	-0.0245389	0.980423	0.989988	278.822	259.935	322.349	300.039	360.195	197.214						-0.00604578	3.11158	2.95193	3.69284	3.37887	4.08462	2.2511	19.4709	3.24516
NM_001001178	Ccdc148	3959	7	9	10	6	5	10	7.81193	-0.333078	0.818192	-0.40709	0.683942	0.815028	7.09729	8.8951	10.1368	5.96103	4.92069	9.8607		down_FC0_8				-0.333078	0.0514955	0.0656773	0.0755016	0.0436454	0.0362797	0.0731792	0.345779	0.0576298
NM_001001180	Zfp941	3904	2	1	1	0	2	7	2.1501	1.13981	1.80712	0.630732	0.528216		2.0278	0.988345	1.01368	0	1.96828	6.90249	UP_FC1_5	UP_FC1.25				1.13981	0.0149203	0.00740028	0.00765653	0	0.0147163	0.0519471	0.0966405	0.0161068
NM_001001181	BC031181	1105	686	686	626	491	663	467	601.482	-0.327011	0.166658	-1.96217	0.0497422	0.139797	695.534	678.005	634.561	487.811	652.484	460.495		down_FC0_8	P0_05			-0.327011	18.0808	17.9358	16.9338	12.7965	17.2357	12.2441	95.2268	15.8711
NM_001001182	Baz2b	7942	910	953	810	782	773	1048	876.113	-0.0629149	0.156046	-0.403181	0.686815	0.817194	922.647	941.893	821.078	776.921	760.739	1033.4						-0.0629149	3.33709	3.46674	3.04858	2.83563	2.79594	3.823	19.307	3.21783
NM_001001183	Tmem204	1774	4	5	4	7	8	2	4.9753	0.363594	1.05284	0.345347	0.729833	0.846928	4.05559	4.94172	4.0547	6.95454	7.8731	1.97214		UP_FC1.25				0.363594	0.0656694	0.0814282	0.0673982	0.113636	0.129543	0.0326625	0.490338	0.081723
NM_001001184	Primpol	3818	535	572	650	593	659	666	610.179	0.100827	0.133988	0.752512	0.451743	0.639709	542.436	565.333	658.889	589.149	648.547	656.722						0.100827	4.08107	4.32831	5.08885	4.47293	4.95825	5.05372	27.9831	4.66385
NM_001001185	BC048507	595	219	198	188	158	166	164	181.727	-0.335483	0.183901	-1.82426	0.0681128	0.175751	222.044	195.692	190.571	156.974	163.367	161.715		down_FC0_8				-0.335483	10.7197	9.61405	9.44458	7.64739	8.01438	7.98546	53.4256	8.90427
NM_001001186	Zfp456	4073	35	67	59	39	13	22	39.1244	-1.14183	0.527161	-2.166	0.0303115	0.0962383	35.4864	66.2191	59.8069	38.7467	12.7938	21.6935	down_FC0_6	down_FC0_8	P0_05		P0_1	-1.14183	0.250271	0.475246	0.432992	0.275755	0.091687	0.156488	1.68244	0.280406
NM_001001187	Zfp738	4498	70	72	74	88	75	123	83.2785	0.379768	0.30207	1.25722	0.208674	0.387756	70.9729	71.1608	75.012	87.4285	73.8104	121.287		UP_FC1.25				0.379768	0.453247	0.462457	0.491761	0.563425	0.478983	0.792244	3.24212	0.540353
NM_001001295	Dis3l	3556	819	972	944	878	967	876	905.953	-0.0320113	0.115884	-0.276236	0.782367	0.880132	830.383	960.671	956.91	872.298	951.661	863.797						-0.0320113	6.70778	7.89701	7.93509	7.1106	7.81166	7.137	44.5991	7.43319
NM_001001297	Thnsl1	2322	124	110	118	145	148	157	133.096	0.32856	0.208309	1.57728	0.114732	0.256191	125.723	108.718	119.614	144.058	145.652	154.813		UP_FC1.25				0.32856	1.55531	1.36864	1.51901	1.79837	1.83096	1.95889	10.0312	1.67186
NM_001001321	Slc35d2	2262	67	73	90	113	95	127	93.7169	0.517095	0.274843	1.88142	0.0599146	0.16044	67.9312	72.1492	91.2308	112.266	93.4931	125.231		UP_FC1.25				0.517095	0.862658	0.93237	1.1893	1.43866	1.20645	1.62661	7.25606	1.20934
NM_001001322	Adamts13	4549	4	3	4	1	4	2	2.99625	-0.680724	1.2911	-0.527243	0.598025	0.755597	4.05559	2.96503	4.0547	0.993506	3.93655	1.97214	down_FC0_6	down_FC0_8				-0.680724	0.0256095	0.019053	0.0262837	0.00633078	0.0252594	0.0127376	0.115274	0.0192123
NM_001001326	St5	4233	32	30	6	8	16	37	21.3927	-0.180168	0.812215	-0.221823	0.824452	0.9038	32.4447	29.6503	6.08206	7.94805	15.7462	36.4846						-0.180168	0.22017	0.204753	0.0423687	0.0544271	0.10858	0.253237	0.883536	0.147256
NM_001001327	Vkorc1l1	4805	1716	1489	1480	1447	1342	1283	1455.86	-0.227796	0.113965	-1.99882	0.0456276	0.131346	1739.85	1471.65	1500.24	1437.6	1320.71	1265.13			P0_05			-0.227796	10.4011	8.95281	9.20683	8.67258	8.02302	7.73582	52.9922	8.83203
NM_001001333	Hexdc	2145	363	390	407	524	606	602	479.444	0.55292	0.134297	4.11714	3.83608e-05	0.000459117	368.045	385.455	412.566	520.597	596.388	593.614		UP_FC1.25	P0_05	P0_05	P0_1	0.55292	4.92874	5.25286	5.67164	7.03521	8.11566	8.13097	39.1351	6.52251
NM_001001334	Spag6	1638	0	1	1	5	3	2	1.98235	2.30139	1.78791	1.28719	0.198027		0	0.988345	1.01368	4.96753	2.95241	1.97214	UP_FC1_5	UP_FC1.25				2.30139	0	0.0176378	0.0182485	0.0879082	0.0526122	0.0353744	0.211781	0.0352968
NM_001001335	Plekha8	6611	550	477	547	763	666	744	621.78	0.43938	0.134341	3.27063	0.00107309	0.0070456	557.644	471.441	554.481	758.045	655.436	733.636		UP_FC1.25	P0_05	P0_05	P0_1	0.43938	2.42299	2.08454	2.47322	3.32377	2.89392	3.26046	16.4589	2.74315
NM_001001447	Zscan22	3465	237	248	284	349	419	356	313.903	0.521807	0.1669	3.12646	0.00176924	0.0104428	240.294	245.11	287.884	346.733	412.354	351.041		UP_FC1.25	P0_05	P0_05	P0_1	0.521807	1.99206	2.06779	2.44995	2.90065	3.47368	2.9766	15.8607	2.64345
NM_001001454	Ttyh1	2996	3	2	3	0	4	3	2.49236	-0.223426	1.55402	-0.143773	0.88568		3.04169	1.97669	3.04103	0	3.93655	2.95821						-0.223426	0.0291633	0.0192862	0.029931	0	0.0383528	0.0290103	0.145744	0.0242906
NM_001001491	Tpm4	2089	11700	12091	10261	7506	9899	9109	10065.9	-0.386046	0.122158	-3.16021	0.00157656	0.00953804	11862.6	11950.1	10401.3	7457.25	9741.98	8982.11		down_FC0_8	P0_05	P0_05	P0_1	-0.386046	163.119	167.218	146.823	103.477	136.123	126.33	843.089	140.515
NM_001001492	Lca5l	3157	3	6	0	3	6	1	3.14053	0.135804	1.56251	0.0869138	0.93074	0.963045	3.04169	5.93007	0	2.98052	5.90483	0.98607						0.135804	0.027676	0.0549079	0	0.0273665	0.0545953	0.00917695	0.173723	0.0289538
NM_001001493	Wdr83os	693	800	823	811	766	496	586	712.269	-0.421393	0.176167	-2.39201	0.0167566	0.0611876	811.119	813.408	822.091	761.025	488.132	577.837		down_FC0_8	P0_05		P0_1	-0.421393	33.6212	34.3103	34.9808	31.8324	20.5602	24.4984	179.803	29.9672
NM_001001495	Tnip3	3759	345	446	303	210	238	107	274.352	-1.00144	0.302317	-3.31255	0.000924505	0.00623838	349.795	440.802	307.144	208.636	234.225	105.509	down_FC0_6	down_FC0_8	P0_05	P0_05	P0_1	-1.00144	2.67303	3.42784	2.40942	1.60887	1.81879	0.824678	12.7626	2.1271
NM_001001496	Gja6	2013	1	3	1	1	2	1	1.49008	-0.341012	1.73514	-0.196533	0.844193		1.0139	2.96503	1.01368	0.993506	1.96828	0.98607		down_FC0_8				-0.341012	0.0144681	0.0430562	0.014849	0.0143064	0.0285407	0.0143923	0.129613	0.0216021
NM_001001565	Chpf	3228	1831	1885	1799	1322	1502	1064	1563.97	-0.529294	0.139515	-3.79383	0.000148344	0.00139235	1856.45	1863.03	1823.6	1313.41	1478.18	1049.18		down_FC0_8	P0_05	P0_05	P0_1	-0.529294	16.5201	16.8708	16.6586	11.7943	13.3664	9.54951	84.7597	14.1266
NM_001001566	Chpf	3086	1828	1879	1797	1322	1502	1064	1562.14	-0.526428	0.139485	-3.77409	0.000160594	0.00147687	1853.41	1857.1	1821.58	1313.41	1478.18	1049.18		down_FC0_8	P0_05	P0_05	P0_1	-0.526428	17.2519	17.5909	17.4058	12.337	13.9815	9.98893	88.556	14.7593
NM_001001602	Dab2ip	6378	2003	2397	2136	2579	3120	2759	2486.41	0.347495	0.1117	3.11098	0.00186467	0.0108828	2030.84	2369.06	2165.21	2562.25	3070.51	2720.57		UP_FC1.25	P0_05	P0_05	P0_1	0.347495	9.14646	10.8578	10.0106	11.645	14.0523	12.5326	68.2448	11.3741
NM_001001735	Nsd3	3640	1842	2246	2138	1803	1805	2098	1981.85	-0.150182	0.116425	-1.28995	0.197069	0.373507	1867.6	2219.82	2167.24	1791.29	1776.37	2068.77						-0.150182	14.7382	17.8265	17.5569	14.2649	14.2447	16.6985	95.3297	15.8883
NM_001001737	Zfp950	4899	45	59	43	64	58	77	57.3529	0.41366	0.329301	1.25618	0.209052	0.388239	45.6254	58.3123	43.5881	63.5844	57.08	75.9274		UP_FC1.25				0.41366	0.267523	0.347939	0.262363	0.376223	0.340094	0.455362	2.0495	0.341584
NM_001001738	Itprip	3792	755	877	670	858	941	880	826.28	0.195013	0.13061	1.49309	0.135413	0.287216	765.493	866.778	679.163	852.428	926.074	867.741						0.195013	5.79876	6.68174	5.28139	6.51617	7.12853	6.72338	38.13	6.35499
NM_001001792	Zfp239	3003	346	328	330	428	376	438	372.776	0.281728	0.143595	1.96197	0.0497665	0.139851	350.809	324.177	334.513	425.22	370.036	431.899			P0_05			0.281728	3.35566	3.15556	3.28474	4.10451	3.59676	4.22563	21.7229	3.62048
NM_001001798	Atp11c	5942	507	512	401	579	587	643	535.589	0.324879	0.146042	2.22456	0.0261105	0.0861141	514.046	506.033	406.484	575.24	577.689	634.043		UP_FC1.25	P0_05		P0_1	0.324879	2.48503	2.4894	2.01722	2.8062	2.83782	3.1351	15.7708	2.62846
NM_001001804	Ephx4	1249	1	4	4	1	3	5	2.98304	-0.0238612	1.36369	-0.0174975	0.98604	0.991751	1.0139	3.95338	4.0547	0.993506	2.95241	4.93035						-0.0238612	0.0233182	0.0925243	0.0957281	0.0230574	0.0689982	0.115979	0.419605	0.0699342
NM_001001806	Zfp36l2	3529	6485	6582	5659	6398	7965	7153	6677.55	0.175336	0.110276	1.58998	0.111839	0.251131	6575.13	6505.29	5736.39	6356.45	7838.66	7053.36						0.175336	53.5199	53.8846	47.9325	52.2115	64.8355	58.7232	331.107	55.1845
NM_001001880	Mpzl1	2243	1061	1068	1095	1340	1228	1244	1167.96	0.216668	0.0960729	2.25525	0.0241178	0.0809702	1075.75	1055.55	1109.98	1331.3	1208.52	1226.67			P0_05		P0_1	0.216668	13.7766	13.7563	14.5924	17.2048	15.7271	16.0681	91.1252	15.1875
NM_001001881	2510009E07Rik	5160	254	314	324	342	225	437	314.737	0.146475	0.257756	0.568269	0.569853	0.733449	257.53	310.34	328.431	339.779	221.431	430.912						0.146475	1.43364	1.75808	1.87688	1.90875	1.2526	2.45361	10.6836	1.78059
NM_001001882	Rtel1	4403	1961	2261	1964	1482	1557	1692	1814.48	-0.411132	0.102317	-4.01823	5.86365e-05	0.000649987	1988.25	2234.65	1990.86	1472.38	1532.3	1668.43		down_FC0_8	P0_05	P0_05	P0_1	-0.411132	12.9714	14.8358	13.3332	9.69332	10.1582	11.1333	72.1252	12.0209
NM_001001883	Hecw2	11148	4	15	16	40	8	26	18.0585	1.06056	0.809998	1.30934	0.190419	0.364724	4.05559	14.8252	16.2188	39.7402	7.8731	25.6378	UP_FC1_5	UP_FC1.25				1.06056	0.0104501	0.0388734	0.0429007	0.103332	0.0206144	0.0675693	0.28374	0.0472901
NM_001001884	Nckap5l	4839	395	445	496	388	280	189	365.082	-0.664512	0.261327	-2.54284	0.0109957	0.0438971	400.49	439.813	502.783	385.48	275.559	186.367	down_FC0_6	down_FC0_8	P0_05	P0_05	P0_1	-0.664512	2.37738	2.65682	3.06385	2.30913	1.66219	1.13156	13.2009	2.20016
NM_001001885	Tmem151a	3941	4185	3702	3128	5010	6367	5575	4635.6	0.596359	0.138408	4.30871	1.64211e-05	0.000226378	4243.16	3658.85	3170.78	4977.46	6266.01	5497.34	UP_FC1_5	UP_FC1.25	P0_05	P0_05	P0_1	0.596359	30.9276	27.1386	23.7248	36.6104	46.4095	40.9837	205.795	34.2991
NM_001001892	H2-K1	1636	13327	13314	16803	16399	15501	11404	14416.1	-0.0303905	0.161095	-0.18865	0.850367	0.918754	13512.2	13158.8	17032.8	16292.5	15255.1	11245.1						-0.0303905	237.25	235.117	307.005	288.674	272.179	201.951	1542.18	257.029
NM_001001932	Eea1	7805	1623	1782	1611	1481	1460	1908	1638.24	-0.073472	0.132372	-0.55504	0.578867	0.74091	1645.56	1761.23	1633.03	1471.38	1436.84	1881.42						-0.073472	6.05623	6.59619	6.16971	5.46456	5.37352	7.08237	36.7426	6.12376
NM_001001980	Limch1	6065	426	361	401	790	490	457	485.488	0.523271	0.2323	2.25256	0.0242866	0.0813725	431.921	356.793	406.484	784.87	482.228	450.634		UP_FC1.25	P0_05		P0_1	0.523271	2.04567	1.71963	1.97631	3.75119	2.32083	2.18302	13.9967	2.33278
NM_001001981	Utp14b	3690	225	188	195	160	181	200	190.984	-0.194665	0.197454	-0.985875	0.324194	0.519483	228.127	185.809	197.667	158.961	178.129	197.214						-0.194665	1.77588	1.47194	1.57961	1.24873	1.40906	1.57028	9.05549	1.50925
NM_001001982	Ccdc9b	4703	412	638	446	502	590	506	513.12	0.0728418	0.190803	0.381765	0.702636	0.827961	417.726	630.564	452.099	498.74	580.641	498.951						0.0728418	2.5514	3.91926	2.83466	3.07399	3.60376	3.11709	19.1002	3.18336
NM_001001983	Pi4ka	6374	3314	3254	2957	2758	3432	3934	3261.74	0.062428	0.138869	0.449546	0.653038	0.794263	3360.06	3216.07	2997.44	2740.09	3377.56	3879.2						0.062428	15.1425	14.749	13.867	12.4611	15.4673	17.8812	89.568	14.928
NM_001001984	Kdm2a	7242	4124	4727	4630	5817	5316	5302	4964.26	0.261518	0.0914796	2.85876	0.00425307	0.0210487	4181.32	4671.91	4693.32	5779.22	5231.68	5228.14			P0_05	P0_05	P0_1	0.261518	16.585	18.8576	19.1102	23.132	21.0865	21.2107	119.982	19.997
NM_001001985	Nat8l	6524	0	0	0	1	0	5	0.987309	3.41674	3.44214	0.992619	0.320896		0	0	0	0.993506	0	4.93035	UP_FC1_5	UP_FC1.25				3.41674	0	0	0	0.00441427	0	0.0222039	0.0266182	0.00443636
NM_001001986	Nol4l	5605	918	787	840	747	848	1045	861.202	0.0263863	0.156998	0.168067	0.86653	0.927909	930.759	777.827	851.488	742.149	834.549	1030.44						0.0263863	4.77006	4.05655	4.47966	3.83812	4.34609	5.40149	26.892	4.482
NM_001001999	Gp1bb	2082	94	85	50	79	133	89	87.8562	0.369457	0.359067	1.02894	0.30351	0.497195	95.3064	84.0093	50.6838	78.487	130.89	87.7602		UP_FC1.25				0.369457	1.31493	1.1795	0.717846	1.09275	1.83506	1.23846	7.37854	1.22976
NM_001002004	2610507B11Rik	7402	11467	13331	13302	14007	12687	13802	13049.6	0.0635945	0.0935304	0.679933	0.496547	0.675498	11626.4	13175.6	13483.9	13916	12485.8	13609.7						0.0635945	45.1188	52.0322	53.7167	54.4966	49.2367	54.0214	308.622	51.4371
NM_001002008	Zfp948	2674	603	465	517	346	414	465	467.457	-0.398727	0.177449	-2.247	0.0246401	0.0824369	611.381	459.58	524.07	343.753	407.433	458.522		down_FC0_8	P0_05		P0_1	-0.398727	6.56769	5.024	5.77924	3.72639	4.44752	5.03808	30.5829	5.09715
NM_001002011	Lmna	3159	6440	8036	6694	6574	7082	7724	7062.46	-0.00955371	0.110599	-0.0863819	0.931163	0.963266	6529.51	7942.34	6785.55	6531.31	6969.67	7616.4						-0.00955371	59.3735	73.4934	63.34	59.9312	64.3999	70.8379	391.376	65.2293
NM_001002012	Hspa2	2518	607	474	527	730	832	855	667.545	0.561188	0.147523	3.80407	0.000142337	0.00134662	615.436	468.475	534.207	725.259	818.803	843.09		UP_FC1.25	P0_05	P0_05	P0_1	0.561188	7.02085	5.43852	6.256	8.34911	9.49175	9.83747	46.3937	7.73228
NM_001002239	Rpl17	766	33	41	28	24	36	40	33.5133	-0.05261	0.433509	-0.121358	0.903407	0.947944	33.4586	40.5221	28.3829	23.8441	35.429	39.4428						-0.05261	1.25471	1.54637	1.09262	0.90231	1.35006	1.51288	7.65895	1.27649
NM_001002267	Tmem158	1730	38	58	39	25	49	29	39.507	-0.413625	0.445526	-0.928398	0.353201	0.549682	38.5281	57.324	39.5334	24.8376	48.2228	28.596		down_FC0_8				-0.413625	0.639726	0.96859	0.673845	0.416166	0.813633	0.485652	3.99761	0.666269
NM_001002268	Adgrg6	6478	106	171	237	230	371	187	215.79	0.590462	0.352086	1.67704	0.0935352	0.221571	107.473	169.007	240.241	228.506	365.115	184.395	UP_FC1_5	UP_FC1.25				0.590462	0.476564	0.762629	1.09358	1.02249	1.64517	0.836323	5.83676	0.972793
NM_001002764	Smg6	5796	859	1004	962	912	870	889	912.881	-0.105236	0.10742	-0.979677	0.327246	0.522651	870.939	992.298	975.156	906.077	856.2	876.616						-0.105236	4.3164	5.00453	4.96122	4.53148	4.31191	4.44372	27.5693	4.59488
NM_001002787	Ccin	2027	3	2	4	5	1	1	2.66847	-0.387466	1.42642	-0.271635	0.785903	0.882325	3.04169	1.97669	4.0547	4.96753	0.984138	0.98607		down_FC0_8				-0.387466	0.0431047	0.0285059	0.0589859	0.0710378	0.0141718	0.0142929	0.230099	0.0383498
NM_001002842	Pram1	2266	11	23	33	25	34	22	24.5547	0.248513	0.571258	0.435027	0.663543	0.801473	11.1529	22.7319	33.4513	24.8376	33.4607	21.6935						0.248513	0.14138	0.293242	0.435307	0.317726	0.43102	0.281278	1.89995	0.316659
NM_001002846	Fbxl12	2092	216	271	304	282	250	255	262.109	-0.0319042	0.191578	-0.166534	0.867737	0.928709	219.002	267.841	308.157	280.169	246.035	251.448						-0.0319042	3.00711	3.74253	4.34364	3.88205	3.43287	3.53144	21.9396	3.65661
NM_001002895	AI413582	630	237	262	291	259	273	231	257.998	-0.075374	0.174277	-0.432497	0.665381	0.80275	240.294	258.946	294.98	257.318	268.67	227.782						-0.075374	10.9563	12.0149	13.8068	11.8395	12.448	10.6229	71.6885	11.9481
NM_001002896	Bfsp2	1481	1	13	7	0	1	0	3.65704	-4.30384	1.87641	-2.29365	0.0218105	0.0751351	1.0139	12.8485	7.09573	0	0.984138	0	down_FC0_6	down_FC0_8	P0_05		P0_1	-4.30384	0.0196653	0.253598	0.141281	0	0.0193965	0	0.433942	0.0723236
NM_001002897	Atg9b	3886	189	551	320	131	145	54	231.113	-1.70165	0.432233	-3.93689	8.25453e-05	0.000863905	191.627	544.578	324.376	130.149	142.7	53.2478	down_FC0_6	down_FC0_8	P0_05	P0_05	P0_1	-1.70165	1.4165	4.09644	2.46144	0.970827	1.07187	0.402591	10.4197	1.73661
NM_001002929	Nup85	2138	4248	4329	4115	4008	3926	3850	4066.49	-0.131939	0.0693185	-1.90337	0.0569925	0.154459	4307.04	4278.54	4171.28	3981.97	3863.73	3796.37						-0.131939	57.8673	58.4976	57.5313	53.9875	52.7499	52.1706	332.804	55.4674
NM_001003666	Zfp457	2110	5	2	5	6	2	6	4.32671	0.193986	1.12607	0.172268	0.863227	0.926269	5.06949	1.97669	5.06838	5.96103	1.96828	5.91642						0.193986	0.0690151	0.0273846	0.070832	0.0818921	0.0272287	0.0823838	0.358736	0.0597894
NM_001003717	Osbpl8	7090	641	664	600	648	609	739	647.702	0.0426202	0.128061	0.332812	0.739276	0.85288	649.909	656.261	608.206	643.792	599.34	728.706						0.0426202	2.63311	2.7057	2.52957	2.6321	2.46746	3.01975	15.9877	2.66461
NM_001003719	Ralgapa1	8189	1463	1587	1647	1660	1797	1795	1651.51	0.135916	0.0944821	1.43853	0.150283	0.309538	1483.33	1568.5	1669.52	1649.22	1768.5	1770						0.135916	5.20319	5.59892	6.0118	5.83782	6.30371	6.35048	35.3059	5.88432
NM_001003817	Erbb2	4969	2089	1950	1953	3779	3941	3545	2858.93	0.885273	0.0887171	9.97861	1.89088e-23	1.06642e-20	2118.03	1927.27	1979.71	3754.46	3878.49	3495.62	UP_FC1_5	UP_FC1.25	P0_05	P0_05	P0_1	0.885273	12.2441	11.3377	11.7483	21.9019	22.7833	20.669	100.684	16.7807
NM_001003893	Masp2	3046	580	566	494	529	512	546	536.01	-0.0721754	0.127146	-0.567656	0.570269	0.733813	588.061	559.403	500.756	525.565	503.879	538.394						-0.0721754	5.54568	5.3684	4.84774	5.00149	4.82857	5.19321	30.7851	5.13085
NM_001003898	Tardbp	6486	3697	3634	3370	3353	3265	3892	3523.06	-0.0510403	0.10192	-0.500786	0.616522	0.769851	3748.38	3591.65	3416.09	3331.22	3213.21	3837.78						-0.0510403	16.6008	16.187	15.5308	14.8878	14.4606	17.3848	95.0517	15.842
NM_001003899	Tardbp	6477	3676	3618	3343	3335	3243	3861	3500.63	-0.0521417	0.101807	-0.512162	0.608537	0.763504	3727.09	3575.83	3388.72	3313.34	3191.56	3807.22						-0.0521417	16.5294	16.1381	15.4278	14.8284	14.3831	17.2703	94.5771	15.7629
NM_001003908	Cltc	6484	18127	17644	16003	15556	15736	17812	16757.4	-0.101456	0.0927508	-1.09386	0.274018	0.465943	18378.9	17438.4	16221.9	15455	15486.4	17563.9						-0.101456	81.4216	78.6162	73.7735	69.0921	69.7156	79.5871	452.206	75.3677
NM_001003909	Ankib1	6604	3037	2722	2451	2071	1964	2056	2378.63	-0.455863	0.109055	-4.1801	2.91375e-05	0.000364515	3079.21	2690.27	2484.52	2057.55	1932.85	2027.36		down_FC0_8	P0_05	P0_05	P0_1	-0.455863	13.3935	11.908	11.0937	9.03122	8.54305	9.01964	62.9892	10.4982
NM_001003910	Ttc41	4347	36	63	38	33	66	29	43.9368	-0.120329	0.479604	-0.250892	0.801897	0.890442	36.5003	62.2657	38.5197	32.7857	64.9531	28.596						-0.120329	0.241196	0.418706	0.261298	0.218624	0.436147	0.193278	1.76925	0.294875
NM_001003911	Adamts7	5320	134	284	200	247	193	182	205.681	-0.0108968	0.294399	-0.0370137	0.970474	0.985774	135.862	280.69	202.735	245.396	189.939	179.465						-0.0108968	0.733584	1.54229	1.12373	1.33708	1.04214	0.991135	6.76995	1.12833
NM_001003912	Arhgef11	6756	676	754	797	1097	1145	1059	916.578	0.542764	0.11239	4.82931	1.37006e-06	2.7044e-05	685.395	745.212	807.9	1089.88	1126.84	1044.25		UP_FC1.25	P0_05	P0_05	P0_1	0.542764	2.91416	3.22433	3.52623	4.67617	4.86849	4.54129	23.7507	3.95845
NM_001003913	Mars	2916	3843	4081	4416	4549	4149	3935	4148.18	0.0088783	0.101525	0.0874498	0.930314	0.962823	3896.41	4033.44	4476.39	4519.46	4083.19	3880.18						0.0088783	38.3831	40.4331	45.2672	44.9264	40.8728	39.0958	248.978	41.4964
NM_001003916	Zc4h2	2217	199	155	175	237	227	254	206.946	0.414403	0.191117	2.16832	0.0301345	0.095779	201.766	153.193	177.393	235.461	223.399	250.462		UP_FC1.25	P0_05		P0_1	0.414403	2.61423	2.01987	2.35947	3.07862	2.9413	3.31926	16.3327	2.72212
NM_001003917	Atg9a	3838	1481	1505	1499	1676	1677	1564	1561.05	0.107626	0.0856969	1.2559	0.209154	0.388308	1501.58	1487.46	1519.5	1665.12	1650.4	1542.21						0.107626	11.2385	11.329	11.6745	12.576	12.5518	11.8061	71.1758	11.8626
NM_001003918	Usp7	5394	4574	4377	4014	2935	3362	4131	3888.42	-0.339723	0.137254	-2.47513	0.0133186	0.0508721	4637.57	4325.99	4068.9	2915.94	3308.67	4073.45		down_FC0_8	P0_05		P0_1	-0.339723	24.6969	23.4436	22.2438	15.67	17.9046	22.188	126.147	21.0245
NM_001003919	Ddx11	4127	894	946	853	877	851	977	896.377	-0.018224	0.110207	-0.165361	0.86866	0.929305	906.425	934.974	864.666	871.304	837.501	963.39						-0.018224	6.30899	6.62239	6.17812	6.11982	5.92344	6.85857	38.0113	6.33522
NM_001003920	Brsk1	2975	392	392	357	456	271	360	370.248	-0.0937113	0.213148	-0.439653	0.660188	0.799242	397.448	387.431	361.882	453.039	266.701	354.985						-0.0937113	3.83756	3.80678	3.58693	4.41419	2.61674	3.50581	21.768	3.628
NM_001003933	Rtn3	4971	7899	7810	7532	8440	8628	9084	8199.43	0.145055	0.0698097	2.07786	0.0377221	0.113519	8008.78	7718.97	7635.01	8385.19	8491.14	8957.46			P0_05			0.145055	46.2791	45.3906	45.2906	48.8958	49.8592	52.9428	288.658	48.1097
NM_001003934	Rtn3	5027	7899	7812	7532	8442	8629	9085	8200.41	0.145154	0.0697831	2.08007	0.0375189	0.11313	8008.78	7720.95	7635.01	8387.18	8492.13	8958.44			P0_05			0.145154	45.7636	44.8964	44.7861	48.3626	49.3095	52.3587	285.477	47.5795
NM_001003939	Ttc41	1858	18	28	16	12	33	11	19.5647	-0.170028	0.659522	-0.257805	0.796557	0.887472	18.2502	27.6737	16.2188	11.9221	32.4766	10.8468						-0.170028	0.282152	0.435382	0.257404	0.185998	0.510208	0.171522	1.84267	0.307111
NM_001003949	Tmem259	2140	3570	3674	3312	4295	4408	3599	3793.69	0.196258	0.107846	1.8198	0.0687898	0.177085	3619.62	3631.18	3357.29	4267.11	4338.08	3548.87						0.196258	48.586	49.6002	46.2614	57.7993	59.1707	48.7238	310.141	51.6902
NM_001003950	Rab3ip	2755	1161	1122	1086	1322	1099	987	1125.86	-0.00800555	0.137601	-0.0581793	0.953606	0.976581	1177.14	1108.92	1100.85	1313.41	1081.57	973.251						-0.00800555	12.2735	11.766	11.7828	13.8192	11.4592	10.3793	71.4801	11.9133
NM_001003953	Kdm2b	5144	776	924	839	1061	861	835	879.218	0.0952638	0.141278	0.674298	0.500122	0.678358	786.785	913.231	850.474	1054.11	847.343	823.368						0.0952638	4.39357	5.18954	4.87532	5.94002	4.80818	4.70282	29.9095	4.98491
NM_001003955	Rab11fip5	6116	35	98	43	63	75	74	64.2171	0.25012	0.441011	0.567152	0.570611	0.734117	35.4864	96.8578	43.5881	62.5909	73.8104	72.9692						0.25012	0.16667	0.462932	0.210156	0.296651	0.352267	0.35054	1.83922	0.306536
NM_001003960	Dnmt3b	4239	261	235	230	249	197	212	230.056	-0.166864	0.184442	-0.904698	0.365626	0.561743	264.627	232.261	233.145	247.383	193.875	209.047						-0.166864	1.79322	1.60163	1.62183	1.69164	1.335	1.44892	9.49226	1.58204
NM_001003961	Dnmt3b	4298	261	238	231	253	197	214	231.711	-0.161594	0.185442	-0.871398	0.383537	0.579373	264.627	235.226	234.159	251.357	193.875	211.019						-0.161594	1.7686	1.59981	1.60652	1.69522	1.31667	1.44252	9.42936	1.57156
NM_001003963	Dnmt3b	4111	261	238	231	253	196	213	231.382	-0.165934	0.18637	-0.890351	0.373277	0.569226	264.627	235.226	234.159	251.357	192.891	210.033						-0.165934	1.84905	1.67258	1.6796	1.77234	1.36958	1.50109	9.84424	1.64071
NM_001003972	Senp7	1222	116	119	99	125	144	226	137.389	0.542447	0.2894	1.87438	0.0608777	0.162217	117.612	117.613	100.354	124.188	141.716	222.852		UP_FC1.25				0.542447	2.76467	2.81342	2.42162	2.94586	3.38509	5.35809	19.6887	3.28146
NM_001003973	Senp7	1142	108	116	92	112	135	223	130.239	0.547816	0.314396	1.74244	0.081431	0.200476	109.501	114.648	93.2582	111.273	132.859	219.894		UP_FC1.25				0.547816	2.75432	2.93461	2.40804	2.82439	3.39583	5.65734	19.9745	3.32909
NM_001004062	Crtc1	5658	1380	1486	1458	1495	1884	1522	1531	0.15546	0.121107	1.28366	0.199262	0.376082	1399.18	1468.68	1477.94	1485.29	1854.12	1500.8						0.15546	7.10351	7.58777	7.70258	7.60942	9.56526	7.79336	47.3619	7.89365
NM_001004066	Zfp386	4673	497	498	475	568	589	620	538.822	0.248512	0.116125	2.14004	0.0323516	0.101033	503.907	492.196	481.496	564.311	579.657	611.363			P0_05			0.248512	3.09754	3.07887	3.03836	3.50047	3.62075	3.84387	20.1799	3.36331
NM_001004139	Zfp619	5958	74	86	79	45	65	58	67.6626	-0.533564	0.301229	-1.77129	0.0765132	0.191456	75.0285	84.9977	80.0804	44.7078	63.969	57.192		down_FC0_8				-0.533564	0.361733	0.417019	0.39634	0.217513	0.313395	0.282033	1.98803	0.331339
NM_001004140	Ckap2	2590	2679	3729	3077	2876	2053	2417	2796.99	-0.390955	0.162093	-2.41191	0.015869	0.0584887	2716.23	3685.54	3119.08	2857.32	2020.44	2383.33		down_FC0_8	P0_05		P0_1	-0.390955	30.1252	41.5959	35.5115	31.9788	22.7703	27.0365	189.018	31.503
NM_001004143	Usp22	4427	4467	4224	4585	6035	5442	5706	5054.93	0.346681	0.0879187	3.94319	8.04035e-05	0.000844206	4529.08	4174.77	4647.7	5995.81	5355.68	5626.51		UP_FC1.25	P0_05	P0_05	P0_1	0.346681	29.3875	27.5659	30.9579	39.2592	35.3124	37.3418	199.825	33.3041
NM_001004144	Git1	3628	3723	3835	3875	4626	4247	4262	4078.54	0.175327	0.0796692	2.20068	0.0277587	0.0901212	3774.74	3790.3	3927.99	4595.96	4179.63	4202.63			P0_05		P0_1	0.175327	29.887	30.5391	31.9261	36.7208	33.6274	34.0345	196.735	32.7892
NM_001004148	Slc13a5	3255	2	5	5	1	2	1	2.66429	-1.60844	1.41993	-1.13276	0.257316	0.446862	2.0278	4.94172	5.06838	0.993506	1.96828	0.98607	down_FC0_6	down_FC0_8				-1.60844	0.0178952	0.044379	0.0459157	0.00884753	0.0176505	0.00890066	0.143589	0.0239314
NM_001004153	AU018091	3434	4	14	5	10	9	4	7.61623	-0.0164019	0.935794	-0.0175272	0.986016	0.991751	4.05559	13.8368	5.06838	9.93506	8.85724	3.94428						-0.0164019	0.0339247	0.117784	0.0435223	0.0838635	0.0752872	0.0337468	0.388128	0.0646881
NM_001004154	Rragb	2268	672	599	521	540	514	481	553.02	-0.248314	0.146545	-1.69446	0.0901787	0.215597	681.34	592.019	528.125	536.493	505.847	474.3						-0.248314	8.62944	7.63031	6.86652	6.85684	6.51027	6.14434	42.6377	7.10629
NM_001004155	9930012K11Rik	1977	233	174	132	260	287	354	238.641	0.715295	0.25454	2.81015	0.00495187	0.0237867	236.238	171.972	133.805	258.311	282.448	349.069	UP_FC1_5	UP_FC1.25	P0_05	P0_05	P0_1	0.715295	3.43246	2.54273	1.99576	3.78739	4.17017	5.18764	21.1162	3.51936
NM_001004157	Scarf1	2871	6	5	3	4	6	3	4.48387	-0.131904	1.05264	-0.125308	0.90028	0.94605	6.08339	4.94172	3.04103	3.97402	5.90483	2.95821						-0.131904	0.060866	0.0503147	0.0312342	0.0401236	0.0600339	0.0302734	0.272846	0.0454743
NM_001004164	Gnptab	5319	4494	4213	3987	2419	3091	3199	3560.26	-0.569459	0.126589	-4.49848	6.84423e-06	0.00010808	4556.46	4163.9	4041.53	2403.29	3041.97	3154.44		down_FC0_8	P0_05	P0_05	P0_1	-0.569459	24.6071	22.8834	22.4057	13.0972	16.6935	17.4244	117.111	19.5185
NM_001004173	Sgpp2	3991	12	5	3	10	3	5	6.32789	-0.177398	1.03262	-0.171793	0.8636	0.926387	12.1668	4.94172	3.04103	9.93506	2.95241	4.93035						-0.177398	0.0875702	0.0361948	0.0224689	0.0721592	0.0215933	0.0362962	0.276283	0.0460471
NM_001004176	Maml3	6505	127	178	196	487	370	368	285.702	1.26617	0.226357	5.59367	2.22317e-08	7.72797e-07	128.765	175.925	198.68	483.837	364.131	362.874	UP_FC1_5	UP_FC1.25	P0_05	P0_05	P0_1	1.26617	0.568608	0.790553	0.900639	2.15603	1.63393	1.63898	7.68874	1.28146
NM_001004177	Celsr2	10450	1414	798	532	1077	1518	1471	1129.34	0.539718	0.301686	1.78901	0.0736135	0.186144	1433.65	788.699	539.276	1070.01	1493.92	1450.51		UP_FC1.25				0.539718	3.94085	2.2062	1.52173	2.96806	4.17286	4.07821	18.8879	3.14798
NM_001004178	Frg2f1	1896	4	12	9	8	9	4	7.6314	-0.27227	0.88709	-0.306924	0.758901	0.864193	4.05559	11.8601	9.12308	7.94805	8.85724	3.94428						-0.27227	0.0614438	0.182853	0.141888	0.121514	0.136359	0.0611216	0.705178	0.11753
NM_001004180	Fam222a	2688	169	154	87	60	196	91	125.663	-0.266689	0.451353	-0.590866	0.554611	0.721168	171.349	152.205	88.1898	59.6103	192.891	89.7323						-0.266689	1.83111	1.6552	0.967457	0.642829	2.09462	0.980811	8.17202	1.362
NM_001004185	Whamm	3057	369	423	472	390	376	369	398.669	-0.180319	0.152085	-1.18564	0.235764	0.420671	374.128	418.07	478.455	387.467	370.036	363.86						-0.180319	3.5155	3.99764	4.61518	3.67403	3.53322	3.49707	22.8326	3.80544
NM_001004187	Rexo5	1768	64	62	79	96	115	116	88.1973	0.647311	0.26903	2.40609	0.0161242	0.0592543	64.8895	61.2774	80.0804	95.3765	113.176	114.384	UP_FC1_5	UP_FC1.25	P0_05		P0_1	0.647311	1.05428	1.01314	1.33563	1.56373	1.86851	1.90085	8.73613	1.45602
NM_001004190	Zfp560	4723	128	123	148	130	148	159	138.827	0.105057	0.218694	0.480384	0.630954	0.779512	129.779	121.566	150.024	129.156	145.652	156.785						0.105057	0.789312	0.752394	0.936668	0.792681	0.900166	0.975332	5.14655	0.857759
NM_001004191	Gm5617	630	65	58	64	102	100	73	76.6395	0.530875	0.292626	1.81417	0.0696508	0.178687	65.9034	57.324	64.8753	101.338	98.4138	71.9831		UP_FC1.25				0.530875	3.0049	2.65978	3.03656	4.66265	4.55972	3.35703	21.2806	3.54677
NM_001004293	Amigo1	5547	372	386	433	738	661	589	527.018	0.714076	0.149724	4.76927	1.84899e-06	3.48546e-05	377.17	381.501	438.922	733.207	650.515	580.795	UP_FC1_5	UP_FC1.25	P0_05	P0_05	P0_1	0.714076	1.95318	2.01042	2.33331	3.83152	3.42312	3.07631	16.6279	2.77131
NM_001004357	Cntnap2	6959	3	2	3	0	1	0	1.50726	-2.92367	2.1213	-1.37825	0.168127		3.04169	1.97669	3.04103	0	0.984138	0	down_FC0_6	down_FC0_8				-2.92367	0.0125554	0.00830312	0.0128859	0	0.00412793	0	0.0378724	0.00631207
NM_001004359	Gprasp1	5777	394	421	362	340	332	406	374.565	-0.151272	0.154088	-0.981722	0.326237	0.521462	399.476	416.093	366.951	337.792	326.734	400.344						-0.151272	1.98633	2.10542	1.87304	1.69492	1.65088	2.03609	11.3467	1.89111
NM_001004361	Tpgs2	4018	295	369	344	296	312	291	316.763	-0.189333	0.155692	-1.21608	0.223955	0.405863	299.1	364.699	348.705	294.078	307.051	286.946						-0.189333	2.1383	2.65323	2.55912	2.12156	2.23061	2.09825	13.8011	2.30018
NM_001004362	2610008E11Rik	4221	95	118	75	137	133	233	130.954	0.781294	0.318068	2.45637	0.0140348	0.0531012	96.3203	116.625	76.0257	136.11	130.89	229.754	UP_FC1_5	UP_FC1.25	P0_05		P0_1	0.781294	0.655488	0.807653	0.531114	0.934713	0.905138	1.59924	5.43335	0.905558
NM_001004363	Nuak1	5625	109	115	128	56	117	109	105.365	-0.346725	0.328931	-1.0541	0.291839	0.484786	110.515	113.66	129.751	55.6363	115.144	107.482		down_FC0_8				-0.346725	0.564366	0.590655	0.680188	0.286707	0.597506	0.561406	3.28083	0.546805
NM_001004364	Asap2	5506	231	405	490	419	290	355	363.821	-0.105152	0.281722	-0.373247	0.708965	0.832932	234.211	400.28	496.701	416.279	285.4	350.055						-0.105152	1.22189	2.12509	2.66012	2.19155	1.51301	1.86795	11.5796	1.92993
NM_001004365	Actr3b	2100	104	76	84	106	138	76	96.9621	0.250694	0.318705	0.7866	0.431516	0.622223	105.445	75.1142	85.1488	105.312	135.811	74.9413						0.250694	1.44235	1.04557	1.19564	1.45365	1.88772	1.0485	8.07343	1.34557
NM_001004366	Scube3	6675	109	165	108	18	159	12	94.8771	-1.04075	1.0811	-0.962678	0.335709	0.531387	110.515	163.077	109.477	17.8831	156.478	11.8328	down_FC0_6	down_FC0_8				-1.04075	0.475589	0.714152	0.483631	0.0776595	0.684265	0.0520839	2.48738	0.414564
NM_001004367	Cxxc4	5612	103	136	101	94	89	67	98.0454	-0.466416	0.277397	-1.6814	0.0926849	0.220028	104.432	134.415	102.381	93.3895	87.5883	66.0667		down_FC0_8				-0.466416	0.534535	0.700131	0.537954	0.482373	0.455566	0.345884	3.05644	0.509407
NM_001004436	Wapl	6330	2772	2545	2600	2527	2391	2659	2574.51	-0.0888688	0.0918528	-0.967513	0.333288	0.529151	2810.53	2515.34	2635.56	2510.59	2353.07	2621.96						-0.0888688	12.754	11.6156	12.2775	11.4967	10.8506	12.1699	71.1644	11.8607
NM_001004455	Cys1	1760	1	1	2	3	3	3	2.15346	1.14307	1.47748	0.773658	0.439133		1.0139	0.988345	2.02735	2.98052	2.95241	2.95821	UP_FC1_5	UP_FC1.25				1.14307	0.0165479	0.0164152	0.0339672	0.0490887	0.0489652	0.0493835	0.214368	0.0357279
NM_001004468	Tacc2	9228	2833	2657	2100	2563	2549	3051	2615.09	0.0802454	0.140272	0.572071	0.567274	0.73144	2872.37	2626.03	2128.72	2546.36	2508.57	3008.5						0.0802454	8.9412	8.31845	6.80226	7.9986	7.93489	9.57873	49.5741	8.26235
NM_001004721	Pigu	1607	902	980	923	885	953	876	916.612	-0.0723539	0.0998879	-0.72435	0.468851	0.653784	914.536	968.578	935.623	879.253	937.884	863.797						-0.0723539	16.3473	17.6185	17.1683	15.8599	17.0355	15.7929	99.8225	16.6371
NM_001004762	Pla2g4c	3356	24	30	28	11	22	19	22.2803	-0.682443	0.520689	-1.31065	0.189975	0.364151	24.3336	29.6503	28.3829	10.9286	21.651	18.7353	down_FC0_6	down_FC0_8				-0.682443	0.208279	0.25826	0.249389	0.0943939	0.188313	0.164023	1.16266	0.193776
NM_001005223	Znhit3	991	571	516	509	431	440	372	472.154	-0.386053	0.141054	-2.7369	0.00620204	0.0282874	578.936	509.986	515.961	428.201	433.021	366.818		down_FC0_8	P0_05	P0_05	P0_1	-0.386053	16.781	15.043	15.3527	12.525	12.7543	10.8753	83.3314	13.8886
NM_001005247	Hps5	4782	1002	1059	1034	863	863	946	958.375	-0.236977	0.0993956	-2.38418	0.0171173	0.0621762	1015.93	1046.66	1048.14	857.395	849.311	932.822			P0_05		P0_1	-0.236977	6.1026	6.39801	6.46328	5.19726	5.18418	5.73132	35.0766	5.84611
NM_001005248	Hps5	4758	1001	1054	1030	862	862	945	956.213	-0.233945	0.0993013	-2.35591	0.0184773	0.065839	1014.91	1041.72	1044.09	856.402	848.327	931.836			P0_05		P0_1	-0.233945	6.12726	6.39992	6.47075	5.21742	5.20429	5.75414	35.1738	5.8623
NM_001005341	Ypel2	4895	229	302	294	454	363	497	354.509	0.647649	0.192463	3.36506	0.000765276	0.00536625	232.183	298.48	298.021	451.052	357.242	490.077	UP_FC1_5	UP_FC1.25	P0_05	P0_05	P0_1	0.647649	1.36251	1.78243	1.7953	2.67102	2.13026	2.94155	12.6831	2.11384
NM_001005342	Ypel4	745	8	9	8	7	10	23	10.7652	0.652435	0.784004	0.832183	0.405305	0.59826	8.11119	8.8951	8.10941	6.95454	9.84138	22.6796	UP_FC1_5	UP_FC1.25				0.652435	0.312745	0.349015	0.320978	0.270592	0.385587	0.894427	2.53334	0.422224
NM_001005343	Sp9	2809	217	501	353	302	278	139	297.283	-0.594541	0.355436	-1.67271	0.0943847	0.223029	220.016	495.161	357.828	300.039	273.59	137.064	down_FC0_6	down_FC0_8				-0.594541	2.24991	5.15281	3.75634	3.0962	2.84297	1.43363	18.5318	3.08864
NM_001005358	Zfp960	2674	16	16	10	17	11	19	14.7705	0.138861	0.620393	0.223828	0.822891	0.902854	16.2224	15.8135	10.1368	16.8896	10.8255	18.7353						0.138861	0.174267	0.172869	0.111784	0.183088	0.118171	0.205857	0.966036	0.161006
NM_001005370	Spin2c	1302	47	68	58	37	33	50	48.6989	-0.551187	0.368476	-1.49586	0.134691	0.286125	47.6532	67.2075	58.7932	36.7597	32.4766	49.3035		down_FC0_8				-0.551187	1.05134	1.50889	1.33155	0.818397	0.728084	1.11258	6.55084	1.09181
NM_001005385	Gprasp1	5663	394	424	366	337	336	409	376.387	-0.154511	0.154171	-1.00221	0.316243	0.510905	399.476	419.058	371.005	334.811	330.67	403.303						-0.154511	2.02631	2.1631	1.93186	1.71379	1.7044	2.09243	11.6319	1.93865
NM_001005419	Ado	4442	2120	2056	1789	1989	2225	1857	1998.65	0.000466597	0.115304	0.00404665	0.996771	0.997854	2149.46	2032.04	1813.47	1976.08	2189.71	1831.13						0.000466597	13.9	13.3722	12.0385	12.8952	14.389	12.1117	78.7067	13.1178
NM_001005420	Ppp1r26	5567	28	58	60	4	62	67	46.2652	-0.160947	0.784107	-0.205262	0.837368	0.911336	28.3892	57.324	60.8206	3.97402	61.0166	66.0667						-0.160947	0.146485	0.300999	0.32216	0.0206925	0.319926	0.34868	1.45894	0.243157
NM_001005423	Mreg	2486	194	314	303	313	242	184	257.458	-0.156536	0.271883	-0.575746	0.564787	0.729273	196.696	310.34	307.144	310.967	238.161	181.437						-0.156536	2.27278	3.64911	3.6432	3.6259	2.79636	2.14432	18.1317	3.02195
NM_001005424	Ajm1	4681	90	99	65	147	136	221	125.466	0.964881	0.299466	3.22201	0.00127295	0.00809426	91.2508	97.8461	65.8889	146.045	133.843	217.921	UP_FC1_5	UP_FC1.25	P0_05	P0_05	P0_1	0.964881	0.559964	0.611019	0.415065	0.904382	0.834601	1.36781	4.69285	0.782141
NM_001005426	Zcwpw1	2199	84	84	64	125	171	185	117.994	1.02681	0.269573	3.80902	0.000139516	0.00132492	85.1675	83.021	64.8753	124.188	168.288	182.423	UP_FC1_5	UP_FC1.25	P0_05	P0_05	P0_1	1.02681	1.11253	1.1036	0.869955	1.63704	2.23383	2.43736	9.39431	1.56572
NM_001005475	Iqsec2	5192	712	751	665	803	710	684	718.205	0.0218194	0.123045	0.177328	0.859251	0.924197	721.896	742.247	674.095	797.785	698.738	674.472						0.0218194	3.99394	4.17891	3.8285	4.45404	3.92828	3.81676	24.2004	4.03341
NM_001005506	Txlna	4841	2560	2940	2615	3225	3258	2916	2906.31	0.187799	0.0947172	1.98274	0.0473968	0.135004	2595.58	2905.73	2650.76	3204.06	3206.32	2875.38			P0_05			0.187799	15.4014	17.5457	16.1465	19.1853	19.3328	17.4512	105.063	17.5105
NM_001005507	Smg7	5767	2864	3089	3398	2934	2703	2573	2918.92	-0.212759	0.10684	-1.99138	0.0464395	0.133032	2903.8	3053	3444.47	2914.95	2660.13	2537.16			P0_05			-0.212759	14.4637	15.4748	17.6123	14.6515	13.464	12.926	88.5923	14.7654
NM_001005509	Eif2a	2283	1451	1513	1592	1766	1601	1755	1606.83	0.143896	0.0968838	1.48524	0.13748	0.290063	1471.17	1495.37	1613.77	1754.53	1575.6	1730.55						0.143896	18.5105	19.1466	20.8439	22.2771	20.1449	22.2712	123.194	20.5324
NM_001005510	Syne2	21600	2232	2702	2468	3108	2979	3900	2883.42	0.407939	0.132657	3.07513	0.0021041	0.0120138	2263.02	2670.51	2501.75	3087.82	2931.75	3845.67		UP_FC1.25	P0_05	P0_05	P0_1	0.407939	3.00952	3.61401	3.41533	4.14382	3.96183	5.23099	23.3755	3.89592
NM_001005511	Lmtk3	4822	355	432	358	278	283	425	353.93	-0.239776	0.212259	-1.12964	0.258628	0.448522	359.934	426.965	362.896	276.195	278.511	419.08						-0.239776	2.14416	2.5883	2.21921	1.66032	1.68592	2.55349	12.8514	2.1419
NM_001005525	Rsrc2	2164	1267	1087	1289	1067	1028	1380	1183.02	-0.0946807	0.153524	-0.616716	0.537422	0.708199	1284.61	1074.33	1306.63	1060.07	1011.69	1360.78						-0.0946807	17.052	14.5121	17.8048	14.1997	13.6463	18.4754	95.6904	15.9484
NM_001005605	Aebp2	6369	3359	2910	2790	3262	3155	4117	3252.56	0.191843	0.136994	1.40037	0.161402	0.324648	3405.68	2876.08	2828.16	3240.82	3104.96	4059.65						0.191843	15.3601	13.2002	13.0941	14.7498	14.2301	18.7276	89.3619	14.8936
NM_001005608	Itgb4	6118	185	539	359	233	281	389	329.302	-0.282296	0.352546	-0.800737	0.423284	0.614814	187.571	532.718	363.91	231.487	276.543	383.581						-0.282296	0.880682	2.54529	1.75399	1.09678	1.3194	1.8421	9.43824	1.57304
NM_001005740	Phactr1	5278	199	158	119	127	243	132	162.339	0.0502774	0.331207	0.151801	0.879344	0.935472	201.766	156.158	120.627	126.175	239.146	130.161						0.0502774	1.0981	0.86486	0.673937	0.692959	1.32256	0.724566	5.37698	0.896163
NM_001005748	Phactr1	3828	158	119	94	94	170	94	121.08	-0.0781262	0.342214	-0.228296	0.819416	0.900822	160.196	117.613	95.2855	93.3895	167.303	92.6906						-0.0781262	1.2021	0.898118	0.734003	0.707179	1.27572	0.711425	5.52855	0.921425
NM_001005767	Parl	1310	1097	1064	1080	708	712	763	902.516	-0.595519	0.0999049	-5.96086	2.50908e-09	1.16731e-07	1112.25	1051.6	1094.77	703.402	700.706	752.371	down_FC0_6	down_FC0_8	P0_05	P0_05	P0_1	-0.595519	24.3889	23.4654	24.643	15.5645	15.613	16.8743	120.549	20.0915
NM_001005784	Patj	3313	235	264	211	331	381	353	294.161	0.560649	0.162596	3.44811	0.000564524	0.00419936	238.266	260.923	213.886	328.85	374.957	348.083		UP_FC1.25	P0_05	P0_05	P0_1	0.560649	2.06587	2.30219	1.90372	2.87726	3.30356	3.08693	15.5395	2.58992
NM_001005787	Patj	2815	154	123	133	236	232	161	172.345	0.59157	0.241127	2.45336	0.0141529	0.0534528	156.14	121.566	134.819	234.467	228.32	158.757	UP_FC1_5	UP_FC1.25	P0_05		P0_1	0.59157	1.59331	1.26237	1.41226	2.41439	2.36749	1.65699	10.7068	1.78447
NM_001005788	Zfp69	2356	100	97	104	93	116	113	103.444	0.0714106	0.239556	0.298095	0.765631	0.868742	101.39	95.8695	105.422	92.396	114.16	111.426						0.0714106	1.23618	1.18947	1.31947	1.13679	1.41436	1.38956	7.68584	1.28097
NM_001005847	Aga	1279	194	209	242	134	176	99	175.421	-0.682957	0.26158	-2.61089	0.00903058	0.0376326	196.696	206.564	245.31	133.13	173.208	97.6209	down_FC0_6	down_FC0_8	P0_05	P0_05	P0_1	-0.682957	4.41761	4.721	5.6557	3.01722	3.95295	2.24253	24.007	4.00117
NM_001005858	Ifit3b	2009	78	35	294	171	76	114	128.132	-0.2051	0.64274	-0.319102	0.749649	0.858565	79.0841	34.5921	298.021	169.889	74.7945	112.412						-0.2051	1.13076	0.503322	4.37431	2.45126	1.08671	1.64399	11.1903	1.86506
NM_001005859	Rpl34	485	40	26	39	28	33	32	32.9392	-0.202981	0.423593	-0.479187	0.631805	0.77993	40.5559	25.697	39.5334	27.8182	32.4766	31.5542						-0.202981	2.40201	1.54878	2.40361	1.66261	1.95457	1.91153	11.8831	1.98052
NM_001005863	Mtus1	6534	1605	2105	2047	2049	2277	1759	1965.64	0.0558307	0.145536	0.383621	0.701259	0.827256	1627.31	2080.47	2074.99	2035.69	2240.88	1734.5						0.0558307	7.15406	9.30746	9.36441	9.031	10.0107	7.79938	52.667	8.77783
NM_001005864	Mtus1	4142	1170	1421	1398	1497	1663	1306	1403.25	0.138486	0.133689	1.03589	0.300256	0.493969	1186.26	1404.44	1417.12	1487.28	1636.62	1287.81						0.138486	8.22683	9.91156	10.0888	10.4084	11.5335	9.13495	59.304	9.88401
NM_001005865	Mtus1	4157	1152	1368	1368	1487	1684	1304	1387.87	0.178198	0.134251	1.32735	0.184393	0.356816	1168.01	1352.06	1386.71	1477.34	1657.29	1285.83						0.178198	8.07103	9.50746	9.83667	10.3016	11.637	9.08805	58.4418	9.7403
NM_001005867	Zmiz2	3936	4094	4399	4181	5654	5557	4651	4734.86	0.299203	0.103338	2.89537	0.00378715	0.0191963	4150.9	4347.73	4238.18	5617.28	5468.85	4586.21			P0_05	P0_05	P0_1	0.299203	30.2935	32.2892	31.7517	41.3689	40.5568	34.2345	210.495	35.0824
NM_001005868	Erbin	6635	3167	2964	2921	2717	2357	3819	2981.03	-0.0510789	0.1729	-0.295425	0.767669	0.870125	3211.02	2929.45	2960.95	2699.35	2319.61	3765.8						-0.0510789	13.9016	12.9061	13.1593	11.7929	10.2046	16.6756	78.6402	13.1067
NM_001005916	Zbtb9	2780	287	300	275	328	385	339	317.549	0.262377	0.149682	1.7529	0.0796191	0.197157	290.989	296.503	278.761	325.87	378.893	334.278						0.262377	3.00673	3.1177	2.95685	3.39783	3.97827	3.53287	19.9903	3.33171
NM_001006664	Epb41l1	6499	3253	1471	886	1147	4080	2717	2247.36	0.471458	0.718545	0.656128	0.511742	0.687605	3298.21	1453.86	898.117	1139.55	4015.28	2679.15		UP_FC1.25				0.471458	14.5779	6.5392	4.07501	5.08265	18.034	12.112	60.4208	10.0701
NM_001007220	Adam22	2825	8	5	5	1	0	14	5.48663	-0.291734	1.45696	-0.200235	0.841297	0.913417	8.11119	4.94172	5.06838	0.993506	0	13.805						-0.291734	0.0824761	0.051134	0.0529046	0.0101942	0	0.143576	0.340285	0.0567142
NM_001007221	Adam22	2718	8	5	5	1	0	14	5.48663	-0.291734	1.45696	-0.200235	0.841297	0.913417	8.11119	4.94172	5.06838	0.993506	0	13.805						-0.291734	0.085723	0.053147	0.0549873	0.0105956	0	0.149228	0.353681	0.0589469
NM_001007268	Dusp13	1735	2	7	9	1	0	0	3.17713	-4.08917	1.82019	-2.24656	0.0246684	0.0825016	2.0278	6.91841	9.12308	0.993506	0	0	down_FC0_6	down_FC0_8	P0_05		P0_1	-4.08917	0.0335728	0.116562	0.155055	0.0165987	0	0	0.321788	0.0536313
NM_001007460	Zdhhc23	5857	1	0	2	108	9	89	34.4929	6.07521	1.18223	5.13879	2.7651e-07	6.62163e-06	1.0139	0	2.02735	107.299	8.85724	87.7602	UP_FC1_5	UP_FC1.25	P0_05	P0_05	P0_1	6.07521	0.00497258	0	0.010207	0.531033	0.0441414	0.440238	1.03059	0.171765
NM_001007463	Spag8	1334	3	3	5	7	5	12	5.7972	1.09891	0.982897	1.11803	0.263552	0.454509	3.04169	2.96503	5.06838	6.95454	4.92069	11.8328	UP_FC1_5	UP_FC1.25				1.09891	0.0654971	0.0649716	0.112036	0.151118	0.10767	0.260615	0.761906	0.126984
NM_001007465	Rffl	3483	414	348	428	461	480	482	433.872	0.231459	0.14722	1.5722	0.115903	0.257889	419.754	343.944	433.853	458.006	472.386	475.286						0.231459	3.46181	2.88658	3.67309	3.81172	3.95883	4.00928	21.8013	3.63355
NM_001007567	Slc7a6os	1518	1624	1627	1487	1201	771	1062	1293.52	-0.667033	0.169542	-3.93431	8.34351e-05	0.000871449	1646.57	1608.04	1507.34	1193.2	758.77	1047.21	down_FC0_6	down_FC0_8	P0_05	P0_05	P0_1	-0.667033	31.1581	30.9652	29.2807	22.7848	14.5902	20.2687	149.048	24.8413
NM_001007568	Zfp251	3498	490	543	524	682	650	483	559.697	0.196898	0.167033	1.1788	0.23848	0.423928	496.81	536.671	531.166	677.571	639.69	476.272						0.196898	4.07974	4.48475	4.47768	5.61485	5.33792	4.00037	27.9953	4.66589
NM_001007570	Slc25a42	3162	194	289	247	355	399	336	301.565	0.554996	0.19306	2.87473	0.00404372	0.0202406	196.696	285.632	250.378	352.695	392.671	331.319		UP_FC1.25	P0_05	P0_05	P0_1	0.554996	1.78688	2.64055	2.33495	3.23325	3.62485	3.07858	16.6991	2.78318
NM_001007571	D8Ertd738e	656	3013	2840	2440	1754	2485	1742	2373.51	-0.497029	0.162251	-3.06333	0.00218891	0.0123804	3054.88	2806.9	2473.37	1742.61	2445.58	1717.73		down_FC0_8	P0_05	P0_05	P0_1	-0.497029	133.768	125.076	111.18	77.0015	108.818	76.9339	632.777	105.463
NM_001007574	A830010M20Rik	6748	131	219	191	190	180	309	202.248	0.304647	0.294236	1.03538	0.300491	0.494172	132.821	216.448	193.612	188.766	177.145	304.696						0.304647	0.565396	0.937621	0.846058	0.810871	0.76626	1.32665	5.25286	0.875476
NM_001007575	Zfp58	2353	83	80	71	104	101	126	93.6932	0.475303	0.255547	1.85994	0.0628939	0.165693	84.1536	79.0676	71.971	103.325	99.3979	124.245		UP_FC1.25				0.475303	1.02734	0.98226	0.901941	1.27287	1.23304	1.55139	6.96884	1.16147
NM_001007577	Tceanc	4040	118	90	88	166	155	181	132.289	0.736152	0.235914	3.12043	0.0018059	0.0106273	119.64	88.951	89.2035	164.922	152.541	178.479	UP_FC1_5	UP_FC1.25	P0_05	P0_05	P0_1	0.736152	0.850662	0.643605	0.651093	1.18331	1.10212	1.29799	5.72878	0.954797
NM_001007578	Armcx6	2028	63	48	70	40	48	50	53.0926	-0.418855	0.345275	-1.21311	0.225089	0.407304	63.8756	47.4406	70.9573	39.7402	47.2386	49.3035		down_FC0_8				-0.418855	0.904751	0.683804	1.03174	0.568022	0.679911	0.714291	4.58252	0.763754
NM_001007579	BC080695	2097	1	6	7	0	2	1	2.83234	-2.24711	1.65188	-1.36033	0.173724	0.34148	1.0139	5.93007	7.09573	0	1.96828	0.98607	down_FC0_6	down_FC0_8				-2.24711	0.0138886	0.082663	0.0997795	0	0.0273975	0.0138158	0.237544	0.0395907
NM_001007580	Fndc3c1	4783	200	99	79	271	232	234	184.834	0.936089	0.346229	2.70367	0.00685778	0.0306509	202.78	97.8461	80.0804	269.24	228.32	230.74	UP_FC1_5	UP_FC1.25	P0_05	P0_05	P0_1	0.936089	1.21783	0.597989	0.493706	1.63171	1.39337	1.41739	6.75199	1.12533
NM_001007581	Trp53rka	1864	188	157	180	176	173	156	171.197	-0.0820791	0.197468	-0.415658	0.67766	0.811261	190.613	155.17	182.462	174.857	170.256	153.827						-0.0820791	2.93744	2.43339	2.88648	2.71919	2.66612	2.42467	16.0673	2.67788
NM_001007589	Akirin2	1712	1006	1042	1070	1267	1454	1235	1173.66	0.318064	0.10866	2.92714	0.00342092	0.0176309	1019.98	1029.86	1084.63	1258.77	1430.94	1217.8			P0_05	P0_05	P0_1	0.318064	17.114	17.5842	18.6819	21.3131	24.3972	20.8995	119.99	19.9983
NM_001008231	Daam2	6017	228	363	396	237	247	301	294.451	-0.354606	0.241356	-1.46922	0.141772	0.296917	231.169	358.769	401.416	235.461	243.082	296.807		down_FC0_8				-0.354606	1.1036	1.74295	1.96724	1.13434	1.17922	1.4493	8.57665	1.42944
NM_001008232	Asap3	5555	125	181	152	244	207	184	181.213	0.448633	0.22784	1.96907	0.0489451	0.138232	126.737	178.89	154.079	242.415	203.717	181.437		UP_FC1.25	P0_05			0.448633	0.655364	0.941354	0.817902	1.26497	1.07045	0.959637	5.70967	0.951612
NM_001008233	Plekhn1	2192	75	82	81	152	204	199	131.2	1.19605	0.23578	5.07275	3.9211e-07	9.11351e-06	76.0424	81.0443	82.1078	151.013	200.764	196.228	UP_FC1_5	UP_FC1.25	P0_05	P0_05	P0_1	1.19605	0.9965	1.08077	1.10455	1.99699	2.67343	2.63018	10.4824	1.74707
NM_001008238	Bnip2	5758	1122	1093	951	1037	1199	1314	1114.63	0.139945	0.130974	1.0685	0.285296	0.478147	1137.59	1080.26	964.006	1030.27	1179.98	1295.7						0.139945	5.67516	5.48412	4.93686	5.18657	5.98172	6.61145	33.8759	5.64598
NM_001008421	Nol10	2963	1476	1409	1278	1075	1041	986	1208.22	-0.449317	0.105665	-4.25226	2.11623e-05	0.000276773	1496.51	1392.58	1295.48	1068.02	1024.49	972.265		down_FC0_8	P0_05	P0_05	P0_1	-0.449317	14.5081	13.7384	12.8926	10.4484	10.0925	9.64092	71.321	11.8868
NM_001008422	Scaf1	4164	3779	4160	3942	4899	4852	4242	4294.01	0.211595	0.0932979	2.26795	0.023332	0.0789915	3831.52	4111.51	3995.91	4867.18	4775.04	4182.91			P0_05		P0_1	0.211595	26.4316	28.863	28.2975	33.8821	33.4725	29.5143	180.461	30.0768
NM_001008424	Cdsn	2674	91	81	96	74	120	92	91.9947	0.0668269	0.290585	0.229974	0.818112	0.900272	92.2647	80.0559	97.3129	73.5194	118.097	90.7184						0.0668269	0.991144	0.875149	1.07313	0.796973	1.28914	0.996781	6.02231	1.00372
NM_001008425	Thoc6	1524	305	383	314	288	314	237	305.819	-0.279751	0.183009	-1.52862	0.126359	0.273925	309.239	378.536	318.294	286.13	309.019	233.699						-0.279751	5.8287	7.26059	6.15866	5.44228	5.91866	4.50543	35.1143	5.85239
NM_001008427	Zfp975	3139	16	15	20	25	27	38	23.3668	0.792899	0.499307	1.588	0.112286	0.251831	16.2224	14.8252	20.2735	24.8376	26.5717	37.4707	UP_FC1_5	UP_FC1.25				0.792899	0.148452	0.138057	0.19045	0.229362	0.247088	0.350724	1.30413	0.217355
NM_001008498	Wdr34	1789	168	183	211	287	236	275	225.608	0.480781	0.190447	2.52449	0.0115865	0.0457093	170.335	180.867	213.886	285.136	232.257	271.169		UP_FC1.25	P0_05	P0_05	P0_1	0.480781	2.73499	2.95528	3.52544	4.62003	3.78949	4.45344	22.0787	3.67978
NM_001008501	Zfp760	4201	68	44	77	10	33	98	54.922	-0.453775	0.689672	-0.657958	0.510565	0.686258	68.9451	43.4872	78.053	9.93506	32.4766	96.6348		down_FC0_8				-0.453775	0.471425	0.302593	0.547873	0.0685521	0.225652	0.675844	2.29194	0.38199
NM_001008502	Bbs12	2430	135	108	117	156	138	193	140.555	0.409782	0.240288	1.70538	0.0881243	0.212172	136.876	106.741	118.6	154.987	135.811	190.311		UP_FC1.25				0.409782	1.61802	1.28403	1.4392	1.84881	1.63137	2.30104	10.1225	1.68708
NM_001008506	Zc3h14	3146	3296	2660	2866	3577	3844	3439	3267.32	0.273435	0.11513	2.37501	0.0175484	0.0632764	3341.81	2629	2905.2	3553.77	3783.03	3391.09			P0_05		P0_1	0.273435	30.513	24.4276	27.2307	32.7441	35.0997	31.6699	181.685	30.2808
NM_001008533	Adora1	5815	1194	1013	847	1992	2244	999	1373.82	0.752466	0.266976	2.81847	0.00482525	0.0232878	1210.59	1001.19	858.584	1979.06	2208.41	985.084	UP_FC1_5	UP_FC1.25	P0_05	P0_05	P0_1	0.752466	5.98014	5.0329	4.35387	9.86536	11.0854	4.97724	41.2949	6.88249
NM_001008542	Mxi1	2631	862	887	802	1472	1833	1983	1297.56	1.02635	0.135656	7.56584	3.85371e-14	4.95336e-12	873.98	876.662	812.968	1462.44	1803.92	1955.38	UP_FC1_5	UP_FC1.25	P0_05	P0_05	P0_1	1.02635	9.54208	9.74005	9.11161	16.1124	20.0134	21.8361	86.3556	14.3926
NM_001008543	Mxi1	2356	806	840	734	1380	1656	1801	1194.69	0.998101	0.131721	7.57736	3.52662e-14	4.6269e-12	817.202	830.21	744.038	1371.04	1629.73	1775.91	UP_FC1_5	UP_FC1.25	P0_05	P0_05	P0_1	0.998101	9.9636	10.3006	9.31242	16.8685	20.1913	22.1468	88.7832	14.7972
NM_001008545	Tardbp	6504	3709	3646	3384	3359	3274	3909	3534.69	-0.0517753	0.102278	-0.50622	0.612702	0.766756	3760.55	3603.51	3430.28	3337.19	3222.07	3854.55						-0.0517753	16.6086	16.1955	15.5522	14.8731	14.4603	17.4124	95.1021	15.8504
NM_001008546	Tardbp	6416	3669	3614	3350	3332	3247	3869	3501.44	-0.0503705	0.101758	-0.495003	0.620598	0.772272	3719.99	3571.88	3395.81	3310.36	3195.5	3815.1						-0.0503705	16.6548	16.2735	15.6071	14.9559	14.5377	17.4706	95.4997	15.9166
NM_001008547	1700001J03Rik	771	0	0	1	1	1	3	0.991588	2.19186	2.47145	0.886872	0.375148		0	0	1.01368	0.993506	0.984138	2.95821	UP_FC1_5	UP_FC1.25				2.19186	0	0	0.0387693	0.0373524	0.0372584	0.11273	0.22611	0.037685
NM_001008548	Pde2a	4175	1567	1610	1280	3063	1818	2580	1975.64	0.720167	0.191871	3.75339	0.000174456	0.00158069	1588.78	1591.24	1297.51	3043.11	1789.16	2544.06	UP_FC1_5	UP_FC1.25	P0_05	P0_05	P0_1	0.720167	10.9312	11.1411	9.16422	21.1283	12.5088	17.9034	82.777	13.7962
NM_001008549	Zfp658	3374	183	170	228	140	118	162	166.607	-0.494475	0.234741	-2.10647	0.0351638	0.107961	185.543	168.019	231.118	139.091	116.128	159.743		down_FC0_8	P0_05			-0.494475	1.57966	1.45567	2.01991	1.19497	1.00465	1.39105	8.6459	1.44098
NM_001008550	Zfyve26	9324	1018	1014	1124	1234	1032	1199	1099.6	0.109506	0.121201	0.903508	0.366256	0.562336	1032.15	1002.18	1139.37	1225.99	1015.63	1182.3						0.109506	3.17982	3.14191	3.60335	3.81141	3.17948	3.72555	20.6415	3.44025
NM_001008700	Il4ra	5092	124	114	107	147	230	148	144.199	0.579695	0.263396	2.20085	0.0277465	0.090092	125.723	112.671	108.463	146.045	226.352	145.938		UP_FC1.25	P0_05		P0_1	0.579695	0.709235	0.646807	0.628112	0.831385	1.29753	0.842067	4.95514	0.825856
NM_001008702	Dab2	3773	23	12	18	7	24	18	16.9582	-0.143669	0.678532	-0.211734	0.832314	0.908485	23.3197	11.8601	18.2462	6.95454	23.6193	17.7493						-0.143669	0.177541	0.0918867	0.142603	0.0534299	0.182727	0.138216	0.786403	0.131067
NM_001008705	Bud31	723	1883	1653	1635	1215	1249	937	1426.75	-0.630002	0.143982	-4.37555	1.21127e-05	0.000174705	1909.17	1633.73	1657.36	1207.11	1229.19	923.947	down_FC0_6	down_FC0_8	P0_05	P0_05	P0_1	-0.630002	75.8523	66.053	67.596	48.3962	49.6253	37.5469	345.07	57.5116
NM_001008785	Kbtbd8	4726	106	105	119	125	108	91	108.681	-0.0516116	0.249428	-0.20692	0.836072	0.910752	107.473	103.776	120.627	124.188	106.287	89.7323						-0.0516116	0.653234	0.64188	0.752653	0.76171	0.656461	0.557854	4.02379	0.670632
NM_001008791	Whrn	4074	220	261	237	360	509	323	316.391	0.706573	0.213855	3.30398	0.000953226	0.00639379	223.058	257.958	240.241	357.662	500.926	318.501	UP_FC1_5	UP_FC1.25	P0_05	P0_05	P0_1	0.706573	1.57274	1.85088	1.73888	2.54481	3.58902	2.29697	13.5933	2.26555
NM_001008792	Whrn	4054	218	262	236	361	511	325	316.871	0.71671	0.214344	3.34374	0.000826578	0.00570776	221.03	258.946	239.228	358.656	502.895	320.473	UP_FC1_5	UP_FC1.25	P0_05	P0_05	P0_1	0.71671	1.56614	1.86714	1.74008	2.56446	3.62089	2.32259	13.6813	2.28022
NM_001008793	Whrn	4039	218	260	236	359	509	321	315.225	0.711015	0.215578	3.29818	0.000973136	0.0065068	221.03	256.97	239.228	356.669	500.926	316.528	UP_FC1_5	UP_FC1.25	P0_05	P0_05	P0_1	0.711015	1.57195	1.85976	1.74655	2.55973	3.62012	2.30252	13.6606	2.27677
NM_001009546	Naaladl1	2669	55	79	43	95	70	97	72.7255	0.544427	0.344018	1.58255	0.113523	0.254088	55.7644	78.0792	43.5881	94.383	68.8897	95.6488		UP_FC1.25				0.544427	0.600165	0.855139	0.481573	1.02506	0.753404	1.05292	4.76826	0.79471
NM_001009573	Unc13d	3932	379	518	308	459	400	281	389.2	-0.101192	0.250418	-0.404094	0.686144	0.816852	384.267	511.963	312.212	456.019	393.655	277.086						-0.101192	2.80726	3.80605	2.34142	3.3618	2.9223	2.07046	17.3093	2.88488
NM_001009575	Armcx5	2818	242	235	219	243	264	282	246.488	0.155683	0.163312	0.953285	0.340446	0.536372	245.363	232.261	221.995	241.422	259.812	278.072						0.155683	2.5011	2.40927	2.32298	2.48335	2.69117	2.89922	15.3071	2.55118
NM_001009818	Sept11	5154	4949	5058	5551	5846	4728	5612	5273.1	0.0320241	0.113373	0.282468	0.777585	0.876869	5017.78	4999.05	5626.92	5808.03	4653	5533.82						0.0320241	27.966	28.3526	32.1935	32.6654	26.3519	31.5462	179.075	29.8459
NM_001009819	A3galt2	3383	0	10	4	2	5	2	3.803	-0.652	1.4885	-0.438024	0.661369	0.799961	0	9.88345	4.0547	1.98701	4.92069	1.97214	down_FC0_6	down_FC0_8				-0.652	0	0.0853997	0.0353427	0.0170256	0.0424567	0.0171278	0.197352	0.0328921
NM_001009927	Mief2	2516	213	239	244	201	216	202	218.494	-0.194112	0.169116	-1.1478	0.25105	0.439405	215.96	236.214	247.337	199.695	212.574	199.186						-0.194112	2.46562	2.74439	2.89882	2.30069	2.46616	2.32602	15.2017	2.53362
NM_001009935	Txnip	2791	480	950	1002	1393	1589	1576	1157.18	0.882799	0.241567	3.65446	0.000257719	0.00220429	486.671	938.928	1015.7	1383.95	1563.8	1554.05	UP_FC1_5	UP_FC1.25	P0_05	P0_05	P0_1	0.882799	5.00885	9.83381	10.7312	14.3736	16.3547	16.3595	72.6617	12.1103
NM_001009947	Dock11	6610	226	221	155	245	284	457	263.037	0.68701	0.280613	2.44825	0.0143552	0.0540252	229.141	218.424	157.12	243.409	279.495	450.634	UP_FC1_5	UP_FC1.25	P0_05		P0_1	0.68701	0.99578	0.965938	0.700926	1.06743	1.23423	2.00303	6.96733	1.16122
NM_001009949	Slc25a51	4432	1050	1008	922	1379	1422	1440	1197.48	0.483991	0.0982797	4.92463	8.4521e-07	1.77353e-05	1064.59	996.252	934.609	1370.04	1399.44	1419.94		UP_FC1.25	P0_05	P0_05	P0_1	0.483991	6.89995	6.57081	6.21832	8.96061	9.21677	9.41317	47.2796	7.87994
NM_001009951	Cep44	1386	330	349	318	358	361	377	347.427	0.111856	0.135284	0.826822	0.408338	0.60084	334.586	344.932	322.349	355.675	355.274	371.748						0.111856	6.93438	7.27479	6.85813	7.43863	7.48209	7.88045	43.8685	7.31141
NM_001009981	Slc10a7	3547	843	972	1062	729	785	866	873.777	-0.298875	0.135394	-2.20744	0.0272834	0.0890594	854.716	960.671	1076.52	724.266	772.548	853.936			P0_05		P0_1	-0.298875	6.92186	7.91705	8.94963	5.91888	6.35751	7.07343	43.1384	7.18973
NM_001010825	Ficd	3156	108	143	113	163	166	184	145.354	0.471424	0.216742	2.17505	0.0296262	0.0946607	109.501	141.333	114.545	161.941	163.367	181.437		UP_FC1.25	P0_05		P0_1	0.471424	0.996652	1.30905	1.07025	1.48739	1.51095	1.68909	8.06338	1.3439
NM_001010826	Kctd14	2306	36	24	47	69	63	41	46.4741	0.665382	0.42984	1.54798	0.121628	0.266359	36.5003	23.7203	47.6428	68.5519	62.0007	40.4289	UP_FC1_5	UP_FC1.25				0.665382	0.454674	0.300684	0.609229	0.861714	0.784802	0.515107	3.52621	0.587702
NM_001010833	Mdc1	7334	2205	2982	2934	3165	3111	3861	3028.39	0.295784	0.146945	2.0129	0.0441254	0.128062	2235.65	2947.24	2974.13	3144.45	3061.65	3807.22			P0_05			0.295784	8.75637	11.7469	11.9581	12.4281	12.1853	15.2522	72.3271	12.0545
NM_001010836	Ppp1r13l	3115	1117	1617	1293	1341	1383	1112	1305.2	-0.0927933	0.15946	-0.581923	0.560618	0.726163	1132.52	1598.15	1310.68	1332.29	1361.06	1096.51						-0.0927933	10.4436	14.9972	12.4074	12.3978	12.7539	10.3424	73.3423	12.2237
NM_001010930	Mrps33	931	18	12	9	8	8	5	9.99748	-0.918759	0.757046	-1.21361	0.224896	0.407115	18.2502	11.8601	9.12308	7.94805	7.8731	4.93035	down_FC0_6	down_FC0_8				-0.918759	0.563092	0.372383	0.288958	0.247465	0.246842	0.155594	1.87433	0.312389
NM_001010973	Hrh2	2784	7	9	4	6	9	3	6.30393	-0.17425	0.949306	-0.183555	0.854362	0.921195	7.09729	8.8951	4.0547	5.96103	8.85724	2.95821						-0.17425	0.0732294	0.0933967	0.042947	0.0620662	0.092865	0.0312194	0.395724	0.065954
NM_001011782	Olfr543	1127	0	2	2	0	4	0	1.32343	-0.0245872	2.68404	-0.00916049	0.992691		0	1.97669	2.02735	0	3.93655	0						-0.0245872	0	0.0512701	0.0530454	0	0.101956	0	0.206272	0.0343787
NM_001012236	Trex1	1056	390	400	802	537	349	278	459.138	-0.478384	0.331985	-1.44098	0.14959	0.308524	395.42	395.338	812.968	533.513	343.464	274.127		down_FC0_8				-0.478384	10.7562	10.9435	22.7014	14.6448	9.4938	7.62701	76.1666	12.6944
NM_001012273	Birc5	3411	3676	3270	2955	2970	3188	3159	3192.92	-0.113189	0.107763	-1.05035	0.293556	0.48656	3727.09	3231.89	2995.41	2950.71	3137.43	3114.99						-0.113189	31.387	27.6965	25.8951	25.0754	26.8482	26.8313	163.733	27.2889
NM_001012309	Nsrp1	3107	597	637	635	505	635	581	596.352	-0.144407	0.132742	-1.08788	0.276648	0.468654	605.297	629.576	643.684	501.72	624.928	572.907						-0.144407	5.59615	5.9232	6.10906	4.68083	5.87099	5.41761	33.5979	5.59964
NM_001012310	Slc25a47	1572	42	47	58	46	21	25	39.8082	-0.700025	0.455472	-1.53692	0.124312	0.270714	42.5837	46.4522	58.7932	45.7013	20.6669	24.6517	down_FC0_6	down_FC0_8				-0.700025	0.778132	0.863781	1.10285	0.842711	0.383747	0.460745	4.43197	0.738661
NM_001012311	Pgbd1	3111	2	6	6	1	3	21	6.44888	0.811945	1.27358	0.637527	0.523782	0.697139	2.0278	5.93007	6.08206	0.993506	2.95241	20.7075	UP_FC1_5	UP_FC1.25				0.811945	0.0187235	0.0557198	0.0576492	0.00925706	0.0277013	0.195566	0.364616	0.0607694
NM_001012324	Ecm2	3584	3	8	3	1	6	3	3.97434	-0.50606	1.23028	-0.411338	0.680825	0.813433	3.04169	7.90676	3.04103	0.993506	5.90483	2.95821		down_FC0_8				-0.50606	0.0243787	0.0644882	0.0250204	0.00803536	0.0480908	0.0242508	0.194264	0.0323774
NM_001012325	Zfp708	2532	37	48	30	28	44	45	38.4764	0.00124732	0.419431	0.00297384	0.997627	0.998422	37.5142	47.4406	30.4103	27.8182	43.3021	44.3731						0.00124732	0.425593	0.547691	0.35416	0.318469	0.499192	0.514899	2.66	0.443334
NM_001012330	Zbtb18	3834	450	464	547	722	569	646	563.936	0.381689	0.156572	2.43778	0.0147779	0.0552356	456.254	458.592	554.481	717.311	559.975	637.001		UP_FC1.25	P0_05		P0_1	0.381689	3.41835	3.49642	4.26459	5.42323	4.26323	4.8815	25.7473	4.29122
NM_001012335	Mdk	871	10	7	8	9	6	6	7.65493	-0.277313	0.809652	-0.342509	0.731968	0.848238	10.139	6.91841	8.10941	8.94155	5.90483	5.91642						-0.277313	0.334379	0.232187	0.274545	0.297576	0.197885	0.199575	1.53615	0.256024
NM_001012336	Mdk	868	9	8	8	9	6	6	7.65067	-0.276229	0.802183	-0.344346	0.730586	0.847347	9.12508	7.90676	8.10941	8.94155	5.90483	5.91642						-0.276229	0.301981	0.266274	0.275494	0.298604	0.198568	0.200265	1.54119	0.256864
NM_001012363	Slc2a9	3389	27	84	74	36	49	20	48.1864	-0.838445	0.542942	-1.54426	0.122525	0.267856	27.3753	83.021	75.012	35.7662	48.2228	19.7214	down_FC0_6	down_FC0_8				-0.838445	0.232032	0.716087	0.652683	0.305917	0.415339	0.170975	2.49303	0.415506
NM_001012392	Bpifb1	1655	2	3	0	0	0	0	0.832139	-3.19579	3.55709	-0.898429	0.368957		2.0278	2.96503	0	0	0	0	down_FC0_6	down_FC0_8				-3.19579	0.0351956	0.0523699	0	0	0	0	0.0875655	0.0145942
NM_001012396	Hacd1	878	122	136	132	136	124	91	123.133	-0.176265	0.248991	-0.707916	0.478997	0.661987	123.696	134.415	133.805	135.117	122.033	89.7323						-0.176265	4.0469	4.4751	4.49388	4.46085	4.05701	3.00276	24.5365	4.08941
NM_001012400	AU022252	1860	166	181	164	294	264	273	222.423	0.677157	0.16837	4.02184	5.77448e-05	0.000641906	168.307	178.89	166.243	292.091	259.812	269.197	UP_FC1_5	UP_FC1.25	P0_05	P0_05	P0_1	0.677157	2.59927	2.81141	2.63556	4.55206	4.07727	4.25229	20.9279	3.48798
NM_001012401	Hspb6	1325	1028	899	737	1031	1283	1158	1017.79	0.356645	0.15662	2.27713	0.0227782	0.0776534	1042.29	888.522	747.079	1024.3	1262.65	1141.87		UP_FC1.25	P0_05		P0_1	0.356645	22.5961	19.6021	16.6262	22.4087	27.8157	25.3201	134.369	22.3948
NM_001012402	Hs3st6	1231	5	24	11	8	5	1	8.96583	-1.52916	1.02576	-1.49075	0.136026	0.287942	5.06949	23.7203	11.1504	7.94805	4.92069	0.98607	down_FC0_6	down_FC0_8				-1.52916	0.118296	0.563263	0.267102	0.187157	0.116678	0.023535	1.27603	0.212672
NM_001012434	Kctd14	2339	36	24	47	70	63	41	46.6397	0.673731	0.430845	1.56374	0.117878	0.260938	36.5003	23.7203	47.6428	69.5454	62.0007	40.4289	UP_FC1_5	UP_FC1.25				0.673731	0.448259	0.296442	0.600633	0.861869	0.773729	0.50784	3.48877	0.581462
NM_001012448	Zfp708	2444	35	40	29	27	39	38	34.5156	-0.0244235	0.410944	-0.0594327	0.952607	0.976168	35.4864	39.5338	29.3966	26.8247	38.3814	37.4707						-0.0244235	0.417084	0.472843	0.354682	0.318153	0.458397	0.450459	2.47162	0.411936
NM_001012449	Zfp708	2437	36	47	31	29	44	45	38.4772	0.0260217	0.410341	0.0634148	0.949436	0.974364	36.5003	46.4522	31.424	28.8117	43.3021	44.3731						0.0260217	0.430233	0.557186	0.380231	0.342701	0.518652	0.534971	2.76397	0.460662
NM_001012450	Ankrd6	4714	35	30	30	76	63	63	49.1961	1.06322	0.343486	3.09539	0.00196555	0.0113541	35.4864	29.6503	30.4103	75.5064	62.0007	62.1224	UP_FC1_5	UP_FC1.25	P0_05	P0_05	P0_1	1.06322	0.21624	0.183861	0.190228	0.464298	0.38391	0.38719	1.82573	0.304288
NM_001012451	Ankrd6	4426	35	30	30	77	63	62	49.1973	1.06326	0.345559	3.07694	0.00209136	0.0119583	35.4864	29.6503	30.4103	76.4999	62.0007	61.1363	UP_FC1_5	UP_FC1.25	P0_05	P0_05	P0_1	1.06326	0.23031	0.195825	0.202606	0.501017	0.408891	0.405839	1.94449	0.324081
NM_001012517	Fut10	3617	773	743	793	865	853	983	831.681	0.200613	0.115178	1.74177	0.0815492	0.200678	783.743	734.34	803.845	859.382	839.47	969.307						0.200613	6.22426	5.9347	6.5534	6.88717	6.77453	7.87369	40.2477	6.70796
NM_001012518	Ehmt1	5078	1747	1809	1768	1943	1839	1897	1827.03	0.0682728	0.0801906	0.851382	0.394557	0.587982	1771.28	1787.92	1792.18	1930.38	1809.83	1870.57						0.0682728	10.0197	10.2921	10.4071	11.0193	10.4032	10.823	62.9645	10.4941
NM_001012638	Acd	1549	1869	1881	1837	2057	1702	1828	1856.23	-0.024638	0.105663	-0.233174	0.815626	0.898822	1894.98	1859.08	1862.12	2043.64	1675	1802.54						-0.024638	35.141	35.0829	35.4486	38.2434	31.5636	34.1899	209.669	34.9449
NM_001012667	Smim19	1452	509	497	531	541	542	557	527.612	0.0681076	0.116996	0.582137	0.560474	0.726011	516.074	491.207	538.262	537.487	533.403	549.241						0.0681076	10.2096	9.8889	10.9312	10.7301	10.7229	11.1138	63.5965	10.5994
NM_001012765	Adcy5	7003	400	370	162	313	751	311	382.031	0.53635	0.401981	1.33427	0.182116	0.353401	405.559	365.688	164.216	310.967	739.088	306.668		UP_FC1.25				0.53635	1.66354	1.52643	0.691469	1.28716	3.08059	1.28662	9.53581	1.5893
NM_001013012	Zfp787	1894	315	323	344	353	380	326	338.909	0.0835665	0.147126	0.567992	0.57004	0.733622	319.378	319.235	348.705	350.708	373.972	321.459						0.0835665	4.84381	4.92698	5.42901	5.36745	5.76345	4.98667	31.3174	5.21956
NM_001013019	Lrrn4cl	2596	15	20	17	8	3	5	11.3398	-1.72272	0.74497	-2.31247	0.0207517	0.0722258	15.2085	19.7669	17.2325	7.94805	2.95241	4.93035	down_FC0_6	down_FC0_8	P0_05		P0_1	-1.72272	0.168284	0.222579	0.195743	0.088748	0.0331967	0.0558006	0.764351	0.127392
NM_001013023	Mterf1a	1372	23	18	16	9	13	13	15.3138	-0.729916	0.595833	-1.22503	0.220562	0.402193	23.3197	17.7902	16.2188	8.94155	12.7938	12.8189	down_FC0_6	down_FC0_8				-0.729916	0.488237	0.379033	0.348584	0.188913	0.272187	0.274513	1.95147	0.325244
NM_001013025	Tgfbrap1	5598	1900	1837	1893	1862	1741	1425	1771.55	-0.188233	0.125442	-1.50055	0.133471	0.284319	1926.41	1815.59	1918.89	1849.91	1713.38	1405.15						-0.188233	9.88501	9.48057	10.1079	9.579	8.93397	7.37488	55.3613	9.22688
NM_001013026	Ttf2	4516	941	1032	1095	1214	1080	1250	1097.6	0.183179	0.116898	1.56699	0.117116	0.259835	954.078	1019.97	1109.98	1206.12	1062.87	1232.59						0.183179	6.06865	6.60213	7.24773	7.74173	6.86987	8.01917	42.5493	7.09155
NM_001013028	Tmem263	3773	1268	1230	1233	1224	1167	1383	1246.57	-0.0087912	0.107315	-0.0819194	0.934711	0.964973	1285.62	1215.66	1249.86	1216.05	1148.49	1363.73						-0.0087912	9.78789	9.41839	9.76828	9.3426	8.88511	10.6196	57.8219	9.63698
NM_001013256	Ctc1	4142	1661	2295	2000	2488	2235	2350	2161.39	0.224866	0.131043	1.71598	0.0861661	0.208786	1684.09	2268.25	2027.35	2471.84	2199.55	2317.26						0.224866	11.6793	16.0078	14.4332	17.2987	15.5005	16.4373	91.3568	15.2261
NM_001013360	Npcd	4572	756	1248	796	720	1309	546	891.467	-0.143056	0.304769	-0.469391	0.63879	0.78489	766.507	1233.45	806.886	715.324	1288.24	538.394						-0.143056	4.81584	7.88618	5.20414	4.53523	8.22455	3.45987	34.1258	5.68763
NM_001013362	Npcd	4862	882	1417	934	970	1541	779	1081.65	0.00300924	0.260867	0.0115355	0.990796	0.994556	894.258	1400.48	946.773	963.701	1516.56	768.148						0.00300924	5.28336	8.42002	5.74214	5.74553	9.10472	4.6419	38.9377	6.48961
NM_001013366	Wdr91	2620	1125	1263	974	1146	1236	1201	1152.58	0.0679179	0.121279	0.560015	0.575469	0.738202	1140.64	1248.28	987.32	1138.56	1216.39	1184.27						0.0679179	12.5057	13.9271	11.1122	12.5967	13.5518	13.2805	76.9739	12.829
NM_001013367	Prkaa1	4644	1620	1622	1642	1678	1431	1653	1602.57	-0.0614386	0.103579	-0.593157	0.553076	0.720276	1642.52	1603.1	1664.46	1667.1	1408.3	1629.97						-0.0614386	10.1597	10.0906	10.5687	10.4057	8.85169	10.3123	60.3887	10.0648
NM_001013368	E2f8	3676	1735	1751	1604	1191	1390	1420	1511.18	-0.372514	0.107071	-3.47914	0.000503026	0.00382109	1759.11	1730.59	1625.94	1183.27	1367.95	1400.22		down_FC0_8	P0_05	P0_05	P0_1	-0.372514	13.7461	13.7616	13.0428	9.3306	10.8622	11.1914	71.9348	11.9891
NM_001013369	Pfdn4	813	415	368	425	376	366	317	376.938	-0.215811	0.154978	-1.39253	0.163763	0.327609	420.768	363.711	430.812	373.558	360.195	312.584						-0.215811	14.8667	13.0772	15.6257	13.319	12.9321	11.2964	81.1172	13.5195
NM_001013370	Sesn1	2600	389	452	364	424	443	537	432.809	0.196409	0.161051	1.21955	0.222636	0.404433	394.406	446.732	368.978	421.246	435.973	529.519						0.196409	4.35745	5.02254	4.18475	4.69641	4.89451	5.98376	29.1394	4.85657
NM_001013371	Dtx3l	5174	1619	1631	3186	2052	1756	2512	2121.15	-0.0542162	0.259257	-0.209121	0.834353	0.909776	1641.5	1611.99	3229.57	2038.67	1728.15	2477.01						-0.0542162	9.11333	9.10722	18.4061	11.4215	9.74938	14.0659	71.8634	11.9772
NM_001013372	Nrp	1167	230	195	253	218	226	206	220.752	-0.0873989	0.188772	-0.462986	0.643375	0.788202	233.197	192.727	256.46	216.584	222.415	203.13						-0.0873989	5.74002	4.8275	6.48025	5.37971	5.56309	5.1141	33.1047	5.51745
NM_001013374	Lman2l	2247	250	260	302	330	357	354	307.473	0.332718	0.157918	2.1069	0.0351259	0.10788	253.475	256.97	306.13	327.857	351.337	349.069		UP_FC1.25	P0_05			0.332718	3.24036	3.34294	4.01741	4.22945	4.56398	4.56429	23.9584	3.99307
NM_001013375	Utp18	2597	1765	1887	1715	1616	1371	1304	1605.6	-0.346883	0.116783	-2.97031	0.00297495	0.0158102	1789.53	1865.01	1738.45	1605.51	1349.25	1285.83		down_FC0_8	P0_05	P0_05	P0_1	-0.346883	19.7938	20.9922	19.7394	17.9202	15.1651	14.5472	108.158	18.0263
NM_001013376	Rpp38	1023	207	263	257	212	177	169	213.631	-0.405511	0.199283	-2.03485	0.0418661	0.123134	209.877	259.935	260.515	210.623	174.192	166.646		down_FC0_8	P0_05			-0.405511	5.8932	7.42743	7.5093	5.96806	4.97023	4.78613	36.5543	6.09239
NM_001013377	Arhgef39	2388	165	173	179	309	368	384	261.255	1.01166	0.172221	5.87421	4.24868e-09	1.85485e-07	167.293	170.984	181.448	306.993	362.163	378.651	UP_FC1_5	UP_FC1.25	P0_05	P0_05	P0_1	1.01166	2.01236	2.093	2.24058	3.72647	4.42682	4.65876	19.158	3.193
NM_001013378	Uspl1	3245	904	766	820	798	759	683	786.352	-0.178464	0.130574	-1.36677	0.171698	0.338775	916.564	757.072	831.214	792.818	746.961	673.486						-0.178464	8.11354	6.81981	7.55337	7.08209	6.71902	6.09788	42.3857	7.06429
NM_001013379	Zfp930	2990	553	504	492	533	644	763	578.872	0.298695	0.165507	1.80473	0.071117	0.181554	560.686	498.126	498.729	529.539	633.785	752.371						0.298695	5.38655	4.86987	4.91853	5.13369	6.18719	7.3931	33.8889	5.64815
NM_001013380	Dync1li2	4618	2944	3243	3142	2684	1900	2602	2746.21	-0.400594	0.145134	-2.76017	0.00577709	0.0267107	2984.92	3205.2	3184.97	2666.57	1869.86	2565.75		down_FC0_8	P0_05	P0_05	P0_1	-0.400594	18.5669	20.2886	20.3373	16.7379	11.8189	16.324	104.074	17.3456
NM_001013381	Rsad1	4140	300	320	336	397	425	363	355.276	0.284651	0.146838	1.93854	0.0525575	0.145505	304.169	316.27	340.595	394.422	418.259	357.943						0.284651	2.11046	2.2331	2.42594	2.76162	2.94895	2.54027	15.0203	2.50339
NM_001013386	Rasl10b	3476	0	2	4	3	10	1	3.30656	1.19526	1.59032	0.751585	0.452301	0.640039	0	1.97669	4.0547	2.98052	9.84138	0.98607	UP_FC1_5	UP_FC1.25				1.19526	0	0.016623	0.0343971	0.0248551	0.0826416	0.00833477	0.166852	0.0278086
NM_001013389	Mrs2	2148	457	608	569	597	507	509	539.173	-0.042145	0.158696	-0.265571	0.790569	0.884653	463.352	600.914	576.782	593.123	498.958	501.909						-0.042145	6.19639	8.17763	7.91808	8.00411	6.78035	6.86526	43.9418	7.32364
NM_001013390	Scn4b	4750	15	64	27	9	12	1	21.2615	-2.28415	0.864569	-2.64196	0.00824287	0.0352183	15.2085	63.2541	27.3693	8.94155	11.8097	0.98607	down_FC0_6	down_FC0_8	P0_05	P0_05	P0_1	-2.28415	0.0919717	0.389264	0.169907	0.054566	0.0725715	0.00609929	0.78438	0.13073
NM_001013391	Cpsf6	6522	2381	2264	2236	2346	2365	2361	2317.44	0.0141622	0.0787954	0.179734	0.857361	0.922942	2414.09	2237.61	2266.58	2330.76	2327.49	2328.11						0.0141622	10.6325	10.0289	10.2479	10.3591	10.4167	10.4879	62.1729	10.3621
NM_001013405	Tcaim	3026	121	126	146	94	123	132	123.302	-0.197437	0.24501	-0.805832	0.42034	0.612502	122.682	124.531	147.997	93.3895	121.049	130.161						-0.197437	1.16459	1.20298	1.4422	0.894607	1.16766	1.2638	7.13584	1.18931
NM_001013414	Neurl4	5236	723	796	863	1035	946	989	888.178	0.293341	0.117715	2.49197	0.0127037	0.0491001	733.048	786.723	874.802	1028.28	930.995	975.223			P0_05	P0_05	P0_1	0.293341	4.02157	4.39209	4.92666	5.69264	5.19003	5.4723	29.6953	4.94922
NM_001013441	Ric8b	4831	643	681	651	560	562	575	610.224	-0.243706	0.107336	-2.27049	0.0231778	0.0786395	651.937	673.063	659.903	556.363	553.086	566.99			P0_05		P0_1	-0.243706	3.87642	4.07257	4.02797	3.33829	3.34178	3.44829	22.1053	3.68422
NM_001013577	Inip	3209	566	555	537	680	644	732	616.319	0.285302	0.117384	2.43049	0.0150783	0.0560971	573.866	548.531	544.344	675.584	633.785	721.803			P0_05		P0_1	0.285302	5.13693	4.99668	5.00203	6.10256	5.76494	6.60868	33.6118	5.60197
NM_001013580	Pard3	4175	565	745	791	787	516	778	694.642	-0.0375309	0.207976	-0.180458	0.856793	0.922794	572.853	736.317	801.818	781.889	507.815	767.162						-0.0375309	3.94138	5.15535	5.6632	5.42865	3.55036	5.39879	29.1377	4.85629
NM_001013581	Pard3	3183	542	707	736	721	474	727	649.005	-0.0702418	0.207245	-0.33893	0.734662	0.850091	549.533	698.76	746.065	716.318	466.481	716.873						-0.0702418	4.95929	6.41713	6.91167	6.52337	4.2778	6.61715	35.7064	5.95107
NM_001013608	Ercc6l2	5626	888	916	1045	771	815	954	895.622	-0.191456	0.135178	-1.41632	0.156681	0.318117	900.342	905.324	1059.29	765.993	802.072	940.711						-0.191456	4.59695	4.70386	5.55211	3.94664	4.16137	4.91272	27.8737	4.64561
NM_001013616	Trim6	3817	509	550	591	329	262	320	426.499	-0.881756	0.156497	-5.63434	1.7573e-08	6.29053e-07	516.074	543.59	599.082	326.863	257.844	315.542	down_FC0_6	down_FC0_8	P0_05	P0_05	P0_1	-0.881756	3.88376	4.16293	4.62815	2.48226	1.97178	2.42885	19.5577	3.25962
NM_001013741	Ddn	3736	8	14	15	12	6	18	12.1216	-0.06298	0.738083	-0.0853291	0.932	0.963679	8.11119	13.8368	15.2051	11.9221	5.90483	17.7493						-0.06298	0.0623648	0.108263	0.120012	0.0925012	0.0461342	0.139585	0.568861	0.0948101
NM_001013745	Zfp57	1839	991	959	973	902	660	826	883.178	-0.316416	0.145044	-2.18151	0.0291455	0.0934597	1004.77	947.823	986.307	896.142	649.531	814.494			P0_05		P0_1	-0.316416	15.6945	15.0659	15.8151	14.1253	10.3096	13.0128	84.0233	14.0039
NM_001013754	Gm9949	980	2	14	14	5	8	3	7.64249	-0.928343	1.02216	-0.908213	0.363766	0.559756	2.0278	13.8368	14.1915	4.96753	7.8731	2.95821	down_FC0_6	down_FC0_8				-0.928343	0.0594375	0.412724	0.427016	0.146932	0.2345	0.0886887	1.3693	0.228216
NM_001013755	5730409E04Rik	2846	0	2	0	2	0	25	4.76924	3.74344	2.17399	1.72193	0.0850828	0.206875	0	1.97669	0	1.98701	0	24.6517	UP_FC1_5	UP_FC1.25				3.74344	0	0.0203027	0	0.020238	0	0.254494	0.295035	0.0491725
NM_001013756	Grhl3	2773	691	962	705	1210	1234	802	928.905	0.438816	0.203503	2.15631	0.0310593	0.0979822	700.604	950.788	714.642	1202.14	1214.43	790.828		UP_FC1.25	P0_05		P0_1	0.438816	7.25746	10.0227	7.59943	12.5663	12.7833	8.37911	58.6083	9.76806
NM_001013765	Zscan4c	2270	1	3	5	1	1	0	1.83749	-2.19433	1.8776	-1.16869	0.242529		1.0139	2.96503	5.06838	0.993506	0.984138	0	down_FC0_6	down_FC0_8				-2.19433	0.0128301	0.0381816	0.0658394	0.0126867	0.0126547	0	0.142192	0.0236987
NM_001013767	Capn11	2551	0	3	0	2	3	2	1.6461	1.21376	2.06621	0.587433	0.556913		0	2.96503	0	1.98701	2.95241	1.97214	UP_FC1_5	UP_FC1.25				1.21376	0	0.0339757	0	0.0225784	0.0337823	0.022714	0.11305	0.0188417
NM_001013769	Rsl1	2039	21	20	44	26	16	35	26.9584	-0.170436	0.571308	-0.298326	0.765454	0.86871	21.2919	19.7669	44.6017	25.8311	15.7462	34.5124						-0.170436	0.299957	0.283381	0.645026	0.367223	0.225414	0.497306	2.31831	0.386385
NM_001013770	Lipo3	2829	0	0	1	1	2	8	1.97734	3.3283	2.12623	1.56536	0.1175		0	0	1.01368	0.993506	1.96828	7.88856	UP_FC1_5	UP_FC1.25				3.3283	0	0	0.010566	0.0101798	0.0203084	0.0819276	0.122982	0.020497
NM_001013778	Tvp23a	3304	773	710	705	441	478	541	607.021	-0.609381	0.133106	-4.57815	4.691e-06	7.7953e-05	783.743	701.725	714.642	438.136	470.418	533.464	down_FC0_6	down_FC0_8	P0_05	P0_05	P0_1	-0.609381	6.81391	6.20836	6.37809	3.8439	4.15591	4.74384	32.144	5.35733
NM_001013779	Aim2	2526	940	865	850	814	781	878	852.117	-0.127861	0.11249	-1.13665	0.255685	0.444702	953.064	854.918	861.625	808.714	768.612	865.769						-0.127861	10.838	9.8933	10.0584	9.28035	8.88171	10.0701	59.0219	9.83698
NM_001013784	Ccdc92b	3996	3	3	3	2	2	6	3.15324	0.126083	1.25518	0.10045	0.919987	0.957249	3.04169	2.96503	3.04103	1.98701	1.96828	5.91642						0.126083	0.0218651	0.0216897	0.0224408	0.0144138	0.0143775	0.043501	0.138288	0.023048
NM_001013786	Zscan26	3978	865	831	831	915	819	1033	879.063	0.105644	0.126367	0.836013	0.403148	0.596413	877.022	821.315	842.365	909.058	806.009	1018.61						0.105644	6.33298	6.03524	6.24422	6.62414	5.91423	7.52331	38.6741	6.44568
NM_001013792	Otulin	1480	731	736	750	600	629	506	657.153	-0.378842	0.130246	-2.90867	0.00362972	0.0185171	741.16	727.422	760.257	596.103	619.023	498.951		down_FC0_8	P0_05	P0_05	P0_1	-0.378842	14.3851	14.3673	15.1475	11.6752	12.2087	9.90517	77.6888	12.9481
NM_001013802	Macrod2	1873	39	41	40	42	47	22	38.3811	-0.137195	0.434995	-0.315395	0.752462	0.859908	39.542	40.5221	40.547	41.7272	46.2545	21.6935						-0.137195	0.606434	0.632418	0.638358	0.64578	0.72084	0.340297	3.58413	0.597354
NM_001013806	Ankrd13c	4302	1414	1548	1504	1927	1737	1851	1656.22	0.279849	0.0930338	3.00803	0.00262944	0.0143408	1433.65	1529.96	1524.57	1914.49	1709.45	1825.22			P0_05	P0_05	P0_1	0.279849	9.57273	10.3958	10.4501	12.8998	11.5987	12.4655	67.3826	11.2304
NM_001013811	Fam169b	2807	1	7	3	0	0	0	1.82889	-4.33219	2.32147	-1.86614	0.062022		1.0139	6.91841	3.04103	0	0	0	down_FC0_6	down_FC0_8				-4.33219	0.0103756	0.0720467	0.0319463	0	0	0	0.114369	0.0190614
NM_001013813	Maml2	5939	85	121	82	57	73	99	85.8309	-0.353879	0.327842	-1.07942	0.280401	0.472897	86.1814	119.59	83.1214	56.6298	71.8421	97.6209		down_FC0_8				-0.353879	0.416833	0.588614	0.412707	0.276398	0.353092	0.482942	2.53059	0.421764
NM_001013814	Amt	2036	63	61	67	62	92	97	73.3113	0.367724	0.308721	1.19112	0.233607	0.418334	63.8756	60.289	67.9163	61.5974	90.5407	95.6488		UP_FC1.25				0.367724	0.901196	0.865586	0.983646	0.876975	1.29804	1.38028	6.30573	1.05095
NM_001013817	Sp140	2397	23	42	43	9	34	22	28.7523	-0.758054	0.597517	-1.26867	0.204558	0.383023	23.3197	41.5105	43.5881	8.94155	33.4607	21.6935	down_FC0_6	down_FC0_8				-0.758054	0.279458	0.50622	0.536219	0.10813	0.407464	0.265906	2.1034	0.350566
NM_001013829	Shf	1550	86	93	75	182	197	207	138.991	1.18154	0.214942	5.49703	3.86242e-08	1.23397e-06	87.1953	91.9161	76.0257	180.818	193.875	204.116	UP_FC1_5	UP_FC1.25	P0_05	P0_05	P0_1	1.18154	1.61593	1.73344	1.44634	3.38153	3.65101	3.86912	15.6974	2.61623
NM_001013833	Prkg1	6958	1	1	0	10	22	14	7.89889	4.49852	1.32668	3.39081	0.000696873	0.00499302	1.0139	0.988345	0	9.93506	21.651	13.805	UP_FC1_5	UP_FC1.25	P0_05	P0_05	P0_1	4.49852	0.00418574	0.00415216	0	0.0413894	0.0908274	0.0582931	0.198848	0.0331413
NM_001014390	Dyrk2	2132	106	118	104	128	115	151	119.794	0.240115	0.232588	1.03236	0.301904	0.495611	107.473	116.625	105.422	127.169	113.176	148.897						0.240115	1.44802	1.59902	1.4581	1.729	1.54949	2.05193	9.83557	1.63926
NM_001014399	Abi3bp	3854	10	7	14	2	12	7	8.658	-0.592797	0.910369	-0.651161	0.514943	0.690128	10.139	6.91841	14.1915	1.98701	11.8097	6.90249	down_FC0_6	down_FC0_8				-0.592797	0.0755692	0.052474	0.108582	0.0149448	0.0894434	0.052621	0.393635	0.0656058
NM_001014422	Abi3bp	4416	12	8	15	2	12	7	9.32964	-0.767801	0.88374	-0.868808	0.384952	0.5804	12.1668	7.90676	15.2051	1.98701	11.8097	6.90249	down_FC0_6	down_FC0_8				-0.767801	0.0791423	0.0523382	0.101532	0.0130429	0.0780604	0.0459243	0.37004	0.0616734
NM_001014423	Abi3bp	4652	12	8	15	2	13	7	9.49366	-0.700819	0.889729	-0.787677	0.430885	0.6219	12.1668	7.90676	15.2051	1.98701	12.7938	6.90249	down_FC0_6	down_FC0_8				-0.700819	0.0751274	0.0496831	0.0963814	0.0123812	0.0802754	0.0435945	0.357443	0.0595738
NM_001014424	Abi3bp	4463	12	8	15	2	12	7	9.32964	-0.767801	0.88374	-0.868808	0.384952	0.5804	12.1668	7.90676	15.2051	1.98701	11.8097	6.90249	down_FC0_6	down_FC0_8				-0.767801	0.0783089	0.0517871	0.100463	0.0129055	0.0772384	0.0454406	0.366143	0.0610239
NM_001014836	4930404N11Rik	689	66	58	78	75	106	62	73.8793	0.239599	0.333608	0.718204	0.472632	0.656836	66.9173	57.324	79.0667	74.5129	104.319	61.1363						0.239599	2.78985	2.43202	3.3839	3.13484	4.41942	2.60703	18.7671	3.12784
NM_001014973	Snx13	6198	729	803	737	792	817	969	804.375	0.159478	0.125368	1.27207	0.203347	0.381552	739.132	793.641	747.079	786.857	804.041	955.502						0.159478	3.42557	3.74302	3.55433	3.67999	3.7866	4.52945	22.719	3.78649
NM_001014974	Ttll4	8142	2261	2605	2495	2188	2189	2340	2338.61	-0.156617	0.0905851	-1.72895	0.0838184	0.20473	2292.42	2574.64	2529.12	2173.79	2154.28	2307.4						-0.156617	8.08772	9.24347	9.1597	7.73908	7.72313	8.32641	50.2795	8.37992
NM_001014976	Espl1	6597	3009	2910	2836	2470	2274	2467	2654.37	-0.304985	0.0845171	-3.60855	0.000307907	0.00255067	3050.82	2876.08	2874.78	2453.96	2237.93	2432.63			P0_05	P0_05	P0_1	-0.304985	13.2841	12.744	12.85	10.7826	9.90199	10.8342	70.3968	11.7328
NM_001014981	Wdr7	7078	799	862	810	807	924	808	831.83	0.0142683	0.11104	0.128496	0.897756	0.944584	810.105	851.953	821.078	801.759	909.344	796.744						0.0142683	3.28771	3.51848	3.42071	3.28349	3.75008	3.3073	20.5678	3.42796
NM_001014995	Fam189b	3129	135	133	114	48	57	73	93.2754	-1.12688	0.278547	-4.04557	5.21965e-05	0.000590926	136.876	131.45	115.559	47.6883	56.0959	71.9831	down_FC0_6	down_FC0_8	P0_05	P0_05	P0_1	-1.12688	1.25656	1.22802	1.08903	0.441783	0.523297	0.675912	5.21461	0.869101
NM_001014996	Cenpj	4344	379	338	373	302	316	433	355.737	-0.0788608	0.190256	-0.414498	0.678509	0.81196	384.267	334.061	378.101	300.039	310.988	426.968						-0.0788608	2.54101	2.24794	2.56662	2.00212	2.08966	2.88783	14.3352	2.3892
NM_001015039	Zfyve28	3965	101	145	107	123	155	153	129.965	0.264664	0.247809	1.06802	0.285512	0.478393	102.404	143.31	108.463	122.201	152.541	150.869						0.264664	0.741882	1.05653	0.806645	0.893378	1.12297	1.11795	5.73935	0.956559
NM_001015046	Rap1gap2	6537	45	40	54	30	23	202	65.254	0.847064	0.734161	1.15378	0.248589	0.436482	45.6254	39.5338	54.7385	29.8052	22.6352	199.186	UP_FC1_5	UP_FC1.25				0.847064	0.200489	0.176783	0.24692	0.132165	0.101071	0.895254	1.75268	0.292114
NM_001015099	G2e3	6617	1386	1197	1191	1428	1304	1746	1369.89	0.220975	0.144348	1.53085	0.125807	0.273186	1405.26	1183.05	1207.29	1418.73	1283.32	1721.68						0.220975	6.10041	5.22626	5.38013	6.21499	5.66103	7.64463	36.2274	6.03791
NM_001015507	Dcaf1	5367	2045	2048	2094	2432	2228	2198	2166.07	0.123531	0.0882432	1.39989	0.161546	0.32482	2073.42	2024.13	2122.64	2416.21	2192.66	2167.38						0.123531	11.0973	11.0244	11.6624	13.0498	11.9251	11.865	70.6241	11.7707
NM_001015681	E130308A19Rik	3714	256	300	296	477	514	424	375.659	0.707242	0.154335	4.58251	4.59427e-06	7.6622e-05	259.558	296.503	300.048	473.902	505.847	418.094	UP_FC1_5	UP_FC1.25	P0_05	P0_05	P0_1	0.707242	2.0075	2.33366	2.38227	3.6987	3.97557	3.30748	17.7052	2.95086
NM_001015876	Tyw1	3028	1336	1418	1294	1075	988	800	1149.49	-0.523889	0.136324	-3.84298	0.000121551	0.00118527	1354.57	1401.47	1311.7	1068.02	972.328	788.856		down_FC0_8	P0_05	P0_05	P0_1	-0.523889	12.8501	13.5294	12.7738	10.2241	9.37303	7.65433	66.4048	11.0675
NM_001015889	Taf9	1226	781	693	624	605	650	532	645.777	-0.256787	0.146565	-1.75203	0.0797686	0.197421	791.855	684.923	632.534	601.071	639.69	524.589						-0.256787	18.5531	16.3306	15.2137	14.2114	15.2301	12.5717	92.1106	15.3518
NM_001017362	Arid3c	1741	7	5	2	1	3	3	3.49508	-1.02605	1.26191	-0.813086	0.416169	0.608068	7.09729	4.94172	2.02735	0.993506	2.95241	2.95821	down_FC0_6	down_FC0_8				-1.02605	0.1171	0.0829716	0.0343378	0.0165415	0.0494995	0.0499224	0.350373	0.0583954
NM_001017426	Kdm6b	6794	921	940	913	1354	1429	1273	1132.52	0.523055	0.0970116	5.39167	6.98046e-08	2.01152e-06	933.8	929.044	925.486	1345.21	1406.33	1255.27		UP_FC1.25	P0_05	P0_05	P0_1	0.523055	3.94812	3.99724	4.01686	5.7394	6.04207	5.42845	29.1721	4.86202
NM_001017429	Cox17	431	795	631	669	498	685	593	643.581	-0.265262	0.168819	-1.57128	0.116117	0.258285	806.049	623.646	678.149	494.766	674.135	584.739						-0.265262	53.7213	42.2971	46.3971	33.2756	45.6554	39.8612	261.208	43.5346
NM_001017525	Btbd11	3918	221	241	270	222	272	140	227.041	-0.232745	0.266557	-0.873154	0.382579	0.578463	224.072	238.191	273.693	220.558	267.686	138.05						-0.232745	1.6428	1.7771	2.05988	1.63178	1.99427	1.03523	10.141	1.69017
NM_001017959	Lamp2	1777	2536	2660	2771	3686	3773	3278	3102.78	0.405379	0.0952651	4.25528	2.08791e-05	0.000274106	2571.25	2629	2808.9	3662.06	3713.15	3232.34		UP_FC1.25	P0_05	P0_05	P0_1	0.405379	41.5641	43.2466	46.6113	59.7367	60.9927	53.4435	305.595	50.9325
NM_001017966	Ddi2	3527	1166	1251	1150	1466	1359	1433	1298.55	0.230987	0.0921985	2.50533	0.0122339	0.0476711	1182.21	1236.42	1165.73	1456.48	1337.44	1413.04			P0_05	P0_05	P0_1	0.230987	9.6283	10.2473	9.74617	11.9702	11.0686	11.771	64.4316	10.7386
NM_001017968	Zdhhc18	2837	1509	1545	1541	1860	1868	1612	1649.15	0.191804	0.100464	1.90918	0.0562382	0.153072	1529.97	1526.99	1562.07	1847.92	1838.37	1589.54						0.191804	15.4913	15.7336	16.2362	18.8811	18.9146	16.4619	101.719	16.9531
NM_001017983	Foxred2	4782	72	110	127	342	63	486	198.577	1.50475	0.793508	1.89633	0.0579171	0.15641	73.0007	108.718	128.737	339.779	62.0007	479.23	UP_FC1_5	UP_FC1.25				1.50475	0.43851	0.664571	0.793845	2.05963	0.378451	2.94442	7.27943	1.21324
NM_001017985	C2cd3	7777	1045	1080	1189	1386	1302	1566	1255.79	0.334825	0.118926	2.81542	0.00487142	0.0234696	1059.52	1067.41	1205.26	1377	1281.35	1544.19		UP_FC1.25	P0_05	P0_05	P0_1	0.334825	3.91346	4.01208	4.56995	5.13245	4.80925	5.83382	28.271	4.71183
NM_001018042	Sp3	4167	2291	2013	2013	1888	1955	2652	2127.95	0.0140145	0.152496	0.0919009	0.926777	0.961103	2322.84	1989.54	2040.53	1875.74	1923.99	2615.06						0.0140145	16.0125	13.9566	14.4398	13.0482	13.4773	18.4384	89.3728	14.8955
NM_001018063	Rtl8b	1269	0	0	0	2	0	9	1.81027	4.29136	2.86185	1.49951	0.133742		0	0	0	1.98701	0	8.87463	UP_FC1_5	UP_FC1.25				4.29136	0	0	0	0.0453881	0	0.205473	0.250861	0.0418101
NM_001024134	Trim15	1834	1	2	0	1	1	0	0.828039	-0.599597	2.61709	-0.229108	0.818785		1.0139	1.97669	0	0.993506	0.984138	0	down_FC0_6	down_FC0_8				-0.599597	0.0158802	0.0315057	0	0.0157027	0.0156632	0	0.0787518	0.0131253
NM_001024135	Kbtbd7	4525	117	90	132	150	121	207	135.601	0.468444	0.294621	1.58999	0.111838	0.251131	118.626	88.951	133.805	149.026	119.081	204.116		UP_FC1.25				0.468444	0.75305	0.574622	0.871961	0.954654	0.768149	1.32533	5.24777	0.874628
NM_001024136	Anks6	3555	534	280	345	301	862	480	464.76	0.472854	0.364165	1.29846	0.194129	0.369703	541.422	276.737	349.718	299.045	848.327	473.313		UP_FC1.25				0.472854	4.3748	2.2755	2.90082	2.43837	6.96541	3.91178	22.8667	3.81111
NM_001024139	Adamts15	5918	0	5	1	5	12	32	9.0478	3.01406	1.25219	2.40702	0.0160831	0.0591268	0	4.94172	1.01368	4.96753	11.8097	31.5542	UP_FC1_5	UP_FC1.25	P0_05		P0_1	3.01406	0	0.0244092	0.00505088	0.0243315	0.0582485	0.156656	0.268696	0.0447827
NM_001024142	Fbxo10	4621	277	265	300	459	402	422	352.438	0.582218	0.149615	3.89144	9.96522e-05	0.00100986	280.85	261.911	304.103	456.019	395.623	416.121	UP_FC1_5	UP_FC1.25	P0_05	P0_05	P0_1	0.582218	1.74582	1.65679	1.94056	2.86055	2.49901	2.64576	13.3485	2.22475
NM_001024145	Pla2g4f	3094	3	3	0	2	0	2	1.66098	-0.602994	2.079	-0.290041	0.771785		3.04169	2.96503	0	1.98701	0	1.97214	down_FC0_6	down_FC0_8				-0.602994	0.0282395	0.028013	0	0.0186159	0	0.0187276	0.093596	0.0155993
NM_001024205	Nufip2	10393	2115	2032	1984	1973	1923	2253	2039.69	-0.0210903	0.100749	-0.209335	0.834187	0.909709	2144.39	2008.32	2011.13	1960.19	1892.5	2221.62						-0.0210903	5.92688	5.6486	5.70614	5.46713	5.31517	6.28049	34.3444	5.72407
NM_001024206	Trappc1	738	617	549	485	546	658	644	580.809	0.136988	0.150178	0.912171	0.361679	0.557798	625.575	542.601	491.633	542.454	647.563	635.029						0.136988	24.3492	21.4919	19.6439	21.3064	25.6123	25.2815	137.685	22.9475
NM_001024230	Gm5431	2964	25	34	119	52	13	45	48.068	-0.722459	0.707991	-1.02044	0.307522	0.5017	25.3475	33.6037	120.627	51.6623	12.7938	44.3731	down_FC0_6	down_FC0_8				-0.722459	0.245651	0.331405	1.20008	0.505241	0.125992	0.439853	2.84822	0.474704
NM_001024385	Crls1	1898	769	752	906	841	1018	750	836.376	0.0780917	0.157548	0.49567	0.620127	0.772048	779.688	743.235	918.39	835.538	1001.85	739.552						0.0780917	11.8001	11.4467	14.2684	12.7607	15.4074	11.4482	77.1315	12.8552
NM_001024458	Add1	3953	4595	4313	4338	4560	4597	5031	4555.72	0.0735593	0.0840189	0.875509	0.381297	0.577433	4658.86	4262.73	4397.33	4530.39	4524.08	4960.92						0.0735593	33.8544	31.5218	32.8023	33.2209	33.4061	36.8723	201.678	33.613
NM_001024504	Dcun1d2	3025	1180	1087	1107	976	970	804	1018.32	-0.320422	0.123704	-2.59023	0.00959111	0.0394538	1196.4	1074.33	1122.14	969.662	954.614	792.8		down_FC0_8	P0_05	P0_05	P0_1	-0.320422	11.3609	10.3816	10.9387	9.29175	9.21139	7.70023	58.8845	9.81408
NM_001024508	Brd9	2410	942	943	909	780	802	892	875.387	-0.200669	0.106732	-1.88011	0.0600928	0.160684	955.092	932.009	921.431	774.934	789.279	879.574						-0.200669	11.3839	11.3045	11.2743	9.32075	9.55952	10.7231	63.5661	10.5943
NM_001024512	Fam149b	2414	294	326	327	398	432	491	376.08	0.455083	0.151231	3.0092	0.00261937	0.0143013	298.086	322.2	331.472	395.415	425.148	484.16		UP_FC1.25	P0_05	P0_05	P0_1	0.455083	3.54704	3.90156	4.04904	4.74809	5.14073	5.89274	27.2792	4.54654
NM_001024526	Larp4	6512	2096	2004	1953	1521	1355	1378	1714.82	-0.533816	0.0969853	-5.50409	3.71087e-08	1.19522e-06	2125.13	1980.64	1979.71	1511.12	1333.51	1358.8		down_FC0_8	P0_05	P0_05	P0_1	-0.533816	9.37418	8.89081	8.96457	6.72648	5.97728	6.13067	46.064	7.67733
NM_001024560	Snx32	1667	3	1	1	3	4	0	1.99346	0.456895	1.77198	0.257844	0.796527		3.04169	0.988345	1.01368	2.98052	3.93655	0		UP_FC1.25				0.456895	0.0524134	0.017331	0.0179311	0.0518273	0.0689292	0	0.208432	0.0347387
NM_001024602	Cep170b	6619	6927	8936	7405	9316	10012	7605	8328.19	0.187704	0.135919	1.381	0.167278	0.332642	7023.27	8831.85	7506.27	9255.5	9853.19	7499.06						0.187704	30.4796	39.004	33.4406	40.5331	43.4517	33.2874	220.197	36.6994
NM_001024604	Ankrd28	5199	1210	1128	1093	1220	1137	1156	1153.43	0.00891059	0.100558	0.0886111	0.929391	0.962406	1226.82	1114.85	1107.95	1212.08	1118.96	1139.9						0.00891059	6.77832	6.26827	6.28409	6.75792	6.28231	6.44186	38.8128	6.46879
NM_001024606	Pdp2	5666	336	368	418	361	213	354	340.907	-0.298402	0.23545	-1.26737	0.205023	0.383629	340.67	363.711	423.717	358.656	209.621	349.069						-0.298402	1.72711	1.87642	2.20517	1.83486	1.0799	1.81009	10.5335	1.75559
NM_001024616	Rabl6	3174	3066	2982	2830	3173	3305	2961	3041.55	0.0632867	0.0864772	0.731831	0.464272	0.650353	3108.61	2947.24	2868.7	3152.39	3252.58	2919.75						0.0632867	28.1334	27.1431	26.6515	28.7896	29.9118	27.0274	167.657	27.9428
NM_001024617	Inpp4b	4402	4	13	6	0	3	0	4.32309	-2.95911	1.5737	-1.88035	0.0600605	0.160613	4.05559	12.8485	6.08206	0	2.95241	0	down_FC0_6	down_FC0_8				-2.95911	0.0264647	0.0853201	0.0407421	0	0.0195772	0	0.172104	0.028684
NM_001024619	Tsku	2506	2943	2886	2567	4007	4181	2765	3210.09	0.358943	0.162544	2.20828	0.0272245	0.08893	2983.9	2852.36	2602.11	3980.98	4114.68	2726.48		UP_FC1.25	P0_05		P0_1	0.358943	34.2031	33.2716	30.6187	46.0481	47.9267	31.9659	224.034	37.339
NM_001024622	Pcnp	2264	585	492	452	338	460	539	476.263	-0.220015	0.205168	-1.07236	0.283556	0.476299	593.131	486.266	458.182	335.805	452.703	531.492						-0.220015	7.52551	6.27837	5.96766	4.29946	5.8366	6.8974	36.805	6.13417
NM_001024624	Cdkl5	3225	262	306	313	324	271	358	304.494	0.0887952	0.178626	0.497101	0.619118	0.771664	265.641	302.434	317.281	321.896	266.701	353.013						0.0887952	2.36607	2.74126	2.90106	2.89327	2.41389	3.21608	16.5316	2.75527
NM_001024626	Zfp873	2295	66	60	61	81	91	94	75.1289	0.482661	0.270914	1.78161	0.0748135	0.188586	66.9173	59.3007	61.8342	80.474	89.5566	92.6906		UP_FC1.25				0.482661	0.837564	0.755313	0.794491	1.01643	1.13904	1.18664	5.72947	0.954911
NM_001024699	Zbtb45	2188	482	528	562	555	586	464	527.645	0.00493139	0.148333	0.0332455	0.973479	0.986943	488.699	521.846	569.686	551.396	576.705	457.536						0.00493139	6.41588	6.9718	7.67769	7.30498	7.69359	6.1439	42.2078	7.03464
NM_001024702	C1ql4	714	4	4	2	8	15	10	7.10119	1.69766	0.917782	1.84974	0.0643504	0.168833	4.05559	3.95338	2.02735	7.94805	14.7621	9.8607	UP_FC1_5	UP_FC1.25				1.69766	0.163162	0.161853	0.0837286	0.322675	0.603492	0.405765	1.74068	0.290113
NM_001024703	Mctp2	5764	16	57	55	6	3	6	23.8567	-3.11384	0.731265	-4.25815	2.06122e-05	0.000271246	16.2224	56.3357	55.7522	5.96103	2.95241	5.91642	down_FC0_6	down_FC0_8	P0_05	P0_05	P0_1	-3.11384	0.0808449	0.285699	0.28522	0.0299779	0.0149512	0.0301579	0.726851	0.121142
NM_001024707	Lrp3	3984	1077	652	552	349	748	488	643.332	-0.553685	0.310887	-1.78098	0.074915	0.188739	1091.97	644.401	559.549	346.733	736.135	481.202		down_FC0_8				-0.553685	7.87323	4.7281	4.14154	2.52278	5.39338	3.54874	28.2078	4.70129
NM_001024716	Triobp	2539	2410	2445	2411	2207	2124	2167	2287.29	-0.186158	0.074793	-2.48898	0.012811	0.0494516	2443.49	2416.5	2443.97	2192.67	2090.31	2136.81			P0_05	P0_05	P0_1	-0.186158	27.6446	27.8211	28.3842	25.033	24.0309	24.7269	157.641	26.2735
NM_001024720	Hmcn1	18205	39	24	23	40	91	59	45.6753	1.11529	0.467731	2.38447	0.017104	0.0621456	39.542	23.7203	23.3145	39.7402	89.5566	58.1781	UP_FC1_5	UP_FC1.25	P0_05		P0_1	1.11529	0.0623922	0.0380872	0.0377641	0.0632765	0.143592	0.0938933	0.439005	0.0731675
NM_001024726	Zfp607a	3504	56	90	76	78	73	86	76.151	0.0713038	0.301978	0.236122	0.813338	0.897448	56.7783	88.951	77.0394	77.4934	71.8421	84.802						0.0713038	0.465458	0.742056	0.648323	0.641067	0.598463	0.711062	3.80643	0.634405
NM_001024731	Gm20939	2484	15	23	29	36	23	33	26.3798	0.433332	0.501273	0.864462	0.387334	0.582466	15.2085	22.7319	29.3966	35.7662	22.6352	32.5403		UP_FC1.25				0.433332	0.175872	0.267507	0.34897	0.417373	0.265984	0.384889	1.86059	0.310099
NM_001024806	Cebpz	4059	1809	1842	1616	1492	1443	1357	1588.88	-0.319831	0.0989853	-3.2311	0.00123316	0.007898	1834.14	1820.53	1638.1	1482.31	1420.11	1338.1			P0_05	P0_05	P0_1	-0.319831	12.98	13.1108	11.9005	10.5858	10.2124	9.68577	68.4752	11.4125
NM_001024837	Adarb1	6573	411	429	328	455	449	430	415.188	0.167665	0.15336	1.09328	0.274271	0.466142	416.712	424	332.486	452.045	441.878	424.01						0.167665	1.8211	1.88561	1.4916	1.99352	1.96228	1.8953	11.0494	1.84157
NM_001024838	Adarb1	6615	412	428	326	454	449	432	415.018	0.171204	0.154281	1.10969	0.267134	0.45824	417.726	423.012	330.458	451.052	441.878	425.982						0.171204	1.81394	1.86927	1.47309	1.97651	1.94982	1.89203	10.9747	1.82911
NM_001024841	Gm128	1466	2	2	2	2	2	2	1.99321	-0.0251314	1.4592	-0.0172228	0.986259		2.0278	1.97669	2.02735	1.98701	1.96828	1.97214						-0.0251314	0.0397331	0.0394143	0.0407791	0.0392888	0.03919	0.0395248	0.23793	0.039655
NM_001024846	Zfp62	4228	483	497	491	445	472	702	512.913	0.112799	0.196728	0.573378	0.566389	0.730658	489.713	491.207	497.715	442.11	464.513	692.221						0.112799	3.32712	3.39609	3.47127	3.03109	3.2069	4.81033	21.2428	3.54047
NM_001024849	Gm14325	4388	35	24	24	34	31	42	31.5396	0.340031	0.43547	0.780837	0.434898	0.624487	35.4864	23.7203	24.3282	33.7792	30.5083	41.4149		UP_FC1.25				0.340031	0.232305	0.158017	0.163488	0.223144	0.202943	0.277304	1.2572	0.209533
NM_001024851	Ankrd34a	2582	74	53	33	56	49	52	52.6661	-0.0523055	0.401414	-0.130303	0.896327	0.943824	75.0285	52.3823	33.4513	55.6363	48.2228	51.2756						-0.0523055	0.834703	0.593032	0.382032	0.624604	0.545153	0.583472	3.563	0.593833
NM_001024853	Timm9	973	370	352	337	313	396	249	335.144	-0.170081	0.202311	-0.840694	0.40052	0.594179	375.142	347.897	341.609	310.967	389.719	245.531						-0.170081	11.075	10.4517	10.3528	9.26413	11.6913	7.41412	60.2491	10.0415
NM_001024854	Timm9	791	337	316	309	280	352	222	301.789	-0.197387	0.205685	-0.959654	0.337229	0.532838	341.684	312.317	313.226	278.182	346.417	218.907						-0.197387	12.4082	11.5417	11.6768	10.1942	12.7834	8.13111	66.7354	11.1226
NM_001024856	Ttbk2	11133	816	885	840	977	860	1279	938.619	0.269583	0.163397	1.64986	0.0989721	0.230887	827.341	874.685	851.488	970.655	846.359	1261.18						0.269583	2.13469	2.29662	2.25532	2.52729	2.21904	3.32837	14.7613	2.46022
NM_001024857	Ttbk2	11060	815	884	834	976	858	1274	935.956	0.270452	0.162982	1.65939	0.0970368	0.227622	826.327	873.697	845.406	969.662	844.39	1256.25						0.270452	2.14615	2.30917	2.25399	2.54137	2.22849	3.33724	14.8164	2.4694
NM_001024910	Sept10	1809	622	645	687	789	806	944	745.411	0.352385	0.126187	2.79255	0.00522936	0.024737	630.645	637.482	696.395	783.876	793.215	930.85		UP_FC1.25	P0_05	P0_05	P0_1	0.352385	10.014	10.301	11.3517	12.5606	12.799	15.1184	72.1447	12.0241
NM_001024911	Sept10	2528	874	878	970	1066	1091	1254	1017.75	0.299838	0.11839	2.53263	0.0113211	0.0449058	886.147	867.767	983.266	1059.08	1073.69	1236.53			P0_05	P0_05	P0_1	0.299838	10.0691	10.034	11.4693	12.1438	12.3973	14.3712	70.4847	11.7474
NM_001024917	N4bp2	5709	295	357	293	320	219	367	307.38	-0.0840642	0.225645	-0.372551	0.709483	0.833364	299.1	352.839	297.007	317.922	215.526	361.888						-0.0840642	1.50494	1.80662	1.53408	1.61422	1.10195	1.86243	9.42424	1.57071
NM_001024919	Bod1	1396	757	662	648	577	645	504	630.611	-0.285813	0.147198	-1.94169	0.0521749	0.144808	767.521	654.284	656.862	573.253	634.769	496.979						-0.285813	15.7931	13.7003	13.8749	11.9032	13.2725	10.4597	79.0037	13.1673
NM_001024920	Trp53i13	1357	213	252	264	320	388	302	288.366	0.445308	0.181948	2.44745	0.0143872	0.0541012	215.96	249.063	267.61	317.922	381.846	297.793		UP_FC1.25	P0_05		P0_1	0.445308	4.57148	5.36511	5.81522	6.79115	8.21354	6.44763	37.2041	6.20069
NM_001024922	Ddx49	2085	3045	3379	3025	2159	2777	1983	2721.1	-0.47433	0.138849	-3.41616	0.000635098	0.00462963	3087.32	3339.62	3066.37	2144.98	2732.95	1955.38		down_FC0_8	P0_05	P0_05	P0_1	-0.47433	42.5342	46.821	43.3672	29.8208	38.2603	27.5543	228.358	38.0596
NM_001024926	Cyb5d2	2370	112	142	115	88	127	96	112.925	-0.270913	0.26004	-1.04181	0.297498	0.490716	113.557	140.345	116.573	87.4285	124.986	94.6627						-0.270913	1.37634	1.731	1.45041	1.06932	1.53934	1.17354	8.33995	1.38999
NM_001024927	Pitpnm3	6644	0	2	0	13	36	28	12.9885	5.24518	1.28998	4.06609	4.78089e-05	0.000548443	0	1.97669	0	12.9156	35.429	27.61	UP_FC1_5	UP_FC1.25	P0_05	P0_05	P0_1	5.24518	0	0.00869678	0	0.0563491	0.155651	0.122096	0.342793	0.0571321
NM_001024928	Zfp667	3664	33	47	47	60	77	111	62.0661	0.940613	0.374309	2.51293	0.0119733	0.0468805	33.4586	46.4522	47.6428	59.6103	75.7786	109.454	UP_FC1_5	UP_FC1.25	P0_05	P0_05	P0_1	0.940613	0.26231	0.370596	0.383428	0.471595	0.60369	0.877689	2.96931	0.494885
NM_001024945	Qsox1	3347	911	1059	958	1218	1461	1016	1098.53	0.31125	0.153713	2.02487	0.0428805	0.125344	923.661	1046.66	971.102	1210.09	1437.83	1001.85			P0_05			0.31125	7.92719	9.1411	8.55562	10.4801	12.5393	8.7945	57.4378	9.57297
NM_001024950	Zfp563	6376	105	82	106	116	126	171	117.137	0.468076	0.271422	1.72453	0.0846119	0.20614	106.459	81.0443	107.45	115.247	124.001	168.618		UP_FC1.25				0.468076	0.47962	0.371556	0.496935	0.523942	0.567677	0.777	3.21673	0.536121
NM_001024952	Rc3h1	10989	1181	1225	1185	1037	930	1105	1107.41	-0.250008	0.107739	-2.32049	0.0203146	0.0710445	1197.41	1210.72	1201.21	1030.27	915.248	1089.61			P0_05		P0_1	-0.250008	3.13003	3.2206	3.22331	2.71765	2.4311	2.91325	17.6359	2.93932
NM_001024954	Pbx4	1417	213	294	254	193	232	198	229.886	-0.312468	0.196216	-1.59247	0.111279	0.250179	215.96	290.573	257.474	191.747	228.32	195.242						-0.312468	4.37791	5.99426	5.35804	3.92248	4.70324	4.04826	28.4042	4.73403
NM_001024955	Pik3r1	5814	1598	1638	1344	681	985	1007	1206.74	-0.802125	0.169906	-4.72099	2.34694e-06	4.28104e-05	1620.21	1618.91	1362.38	676.577	969.376	992.972	down_FC0_6	down_FC0_8	P0_05	P0_05	P0_1	-0.802125	8.00495	8.13949	6.90981	3.37322	4.86676	5.01796	36.3122	6.05203
NM_001025067	Lrig2	7154	237	258	270	354	375	413	316.163	0.552797	0.153599	3.59897	0.000319479	0.00262919	240.294	254.993	273.693	351.701	369.052	407.247		UP_FC1.25	P0_05	P0_05	P0_1	0.552797	0.964842	1.04191	1.12812	1.42504	1.50578	1.67253	7.73822	1.2897
NM_001025083	Rhox12	929	9	7	9	2	5	1	5.51006	-1.67167	1.06323	-1.57226	0.115891	0.257889	9.12508	6.91841	9.12308	1.98701	4.92069	0.98607	down_FC0_6	down_FC0_8				-1.67167	0.282152	0.217691	0.28958	0.0619994	0.154608	0.0311858	1.03722	0.172869
NM_001025093	Atf2	4283	2115	1929	1904	1794	1738	2105	1924.9	-0.103064	0.114344	-0.901356	0.367399	0.56356	2144.39	1906.52	1930.04	1782.35	1710.43	2075.68						-0.103064	14.382	13.012	13.288	12.0628	11.6568	14.2389	78.6405	13.1068
NM_001025102	Arl14ep	3301	1133	1048	1416	1344	1152	1352	1237.01	0.0709441	0.152081	0.46649	0.640865	0.786015	1148.75	1035.79	1435.37	1335.27	1133.73	1333.17						0.0709441	9.99634	9.17221	12.8221	11.7254	10.025	11.866	65.6071	10.9345
NM_001025103	Cracr2b	1675	236	170	159	149	196	255	193.474	0.0596277	0.27463	0.21712	0.828115	0.905906	239.28	168.019	161.174	148.032	192.891	251.448						0.0596277	4.10349	2.93219	2.83742	2.5618	3.3614	4.41061	20.2069	3.36782
NM_001025156	Ccdc93	7230	637	726	684	673	634	830	694.626	0.0375219	0.144717	0.259277	0.795422	0.887177	645.853	717.538	693.354	668.629	623.943	818.438						0.0375219	2.56601	2.90106	2.82787	2.68071	2.51901	3.32593	16.8206	2.80343
NM_001025163	Zfp78	4744	19	26	38	53	43	64	40.2605	0.921357	0.43488	2.11865	0.0341203	0.105495	19.2641	25.697	38.5197	52.6558	42.3179	63.1085	UP_FC1_5	UP_FC1.25	P0_05			0.921357	0.116645	0.158339	0.239431	0.32174	0.260377	0.390849	1.48738	0.247897
NM_001025192	Cxadr	5557	2923	2380	1942	1967	2433	3134	2453.9	0.0303016	0.198061	0.152991	0.878405	0.935104	2963.62	2352.26	1968.56	1954.23	2394.41	3090.34						0.0303016	15.3195	12.3736	10.446	10.1938	12.5771	16.3392	77.2493	12.8749
NM_001025245	Mbp	4814	792	607	676	670	845	779	725.595	0.117692	0.157717	0.746222	0.455533	0.643329	803.007	599.925	685.245	665.649	831.597	768.148						0.117692	4.79155	3.64285	4.19742	4.00813	5.04231	4.68818	26.3704	4.39507
NM_001025246	Trp53i11	2688	960	1329	1087	276	374	477	750.225	-1.60675	0.211379	-7.60126	2.93254e-14	3.99739e-12	973.342	1313.51	1101.87	274.208	368.068	470.355	down_FC0_6	down_FC0_8	P0_05	P0_05	P0_1	-1.60675	10.4016	14.2841	12.0877	2.95701	3.99688	5.14117	48.8684	8.14474
NM_001025250	Vegfa	3521	5918	5634	5035	7228	6165	7336	6192.42	0.296891	0.109777	2.7045	0.00684068	0.0305844	6000.25	5568.34	5103.86	7181.06	6067.21	7233.81			P0_05	P0_05	P0_1	0.296891	48.9514	46.2284	42.744	59.1188	50.2974	60.3624	307.702	51.2837
NM_001025251	Mbp	2177	85	67	45	35	65	67	60.4707	-0.264611	0.4113	-0.643352	0.519995	0.694408	86.1814	66.2191	45.6154	34.7727	63.969	66.0667						-0.264611	1.13715	0.889149	0.617868	0.463002	0.857697	0.89164	4.8565	0.809417
NM_001025254	Mbp	2100	76	62	38	28	58	56	52.8286	-0.33572	0.445209	-0.754072	0.450806	0.638807	77.0563	61.2774	38.5197	27.8182	57.08	55.2199		down_FC0_8				-0.33572	1.05403	0.852964	0.540886	0.383983	0.793391	0.772577	4.39783	0.732971
NM_001025255	Mbp	2100	85	67	45	35	65	66	60.3064	-0.273268	0.410317	-0.665991	0.505417	0.682325	86.1814	66.2191	45.6154	34.7727	63.969	65.0806						-0.273268	1.17884	0.921751	0.640523	0.479979	0.889145	0.910537	5.02078	0.836797
NM_001025256	Mbp	2055	84	65	44	35	64	68	59.8036	-0.235111	0.414305	-0.567482	0.570387	0.733931	85.1675	64.2424	44.6017	34.7727	62.9848	67.0527						-0.235111	1.19049	0.913818	0.640004	0.490489	0.894637	0.958672	5.08811	0.848018
NM_001025257	Vegfa	3319	5725	5417	4862	6942	5928	6989	5951.58	0.286618	0.109079	2.62762	0.00859854	0.0363345	5804.57	5353.86	4928.49	6896.92	5833.97	6891.64			P0_05	P0_05	P0_1	0.286618	50.2371	47.1531	43.7874	60.2352	51.3074	61.0072	313.727	52.2879
NM_001025258	Mbp	2068	85	67	45	35	65	66	60.3064	-0.273268	0.410317	-0.665991	0.505417	0.682325	86.1814	66.2191	45.6154	34.7727	63.969	65.0806						-0.273268	1.19709	0.936014	0.650435	0.487406	0.902904	0.924627	5.09847	0.849745
NM_001025259	Mbp	1978	83	65	44	35	64	66	59.306	-0.244923	0.410761	-0.596268	0.550997	0.718787	84.1536	64.2424	44.6017	34.7727	62.9848	65.0806						-0.244923	1.2221	0.949391	0.664918	0.509583	0.929464	0.966698	5.24216	0.873693
NM_001025261	Tpd52	5420	858	720	795	700	825	737	770.251	-0.0955849	0.132235	-0.722844	0.469776	0.654314	869.925	711.608	805.872	695.454	811.914	726.733						-0.0955849	4.61046	3.83788	4.38439	3.71939	4.37254	3.9395	24.8642	4.14403
NM_001025262	Tpd52	5353	858	719	795	699	824	737	769.757	-0.0962645	0.132458	-0.726755	0.467376	0.65298	869.925	710.62	805.872	694.46	810.93	726.733						-0.0962645	4.66817	3.88052	4.43927	3.76057	4.4219	3.98881	25.1592	4.19321
NM_001025263	Tpd52	5413	891	764	818	734	862	770	804.083	-0.0900893	0.127202	-0.708238	0.478798	0.661857	903.383	755.095	829.187	729.233	848.327	759.274						-0.0900893	4.79398	4.07768	4.51707	3.90509	4.57455	4.12122	25.9896	4.3316
NM_001025264	Tpd52	5398	891	763	818	733	861	770	803.589	-0.0907366	0.127393	-0.712256	0.476306	0.660131	903.383	754.107	829.187	728.24	847.343	759.274						-0.0907366	4.8073	4.08366	4.52962	3.91061	4.58194	4.13267	26.0458	4.34097
NM_001025296	Dffa	2459	370	363	396	533	596	429	445.739	0.43907	0.167769	2.61712	0.00886764	0.037158	375.142	358.769	401.416	529.539	586.546	423.024		UP_FC1.25	P0_05	P0_05	P0_1	0.43907	4.38228	4.26488	4.81369	6.24226	6.96252	5.05443	31.7201	5.28668
NM_001025305	Tfap2b	6158	0	0	0	11	0	479	80.5427	9.76668	3.9073	2.49959			0	0	0	10.9286	0	472.327	UP_FC1_5	UP_FC1.25				9.76668	0	0	0	0.051443	0	2.25356	2.305	0.384167
NM_001025307	Stx3	3009	352	387	336	402	471	317	375.913	0.122203	0.185885	0.657411	0.510917	0.68663	356.892	382.489	340.595	399.389	463.529	312.584						0.122203	3.40704	3.71575	3.33779	3.84749	4.49653	3.05218	21.8568	3.6428
NM_001025309	Pja2	4694	1410	1530	1517	1513	1646	1861	1572.94	0.146467	0.110757	1.32242	0.186029	0.359224	1429.6	1512.17	1537.75	1503.17	1619.89	1835.08						0.146467	8.74848	9.41687	9.66016	9.28259	10.0732	11.4862	58.6675	9.77791
NM_001025310	St6galnac6	2375	673	522	489	627	616	498	569.029	0.0222588	0.178859	0.124449	0.90096	0.946441	682.354	515.916	495.688	622.928	606.229	491.063						0.0222588	8.25293	6.34987	6.15442	7.60286	7.45068	6.0749	41.8857	6.98094
NM_001025311	St6galnac6	2286	649	497	471	584	586	475	541.994	-0.00114097	0.179395	-0.00636007	0.994925	0.996867	658.02	491.207	477.441	580.207	576.705	468.383						-0.00114097	8.26847	6.28114	6.15866	7.35715	7.36377	6.01992	41.4491	6.90819
NM_001025312	Dclre1b	4117	442	407	397	541	599	488	476.836	0.36033	0.142583	2.52717	0.0114987	0.0454419	448.143	402.256	402.429	537.487	589.499	481.202		UP_FC1.25	P0_05	P0_05	P0_1	0.36033	3.12679	2.85609	2.88238	3.78434	4.1795	3.43409	20.2632	3.3772
NM_001025313	Tapbp	2740	4763	4958	7231	7593	7265	5200	6146.72	0.216481	0.196697	1.10058	0.27108	0.462741	4829.2	4900.21	7329.89	7543.69	7149.76	5127.56						0.216481	50.6275	52.2774	78.8841	79.8061	76.1665	54.9827	392.744	65.4574
NM_001025358	Klc1	2396	2330	1946	1675	1674	2261	2437	2045.82	0.0723737	0.174911	0.413775	0.679039	0.812312	2362.38	1923.32	1697.91	1663.13	2225.14	2403.05						0.0723737	28.3221	23.4647	20.8963	20.1206	27.1077	29.4674	149.379	24.8965
NM_001025359	Klc1	2423	2356	1969	1702	1707	2288	2463	2072.73	0.0734152	0.172543	0.42549	0.67048	0.806192	2388.74	1946.05	1725.28	1695.91	2251.71	2428.69						0.0734152	28.319	23.4774	20.9966	20.2887	27.1257	29.4499	149.657	24.9429
NM_001025360	Klc1	2486	2588	2148	1854	1868	2447	2624	2246.3	0.0482455	0.168605	0.286145	0.774767	0.87512	2623.97	2122.96	1879.36	1855.87	2408.19	2587.45						0.0482455	30.3193	24.9627	22.2921	21.6396	28.2756	30.5799	158.069	26.3449
NM_001025361	Klc1	2440	2562	2125	1828	1835	2420	2597	2219.39	0.0465473	0.170583	0.272871	0.784952	0.881651	2597.61	2100.23	1853	1823.08	2381.61	2560.82						0.0465473	30.5806	25.161	22.3938	21.6581	28.4908	30.8358	159.12	26.52
NM_001025362	Klc1	1911	2229	1886	1609	1607	2135	2313	1955.58	0.0549886	0.172003	0.319695	0.749199	0.858384	2259.98	1864.02	1631	1596.56	2101.13	2280.78						0.0549886	33.9708	28.5128	25.1673	24.2174	32.0934	35.0662	179.028	29.838
NM_001025363	Klc1	2373	2342	1951	1688	1694	2260	2442	2054.84	0.0705416	0.17267	0.408535	0.682881	0.814599	2374.55	1928.26	1711.08	1683	2224.15	2407.98						0.0705416	28.7439	23.753	21.2626	20.5584	27.3583	29.8141	151.49	25.2484
NM_001025364	Rtn2	1071	125	147	185	145	164	99	143.772	-0.189115	0.282769	-0.668797	0.503625	0.680604	126.737	145.287	187.53	144.058	161.399	97.6209						-0.189115	3.3992	3.96539	5.16326	3.89899	4.39879	2.67805	23.5037	3.91728
NM_001025365	Miip	1801	492	497	522	754	788	841	645.512	0.631844	0.114596	5.51366	3.51453e-08	1.13995e-06	498.838	491.207	529.139	749.103	775.501	829.285	UP_FC1_5	UP_FC1.25	P0_05	P0_05	P0_1	0.631844	7.95624	7.97262	8.6636	12.0568	12.5687	13.5287	62.7466	10.4578
NM_001025371	Serinc4	2520	467	456	414	385	436	392	423.66	-0.165553	0.13606	-1.21677	0.223693	0.405708	473.491	450.685	419.662	382.5	429.084	386.539						-0.165553	5.39726	5.22784	4.91068	4.3998	4.97009	4.5067	29.4124	4.90206
NM_001025373	Zfp943	2728	95	103	87	97	119	160	109.594	0.37479	0.278157	1.3474	0.17785	0.347613	96.3203	101.8	88.1898	96.3701	117.112	157.771		UP_FC1.25				0.37479	1.01423	1.09081	0.953272	1.024	1.25309	1.69922	7.03462	1.17244
NM_001025375	Wdr61	1318	933	971	819	960	888	766	886.477	-0.0830229	0.134522	-0.617167	0.537125	0.707878	945.967	959.683	830.201	953.765	873.915	755.329						-0.0830229	20.6169	21.2844	18.5742	20.9763	19.3542	16.8378	117.644	19.6073
NM_001025376	Wdr61	1207	920	962	808	940	884	761	876.149	-0.0815374	0.132779	-0.614082	0.539161	0.709555	932.786	950.788	819.05	933.895	869.978	750.399						-0.0815374	22.1992	23.0264	20.0099	22.4282	21.0389	18.2663	126.969	21.1615
NM_001025378	Orc2	3013	1897	1934	2092	1477	1390	1373	1690.78	-0.507507	0.095114	-5.33577	9.51382e-08	2.62652e-06	1923.37	1911.46	2120.61	1467.41	1367.95	1353.87		down_FC0_8	P0_05	P0_05	P0_1	-0.507507	18.3369	18.5445	20.7541	14.1174	13.2524	13.2021	98.2074	16.3679
NM_001025379	Sema3g	3668	118	155	84	138	137	157	130.788	0.252976	0.277284	0.912335	0.361592	0.557798	119.64	153.193	85.1488	137.104	134.827	154.813						0.252976	0.936935	1.22085	0.684529	1.08349	1.07293	1.24006	6.23878	1.0398
NM_001025388	Eno1b	1754	364	366	385	579	525	512	452.973	0.510335	0.131952	3.86759	0.000109917	0.00108756	369.059	361.734	390.265	575.24	516.672	504.868		UP_FC1.25	P0_05	P0_05	P0_1	0.510335	6.04406	6.02851	6.56104	9.50653	8.59822	8.45695	45.1953	7.53255
NM_001025391	Sufu	4508	2819	2903	2806	2887	2699	2401	2743.95	-0.119214	0.0994069	-1.19925	0.230429	0.414452	2858.18	2869.17	2844.37	2868.25	2656.19	2367.55						-0.119214	18.2124	18.6046	18.6057	18.4432	17.1988	15.4306	106.495	17.7492
NM_001025392	Bclaf1	5439	3546	3808	3610	2790	2627	2808	3190.73	-0.439294	0.0769355	-5.7099	1.13045e-08	4.34492e-07	3595.28	3763.62	3659.37	2771.88	2585.33	2768.88		down_FC0_8	P0_05	P0_05	P0_1	-0.439294	18.9879	20.2272	19.8395	14.7726	13.8746	14.9572	102.659	17.1098
NM_001025393	Bclaf1	5293	3449	3719	3517	2716	2536	2718	3101.99	-0.447498	0.0786242	-5.69161	1.25849e-08	4.74467e-07	3496.94	3675.65	3565.1	2698.36	2495.77	2680.14		down_FC0_8	P0_05	P0_05	P0_1	-0.447498	18.9779	20.2994	19.8615	14.7775	13.7634	14.8772	102.557	17.0928
NM_001025395	Src	3853	2523	2604	2453	2224	2415	2194	2394.66	-0.174644	0.0824379	-2.11849	0.0341333	0.105511	2558.07	2573.65	2486.55	2209.56	2376.69	2163.44			P0_05			-0.174644	19.0711	19.5254	19.0301	16.623	18.0052	16.4972	108.752	18.1253
NM_001025426	Depdc5	8168	1261	1131	1146	1284	1309	1266	1228.38	0.0996579	0.0993014	1.00359	0.315576	0.510194	1278.53	1117.82	1161.67	1275.66	1288.24	1248.36						0.0996579	4.49631	4.00042	4.19383	4.52713	4.60365	4.49046	26.3118	4.3853
NM_001025427	Hmga1	1672	60	58	44	56	47	67	55.1195	0.0451745	0.340383	0.132717	0.894417	0.94276	60.8339	57.324	44.6017	55.6363	46.2545	66.0667						0.0451745	1.04513	1.00219	0.786608	0.96455	0.807496	1.16095	5.76692	0.961154
NM_001025428	Spag9	6972	4103	4197	3555	3536	3866	4749	3985.38	0.0107161	0.1319	0.0812445	0.935248	0.965323	4160.02	4148.08	3603.62	3513.04	3804.68	4682.85						0.0107161	17.1396	17.3916	15.2414	14.6059	15.9288	19.7341	100.041	16.6736
NM_001025429	Spag9	6969	4103	4197	3555	3536	3866	4749	3985.38	0.0107161	0.1319	0.0812445	0.935248	0.965323	4160.02	4148.08	3603.62	3513.04	3804.68	4682.85						0.0107161	17.147	17.3991	15.2479	14.6122	15.9357	19.7426	100.084	16.6807
NM_001025430	Spag9	6958	4107	4207	3566	3544	3875	4754	3993.19	0.0102912	0.131419	0.078308	0.937583	0.966958	4164.08	4157.97	3614.77	3520.98	3813.53	4687.78						0.0102912	17.1908	17.4681	15.3193	14.6684	15.998	19.7947	100.439	16.7399
NM_001025431	Btbd3	4631	732	865	733	1090	967	965	887.709	0.351529	0.121739	2.88756	0.0038824	0.0195821	742.174	854.918	743.024	1082.92	951.661	951.557		UP_FC1.25	P0_05	P0_05	P0_1	0.351529	4.60355	5.39634	4.7312	6.77836	5.99833	6.03706	33.5448	5.59081
NM_001025432	Crebbp	7474	1385	1516	1414	1144	1403	1595	1404.34	-0.0841925	0.138166	-0.609357	0.542288	0.712125	1404.25	1498.33	1433.34	1136.57	1380.75	1572.78						-0.0841925	5.39701	5.86009	5.65507	4.40805	5.39241	6.18274	32.8954	5.48256
NM_001025438	Camk2d	5559	2184	1911	1936	2930	3439	3003	2553.69	0.609897	0.110112	5.53889	3.04388e-08	1.02515e-06	2214.35	1888.73	1962.48	2910.97	3384.45	2961.17	UP_FC1_5	UP_FC1.25	P0_05	P0_05	P0_1	0.609897	11.4423	9.93167	10.41	15.179	17.7711	15.6506	80.3847	13.3975
NM_001025439	Camk2d	5571	2126	1845	1893	2844	3375	2937	2490.17	0.616666	0.112729	5.47034	4.49168e-08	1.39941e-06	2155.55	1823.5	1918.89	2825.53	3321.47	2896.09	UP_FC1_5	UP_FC1.25	P0_05	P0_05	P0_1	0.616666	11.1144	9.56801	10.1569	14.7018	17.4028	15.2737	78.2175	13.0363
NM_001025444	Aptx	5544	153	175	177	218	222	229	194.73	0.380883	0.176959	2.15238	0.0313677	0.0986735	155.126	172.96	179.421	216.584	218.479	225.81		UP_FC1.25	P0_05		P0_1	0.380883	0.803757	0.911954	0.954315	1.13242	1.15029	1.1967	6.14944	1.02491
NM_001025445	Aptx	5540	153	175	177	218	222	229	194.73	0.380883	0.176959	2.15238	0.0313677	0.0986735	155.126	172.96	179.421	216.584	218.479	225.81		UP_FC1.25	P0_05		P0_1	0.380883	0.804337	0.912613	0.955004	1.13323	1.15112	1.19756	6.15388	1.02565
NM_001025561	Pus1	1859	1626	1684	1580	1078	1002	832	1298.68	-0.77229	0.125069	-6.17493	6.61918e-10	3.47759e-08	1648.6	1664.37	1601.61	1071	986.106	820.41	down_FC0_6	down_FC0_8	P0_05	P0_05	P0_1	-0.77229	25.474	26.171	25.405	16.6999	15.4834	12.9663	122.2	20.3666
NM_001025562	Pus1	1503	1561	1604	1512	1023	950	792	1238.82	-0.782823	0.124883	-6.26846	3.64643e-10	2.00735e-08	1582.7	1585.31	1532.68	1016.36	934.931	780.967	down_FC0_6	down_FC0_8	P0_05	P0_05	P0_1	-0.782823	30.2483	30.8321	30.0701	19.6015	18.157	15.2665	144.175	24.0292
NM_001025565	Lhx9	4917	6	7	2	5	15	22	9.40871	1.46164	0.931424	1.56925	0.116589	0.259025	6.08339	6.91841	2.02735	4.96753	14.7621	21.6935	UP_FC1_5	UP_FC1.25				1.46164	0.0355392	0.0411297	0.0121583	0.0292848	0.0876334	0.129627	0.335373	0.0558954
NM_001025567	Dmbx1	4010	21	23	18	23	134	76	48.6561	1.8829	0.612451	3.07437	0.00210946	0.012037	21.2919	22.7319	18.2462	22.8506	131.874	74.9413	UP_FC1_5	UP_FC1.25	P0_05	P0_05	P0_1	1.8829	0.152522	0.165707	0.134174	0.16518	0.959929	0.549089	2.1266	0.354433
NM_001025570	Prrx1	4093	0	0	0	0	10	5	2.46195	4.73516	2.58255	1.83352	0.0667252		0	0	0	0	9.84138	4.93035	UP_FC1_5	UP_FC1.25				4.73516	0	0	0	0	0.0701838	0.0353917	0.105576	0.0175959
NM_001025572	Ankrd12	8976	349	456	415	373	362	462	401.269	-0.0514426	0.173215	-0.296987	0.766476	0.869344	353.851	450.685	420.676	370.578	356.258	455.564						-0.0514426	1.1324	1.46771	1.382	1.19674	1.15852	1.49119	7.82855	1.30476
NM_001025573	Slc23a4	2148	1	3	9	10	6	5	5.64538	0.66538	1.11335	0.597637	0.550082	0.718205	1.0139	2.96503	9.12308	9.93506	5.90483	4.93035	UP_FC1_5	UP_FC1.25				0.66538	0.0135588	0.0403502	0.125242	0.134072	0.0802409	0.0674387	0.460903	0.0768171
NM_001025576	Ccdc141	6303	96	96	112	154	169	210	138.69	0.784063	0.234478	3.34387	0.000826184	0.00570647	97.3342	94.8811	113.532	153	166.319	207.075	UP_FC1_5	UP_FC1.25	P0_05	P0_05	P0_1	0.784063	0.443589	0.44003	0.531144	0.703634	0.770226	0.965262	3.85388	0.642314
NM_001025577	Maf	3639	2	1	5	3	3	56	11.5396	2.9213	1.32174	2.21019	0.0270917	0.0886219	2.0278	0.988345	5.06838	2.98052	2.95241	55.2199	UP_FC1_5	UP_FC1.25	P0_05		P0_1	2.9213	0.0160068	0.00793919	0.0410705	0.0237417	0.023682	0.44584	0.55828	0.0930467
NM_001025582	Dram2	2452	229	242	280	307	312	308	278.493	0.278263	0.161905	1.71868	0.0856725	0.207936	232.183	239.179	283.829	305.006	307.051	303.709						0.278263	2.72002	2.85137	3.41334	3.60571	3.65521	3.63918	19.8848	3.31414
NM_001025586	Nr2c2ap	1186	887	900	789	560	660	433	703.582	-0.664796	0.173117	-3.84015	0.000122959	0.00119816	899.328	889.51	799.79	556.363	649.531	426.968	down_FC0_6	down_FC0_8	P0_05	P0_05	P0_1	-0.664796	21.7819	21.9238	19.8854	13.598	15.9859	10.5773	103.752	17.2921
NM_001025587	Nr2c2ap	1184	886	896	788	560	657	433	702.093	-0.66407	0.172164	-3.8572	0.000114692	0.00112674	898.314	885.557	798.777	556.363	646.579	426.968	down_FC0_6	down_FC0_8	P0_05	P0_05	P0_1	-0.66407	21.7941	21.8632	19.8937	13.621	15.9401	10.5952	103.707	17.2846
NM_001025589	Rfxank	3641	1159	1150	1007	889	1108	795	1015.01	-0.273188	0.15082	-1.81135	0.0700869	0.179471	1175.11	1136.6	1020.77	883.227	1090.42	783.925						-0.273188	9.27085	9.12505	8.26705	7.0316	8.74174	6.32586	48.7622	8.12703
NM_001025594	Zbtb43	4992	498	516	435	516	504	573	504.921	0.112176	0.134967	0.831132	0.405899	0.59888	504.921	509.986	440.949	512.649	496.006	565.018						0.112176	2.90544	2.9863	2.60469	2.97679	2.90024	3.32547	17.6989	2.94982
NM_001025599	Trim26	3204	1068	1143	1527	1342	1306	1200	1260.38	0.0158593	0.158954	0.0997732	0.920524	0.957494	1082.84	1129.68	1547.88	1333.28	1285.28	1183.28						0.0158593	9.70813	10.3065	14.2458	12.0624	11.7093	10.8508	68.8829	11.4805
NM_001025600	Cadm1	4259	996	1399	1280	936	364	908	978.924	-0.757044	0.304991	-2.48219	0.0130579	0.0501979	1009.84	1382.69	1297.51	929.921	358.226	895.351	down_FC0_6	down_FC0_8	P0_05		P0_1	-0.757044	6.81096	9.49005	8.98347	6.32909	2.45512	6.17663	40.2453	6.70755
NM_001025605	Gm527	1456	39	37	46	41	51	54	44.4854	0.232663	0.357691	0.650458	0.515396	0.690371	39.542	36.5688	46.6291	40.7337	50.191	53.2478						0.232663	0.780117	0.734173	0.944362	0.810953	1.00621	1.0745	5.35031	0.891718
NM_001025606	Tmem171	1149	7	3	0	0	2	0	2.0051	-2.35208	2.40321	-0.978722	0.327718		7.09729	2.96503	0	0	1.96828	0	down_FC0_6	down_FC0_8				-2.35208	0.177433	0.0754327	0	0	0.0500022	0	0.302868	0.050478
NM_001025608	Szrd1	3291	2069	2152	2164	2995	2903	2364	2430.31	0.347009	0.116925	2.9678	0.00299941	0.0159156	2097.76	2126.92	2193.59	2975.55	2856.95	2331.07		UP_FC1.25	P0_05	P0_05	P0_1	0.347009	18.31	18.8918	19.6549	26.2085	25.3395	20.811	129.216	21.536
NM_001025612	Snx22	2546	1916	2051	1900	2316	2274	1827	2039.36	0.104887	0.12002	0.873908	0.382168	0.578095	1942.63	2027.1	1925.98	2300.96	2237.93	1801.55						0.104887	21.9176	23.2737	22.3068	26.1971	25.6573	20.7899	140.142	23.3571
NM_001025613	Otud7b	8086	1764	1937	1640	2460	2612	3020	2226.32	0.574934	0.114879	5.00469	5.59517e-07	1.252e-05	1788.52	1914.42	1662.43	2444.02	2570.57	2977.93		UP_FC1.25	P0_05	P0_05	P0_1	0.574934	6.35362	6.92077	6.0625	8.76142	9.27936	10.8205	48.1982	8.03303
NM_001025614	Otud7b	8029	1764	1937	1642	2462	2613	3022	2227.48	0.575281	0.114716	5.01482	5.30831e-07	1.19466e-05	1788.52	1914.42	1664.46	2446.01	2571.55	2979.9		UP_FC1.25	P0_05	P0_05	P0_1	0.575281	6.39873	6.9699	6.11299	8.83079	9.34882	10.9045	48.5657	8.09429
NM_001025615	Ccdc50	6945	2819	2535	2855	2252	2325	3701	2738.77	-0.0145058	0.190456	-0.0761633	0.939289	0.968052	2858.18	2505.45	2894.04	2237.37	2288.12	3649.44						-0.0145058	11.8217	10.5454	12.2878	9.33833	9.61677	15.439	69.0491	11.5082
NM_001025617	Cant1	2932	1504	1617	1634	2419	2502	2191	1967.58	0.555883	0.0962441	5.77576	7.66054e-09	3.0815e-07	1524.9	1598.15	1656.35	2403.29	2462.31	2160.48		UP_FC1.25	P0_05	P0_05	P0_1	0.555883	14.9397	15.9332	16.6583	23.7599	24.5133	21.6497	117.454	19.5757
NM_001025618	Cant1	2890	1492	1600	1621	2403	2477	2176	1951.34	0.557265	0.0959266	5.80929	6.27396e-09	2.63097e-07	1512.74	1581.35	1643.17	2387.39	2437.71	2145.69		UP_FC1.25	P0_05	P0_05	P0_1	0.557265	15.0358	15.9949	16.7659	23.9458	24.6211	21.8139	118.177	19.6962
NM_001025779	Cdc6	4606	1181	1272	1246	1046	1297	1409	1237.11	-0.0048801	0.133017	-0.0366877	0.970734	0.985793	1197.41	1257.17	1263.04	1039.21	1276.43	1389.37						-0.0048801	7.46763	7.9785	8.08604	6.54005	8.089	8.86258	47.0238	7.8373
NM_001025947	Dnm1l	4005	2980	2747	2640	1947	2134	3074	2579.7	-0.251689	0.172191	-1.46168	0.143829	0.299911	3021.42	2714.98	2676.1	1934.36	2100.15	3031.18						-0.251689	21.6706	19.8159	19.7035	14.0003	15.3063	22.2369	112.733	18.7889
NM_001026211	Dnajc19	1273	97	87	107	117	113	125	107.251	0.260717	0.236569	1.10208	0.270429	0.46196	98.3481	85.986	108.463	116.24	111.208	123.259						0.260717	2.21922	1.97446	2.51245	2.64686	2.54993	2.84482	14.7477	2.45796
NM_001026212	Ensa	2271	1249	1175	1140	1413	1531	1433	1317.81	0.271012	0.0957734	2.82972	0.00465882	0.0226347	1266.36	1161.31	1155.59	1403.82	1506.72	1413.04			P0_05	P0_05	P0_1	0.271012	16.0178	14.9479	15.0048	17.9184	19.3659	18.2811	101.536	16.9226
NM_001026214	Entpd5	4953	707	687	588	885	1110	961	818.52	0.551492	0.138326	3.98689	6.69437e-05	0.000725234	716.826	678.993	596.041	879.253	1092.39	947.613		UP_FC1.25	P0_05	P0_05	P0_1	0.551492	4.15727	4.00725	3.54855	5.14574	6.43774	5.62119	28.9177	4.81962
NM_001029836	Npnt	4605	106	204	144	167	91	273	163.289	0.2051	0.406511	0.504538	0.613884	0.767833	107.473	201.622	145.969	165.915	89.5566	269.197						0.2051	0.670398	1.27985	0.934705	1.04438	0.567663	1.71754	6.21454	1.03576
NM_001029837	Pik3cd	4868	107	121	97	265	260	263	184.149	1.25362	0.188467	6.65168	2.89763e-11	2.0799e-09	108.487	119.59	98.3266	263.279	255.876	259.336	UP_FC1_5	UP_FC1.25	P0_05	P0_05	P0_1	1.25362	0.640162	0.718113	0.595611	1.56772	1.53427	1.56523	6.62111	1.10352
NM_001029841	Sla	2856	10	9	6	11	14	21	11.755	0.854473	0.701649	1.21781	0.223297	0.405336	10.139	8.8951	6.08206	10.9286	13.7779	20.7075	UP_FC1_5	UP_FC1.25				0.854473	0.101976	0.0910422	0.0627964	0.110919	0.140815	0.213027	0.720576	0.120096
NM_001029842	Slc16a6	4210	453	401	481	607	813	297	506.538	0.336532	0.310506	1.08382	0.278446	0.470633	459.296	396.326	487.578	603.058	800.104	292.863		UP_FC1.25				0.336532	3.13381	2.75182	3.41511	4.15221	5.54737	2.04384	21.0442	3.50736
NM_001029843	Vrk1	3724	828	796	844	745	813	778	798.2	-0.104967	0.10548	-0.995134	0.319671	0.514749	839.508	786.723	855.542	740.162	800.104	767.162						-0.104967	6.47556	6.17535	6.77446	5.76129	6.27133	6.05262	37.5106	6.25177
NM_001029844	Vrk1	3665	822	791	839	738	801	772	791.404	-0.111096	0.105233	-1.05571	0.291102	0.484294	833.424	781.781	850.474	733.207	788.295	761.246						-0.111096	6.53212	6.23535	6.84274	5.79903	6.27823	6.10262	37.7901	6.29835
NM_001029850	Magi1	7780	349	253	324	1049	1177	1117	705.715	1.82483	0.156745	11.642	2.52106e-31	3.16679e-28	353.851	250.051	328.431	1042.19	1158.33	1101.44	UP_FC1_5	UP_FC1.25	P0_05	P0_05	P0_1	1.82483	1.30648	0.939505	1.24482	3.88302	4.34586	4.15955	15.8792	2.64654
NM_001029855	Psme2	784	274	231	279	199	165	186	222.072	-0.537464	0.18979	-2.83188	0.00462749	0.0225182	277.808	228.308	282.816	197.708	162.383	183.409		down_FC0_8	P0_05	P0_05	P0_1	-0.537464	10.1787	8.51244	10.6373	7.30988	6.0457	6.87338	49.5573	8.25956
NM_001029856	Atad5	7247	1701	1729	1712	1585	1531	2228	1741.21	0.0302499	0.156326	0.193506	0.846563	0.916723	1724.64	1708.85	1735.41	1574.71	1506.72	2196.96						0.0302499	6.83601	6.89279	7.06134	6.2986	6.0687	8.90697	42.0644	7.01074
NM_001029868	Pdzd4	3962	645	611	540	786	740	648	658.893	0.250865	0.138517	1.81108	0.0701291	0.179562	653.964	603.879	547.385	780.895	728.262	638.973						0.250865	4.74135	4.45538	4.074	5.71322	5.36532	4.73842	29.0877	4.84795
NM_001029872	Itgad	3931	1	7	5	15	11	10	8.09825	1.45022	0.924511	1.56864	0.116733	0.259234	1.0139	6.91841	5.06838	14.9026	10.8255	9.8607	UP_FC1_5	UP_FC1.25				1.45022	0.0074089	0.0514462	0.0380197	0.109891	0.0803838	0.0737004	0.36085	0.0601416
NM_001029873	Unc13a	7916	23	34	31	14	26	18	24.2655	-0.626001	0.50665	-1.23557	0.216618	0.397289	23.3197	33.6037	31.424	13.9091	25.5876	17.7493	down_FC0_6	down_FC0_8				-0.626001	0.0846211	0.124088	0.117057	0.0509326	0.094351	0.0658779	0.536928	0.089488
NM_001029876	Urb2	6086	2865	3499	3045	2240	1363	1501	2416.1	-0.904907	0.18827	-4.80642	1.53656e-06	2.97984e-05	2904.82	3458.22	3086.64	2225.45	1341.38	1480.09	down_FC0_6	down_FC0_8	P0_05	P0_05	P0_1	-0.904907	13.7104	16.61	14.9554	10.5996	6.43343	7.14532	69.4541	11.5757
NM_001029877	Nova2	8366	31	46	31	30	24	20	30.2441	-0.567282	0.450735	-1.25857	0.208186	0.387197	31.4308	45.4639	31.424	29.8052	23.6193	19.7214		down_FC0_8				-0.567282	0.10792	0.158854	0.110761	0.103271	0.0824085	0.0692604	0.632474	0.105412
NM_001029889	Usf3	12597	1318	1357	1429	1727	1927	2538	1706.82	0.567588	0.153966	3.68644	0.000227411	0.00198688	1336.32	1341.18	1448.54	1715.78	1896.43	2502.65		UP_FC1.25	P0_05	P0_05	P0_1	0.567588	3.04723	3.11222	3.39084	3.94819	4.39434	5.83711	23.7299	3.95499
NM_001029890	Mex3a	6221	976	923	1078	1786	1626	1555	1317.08	0.712864	0.117434	6.07032	1.27658e-09	6.345e-08	989.565	912.242	1092.74	1774.4	1600.21	1533.34	UP_FC1_5	UP_FC1.25	P0_05	P0_05	P0_1	0.712864	4.56926	4.28647	5.17965	8.26789	7.50826	7.24175	37.0533	6.17555
NM_001029895	Ate1	4988	1127	1163	1143	1089	1172	1245	1152.29	0.00514324	0.0979473	0.0525103	0.958122	0.979314	1142.66	1149.45	1158.63	1081.93	1153.41	1227.66						0.00514324	6.58043	6.73615	6.84954	6.28745	6.74963	7.2313	40.4345	6.73908
NM_001029912	Zswim5	5381	118	167	160	405	248	171	210.323	0.866804	0.330122	2.62571	0.00864691	0.0364709	119.64	165.054	162.188	402.37	244.066	168.618	UP_FC1_5	UP_FC1.25	P0_05	P0_05	P0_1	0.866804	0.638669	0.896627	0.888789	2.16753	1.32394	0.920675	6.83623	1.13937
NM_001029929	Zmynd15	2976	21	30	22	1	28	13	19.1019	-0.823832	0.887544	-0.928215	0.353296	0.549719	21.2919	29.6503	22.3009	0.993506	27.5559	12.8189	down_FC0_6	down_FC0_8				-0.823832	0.205515	0.291237	0.220969	0.00967699	0.270274	0.126556	1.12423	0.187371
NM_001029934	Usp32	6888	2361	2286	2130	2306	2359	2866	2375.16	0.126917	0.116195	1.09227	0.274712	0.466635	2393.81	2259.36	2159.13	2291.02	2321.58	2826.08						0.126917	9.98296	9.58829	9.24333	9.64138	9.83815	12.0547	60.3488	10.0581
NM_001029936	Specc1	6734	4203	5094	4541	3837	3331	4351	4213.3	-0.288439	0.12582	-2.29246	0.0218789	0.0752956	4261.41	5034.63	4603.1	3812.08	3278.16	4290.39			P0_05		P0_1	-0.288439	18.1779	21.8547	20.1567	16.4094	14.2095	18.7193	109.527	18.2546
NM_001029937	Sec14l3	3914	3	12	7	1	1	0	3.99587	-3.47731	1.55211	-2.24037	0.025067	0.0835114	3.04169	11.8601	7.09573	0.993506	0.984138	0	down_FC0_6	down_FC0_8	P0_05		P0_1	-3.47731	0.0223232	0.0885765	0.0534588	0.00735787	0.00733936	0	0.179056	0.0298426
NM_001029938	Rilp	1477	17	17	16	11	23	22	17.5857	0.137211	0.580259	0.236466	0.813071	0.897333	17.2363	16.8019	16.2188	10.9286	22.6352	21.6935						0.137211	0.335216	0.332527	0.323803	0.214479	0.447328	0.431534	2.08489	0.347481
NM_001029979	Safb2	3251	885	1045	958	814	894	878	909.254	-0.183803	0.110246	-1.66721	0.0954721	0.225026	897.3	1032.82	971.102	808.714	879.819	865.769						-0.183803	7.92835	9.28662	8.80826	7.21075	7.89949	7.82439	48.9579	8.15965
NM_001029982	Sec23ip	4556	2614	2553	2486	2341	2353	2148	2408.85	-0.186719	0.0850474	-2.19547	0.0281301	0.0909221	2650.33	2523.24	2520	2325.8	2315.68	2118.08			P0_05		P0_1	-0.186719	16.7101	16.1892	16.3102	14.7976	14.836	13.6592	92.5022	15.417
NM_001029983	Man1b1	3727	2100	2219	2112	2516	2549	2394	2305.35	0.189168	0.0779606	2.42645	0.0152472	0.056595	2129.19	2193.14	2140.88	2499.66	2508.57	2360.65			P0_05		P0_1	0.189168	16.4103	17.2011	16.9386	19.4413	19.6467	18.6096	108.248	18.0413
NM_001029985	Kcp	4848	22	32	29	23	8	47	26.7331	-0.112897	0.666914	-0.169282	0.865575	0.927761	22.3058	31.627	29.3966	22.8506	7.8731	46.3453						-0.112897	0.132165	0.190698	0.178804	0.136628	0.047403	0.280872	0.966569	0.161095
NM_001029988	Fat2	14398	171	162	183	49	122	115	133.523	-0.878976	0.347223	-2.53144	0.0113594	0.0450125	173.377	160.112	185.503	48.6818	120.065	113.398	down_FC0_6	down_FC0_8	P0_05	P0_05	P0_1	-0.878976	0.3459	0.325066	0.379919	0.0980093	0.243409	0.231403	1.62371	0.270618
NM_001029990	Mettl17	1607	309	304	340	287	303	293	305.108	-0.135726	0.148272	-0.915391	0.359987	0.556146	313.295	300.457	344.65	285.136	298.194	288.918						-0.135726	5.60014	5.46532	6.32419	5.14327	5.41633	5.28232	33.2316	5.5386
NM_001029993	Zc3h18	3783	3445	3870	3498	3119	2230	2639	3126.54	-0.460417	0.137054	-3.35938	0.000781173	0.00546248	3492.88	3824.89	3545.84	3098.74	2194.63	2602.24		down_FC0_8	P0_05	P0_05	P0_1	-0.460417	26.5222	29.5551	27.6392	23.7439	16.9335	20.2105	144.604	24.1007
NM_001029994	Zc3h18	3712	3445	3866	3497	3119	2229	2639	3125.55	-0.459937	0.137085	-3.35513	0.000793268	0.00553775	3492.88	3820.94	3544.82	3098.74	2193.64	2602.24		down_FC0_8	P0_05	P0_05	P0_1	-0.459937	27.0295	30.0893	28.1598	24.1981	17.2497	20.597	147.323	24.5539
NM_001030014	Mcat	1887	374	337	420	333	312	268	340.028	-0.334939	0.173537	-1.93007	0.0535981	0.14744	379.198	333.072	425.744	330.837	307.051	264.267		down_FC0_8				-0.334939	5.7724	5.1596	6.65303	5.08213	4.74965	4.11468	31.5315	5.25525
NM_001030274	Ndufs5	504	5	6	1	1	3	4	3.31724	-0.607023	1.33244	-0.455574	0.648696	0.791921	5.06949	5.93007	1.01368	0.993506	2.95241	3.94428	down_FC0_6	down_FC0_8				-0.607023	0.288932	0.343937	0.0593077	0.0571403	0.170989	0.229934	1.15024	0.191707
NM_001030296	Prr7	1355	54	87	62	56	69	49	62.5739	-0.244925	0.341661	-0.716866	0.473457	0.657486	54.7505	85.986	62.8479	55.6363	67.9055	48.3174						-0.244925	1.16068	1.85498	1.36771	1.19021	1.46281	1.04768	8.08406	1.34734
NM_001030307	Dkc1	2786	2429	2424	2424	2041	1713	1908	2151.78	-0.386868	0.10033	-3.85595	0.00011528	0.00113171	2462.76	2395.75	2457.15	2027.75	1685.83	1881.42		down_FC0_8	P0_05	P0_05	P0_1	-0.386868	25.3924	25.1368	26.0072	21.0977	17.6626	19.8413	135.138	22.523
NM_001031621	Abca17	5315	3	0	2	1	2	0	1.33847	-0.772893	2.25069	-0.343403	0.731295		3.04169	0	2.02735	0.993506	1.96828	0	down_FC0_6	down_FC0_8				-0.772893	0.016439	0	0.0112478	0.00541839	0.0108095	0	0.0439147	0.00731911
NM_001031664	Nudt10	1747	57	39	38	52	44	59	48	0.183796	0.37062	0.495914	0.619955	0.771954	57.7922	38.5455	38.5197	51.6623	43.3021	58.1781						0.183796	0.950252	0.644956	0.650178	0.857203	0.7235	0.978436	4.80452	0.800754
NM_001031667	Gsk3a	2246	2380	2287	2215	2824	2980	2545	2527.78	0.253545	0.0971871	2.60883	0.0090852	0.0377946	2413.08	2260.34	2245.29	2805.66	2932.73	2509.55			P0_05	P0_05	P0_1	0.253545	30.862	29.4181	29.4785	36.21	38.1141	32.8285	196.911	32.8185
NM_001031808	Mrpl41	2419	256	261	248	214	251	192	236.31	-0.244668	0.178763	-1.36868	0.1711	0.33785	259.558	257.958	251.392	212.61	247.019	189.325						-0.244668	3.0822	3.11719	3.06449	2.54772	2.98069	2.29953	17.0918	2.84863
NM_001031814	Smg1	15488	2703	3292	3242	2917	2633	3466	3031.26	-0.0592838	0.134358	-0.441238	0.659041	0.798562	2740.57	3253.63	3286.34	2898.06	2591.24	3417.72						-0.0592838	5.08285	6.14077	6.2569	5.42393	4.88353	6.48345	34.2714	5.71191
NM_001032378	Pecam1	3237	13	16	19	4	5	8	10.8396	-1.52322	0.738296	-2.06316	0.0390974	0.116806	13.1807	15.8135	19.2598	3.97402	4.92069	7.88856	down_FC0_6	down_FC0_8	P0_05			-1.52322	0.116965	0.142802	0.17545	0.0355869	0.0443717	0.0716012	0.586777	0.0977962
NM_001032413	Pear1	4341	48	81	47	33	42	32	47.0066	-0.739552	0.397423	-1.86087	0.0627631	0.165541	48.6671	80.0559	47.6428	32.7857	41.3338	31.5542	down_FC0_6	down_FC0_8				-0.739552	0.322039	0.53908	0.323631	0.218926	0.277932	0.213567	1.89517	0.315862
NM_001032414	Pear1	4272	48	80	44	33	42	32	46.335	-0.706231	0.403653	-1.7496	0.0801874	0.198209	48.6671	79.0676	44.6017	32.7857	41.3338	31.5542	down_FC0_6	down_FC0_8				-0.706231	0.32724	0.541025	0.307867	0.222462	0.282421	0.217016	1.89803	0.316338
NM_001032727	Sybu	2915	30	18	11	18	92	18	30.9218	1.08823	0.765915	1.42082	0.155368	0.316357	30.4169	17.7902	11.1504	17.8831	90.5407	17.7493	UP_FC1_5	UP_FC1.25				1.08823	0.299736	0.178399	0.112797	0.177831	0.906626	0.178899	1.85429	0.309048
NM_001033039	Klhdc9	1549	113	101	89	81	88	72	90.4476	-0.355495	0.261233	-1.36083	0.173567	0.341375	114.571	99.8228	90.2172	80.474	86.6041	70.997		down_FC0_8				-0.355495	2.12463	1.88377	1.71744	1.50594	1.63196	1.34665	10.2104	1.70173
NM_001033040	Ccdc189	2525	566	575	502	463	495	454	507.641	-0.243338	0.126418	-1.92487	0.0542457	0.148999	573.866	568.298	508.865	459.993	487.148	447.676						-0.243338	6.52847	6.57907	5.9427	5.28072	5.63148	5.20916	35.1716	5.86193
NM_001033041	Acmsd	2291	1	3	0	0	3	1	1.31957	-0.0167655	2.30261	-0.00728109	0.994191		1.0139	2.96503	0	0	2.95241	0.98607						-0.0167655	0.0127125	0.0378316	0	0	0.0376162	0.0126459	0.100806	0.016801
NM_001033042	Lrrc14b	2742	154	169	136	158	172	163	158.001	0.0787778	0.197783	0.398305	0.690406	0.81956	156.14	167.03	137.86	156.974	169.272	160.729						0.0787778	1.63572	1.78065	1.48256	1.65944	1.80194	1.72224	10.0826	1.68043
NM_001033126	Cd27	1568	3	1	3	4	6	4	3.48237	0.969854	1.21289	0.799624	0.423929	0.615492	3.04169	0.988345	3.04103	3.97402	5.90483	3.94428	UP_FC1_5	UP_FC1.25				0.969854	0.0557227	0.0184252	0.0571896	0.0734661	0.109922	0.0739073	0.388633	0.0647721
NM_001033128	Bbs1	5578	239	259	209	191	316	286	248.821	0.140437	0.231196	0.607437	0.543561	0.713093	242.322	255.981	211.858	189.76	310.988	282.016						0.140437	1.24789	1.34147	1.11998	0.986116	1.62737	1.48546	7.80828	1.30138
NM_001033132	Commd6	869	191	149	157	116	138	156	150.825	-0.304277	0.23105	-1.31693	0.187862	0.361505	193.655	147.263	159.147	115.247	135.811	153.827						-0.304277	6.40133	4.95364	5.40035	3.84425	4.56182	5.20089	30.3623	5.06038
NM_001033135	Rnf149	2425	767	828	809	1196	1048	1037	943.04	0.424225	0.112554	3.76907	0.00016386	0.00149992	777.66	818.35	820.064	1188.23	1031.38	1022.55		UP_FC1.25	P0_05	P0_05	P0_1	0.424225	9.21171	9.86454	9.97192	14.2034	12.4145	12.3891	68.0552	11.3425
NM_001033136	Rmdn3	2237	1142	1062	1123	1090	1054	952	1067.47	-0.129289	0.109062	-1.18546	0.235835	0.420671	1157.87	1049.62	1138.36	1082.92	1037.28	938.738						-0.129289	14.8681	13.7157	15.0057	14.0325	13.5348	12.3295	83.4862	13.9144
NM_001033139	Spindoc	3175	576	589	609	731	751	682	653.552	0.261508	0.112185	2.33105	0.019751	0.0694336	584.005	582.135	617.329	726.253	739.088	672.5			P0_05		P0_1	0.261508	5.28367	5.35957	5.73344	6.63051	6.79477	6.2232	36.0252	6.00419
NM_001033140	Sdhaf1	964	341	346	312	413	419	301	353.909	0.157044	0.181751	0.864062	0.387554	0.582634	345.739	341.967	316.267	410.318	412.354	296.807						0.157044	10.3023	10.3695	9.6743	12.338	12.4858	9.04613	64.216	10.7027
NM_001033142	Rnf166	1787	717	676	774	721	542	641	676.91	-0.211984	0.151765	-1.39679	0.162475	0.326076	726.965	668.121	784.585	716.318	533.403	632.071						-0.211984	11.6856	10.929	12.9467	11.6194	8.71271	10.3922	66.2856	11.0476
NM_001033145	Dipk2a	3945	5533	6437	5770	9034	9403	8854	7463.44	0.597222	0.0820723	7.27678	3.41883e-13	3.71966e-11	5609.9	6361.98	5848.91	8975.33	9253.85	8730.66	UP_FC1_5	UP_FC1.25	P0_05	P0_05	P0_1	0.597222	40.848	47.1406	43.719	65.9487	68.4697	65.0228	331.149	55.1915
NM_001033148	1700029J07Rik	2731	31	36	47	52	58	48	45.1213	0.445179	0.366474	1.21476	0.224457	0.40659	31.4308	35.5804	47.6428	51.6623	57.08	47.3313		UP_FC1.25				0.445179	0.330595	0.380837	0.51442	0.548346	0.610078	0.509205	2.89348	0.482247
NM_001033149	Ttc9	4773	27	57	62	26	22	46	39.9	-0.658804	0.507735	-1.29754	0.194447	0.370206	27.3753	56.3357	62.8479	25.8311	21.651	45.3592	down_FC0_6	down_FC0_8				-0.658804	0.164751	0.345018	0.388277	0.156875	0.132407	0.279216	1.46654	0.244424
NM_001033150	Plekhm2	4141	647	712	657	970	917	869	791.455	0.426702	0.109437	3.89906	9.65666e-05	0.000984004	655.992	703.702	665.985	963.701	902.455	856.895		UP_FC1.25	P0_05	P0_05	P0_1	0.426702	4.55046	4.96744	4.74244	6.7459	6.36126	6.07978	33.4473	5.57455
NM_001033155	Dnajb14	1841	99	112	114	170	162	177	138.248	0.622428	0.206321	3.0168	0.00255462	0.0140376	100.376	110.695	115.559	168.896	159.43	174.534	UP_FC1_5	UP_FC1.25	P0_05	P0_05	P0_1	0.622428	1.56617	1.75761	1.85094	2.65931	2.52778	2.78543	13.1472	2.19121
NM_001033156	Fbxo33	3440	500	576	501	414	399	345	454.711	-0.469511	0.143448	-3.27305	0.00106394	0.00699047	506.949	569.287	507.852	411.311	392.671	340.194		down_FC0_8	P0_05	P0_05	P0_1	-0.469511	4.23319	4.83751	4.35333	3.46589	3.33191	2.90559	23.1274	3.85457
NM_001033159	Zfp597	5625	253	195	190	164	211	265	212.29	-0.0223104	0.245709	-0.0908002	0.927651	0.961804	256.516	192.727	192.598	162.935	207.653	261.308						-0.0223104	1.30995	1.00154	1.00965	0.839643	1.07755	1.36489	6.60323	1.10054
NM_001033161	Tradd	1378	866	874	769	605	405	524	672.952	-0.733704	0.172044	-4.26463	2.00234e-05	0.000264886	878.036	863.813	779.517	601.071	398.576	516.701	down_FC0_6	down_FC0_8	P0_05	P0_05	P0_1	-0.733704	18.3031	18.324	16.6809	12.6439	8.44276	11.0168	85.4114	14.2352
NM_001033164	2510002D24Rik	1227	235	207	230	118	145	180	185.571	-0.627713	0.223875	-2.80385	0.0050496	0.0241596	238.266	204.587	233.145	117.234	142.7	177.493	down_FC0_6	down_FC0_8	P0_05	P0_05	P0_1	-0.627713	5.57802	4.87398	5.60306	2.76956	3.39471	4.25012	26.4694	4.41157
NM_001033165	Dnajc25	1821	230	232	243	250	234	200	230.782	-0.0686468	0.176629	-0.388649	0.697536	0.824871	233.197	229.296	246.323	248.376	230.288	197.214						-0.0686468	3.67853	3.68075	3.98876	3.9537	3.69134	3.18195	22.175	3.69584
NM_001033166	Selenoh	679	671	764	635	781	754	491	680.206	-0.0545113	0.195856	-0.278324	0.780764	0.879018	680.326	755.095	643.684	775.928	742.04	484.16						-0.0545113	28.7812	32.5074	27.9541	33.1249	31.8992	20.95	175.217	29.2028
NM_001033167	Slc22a23	6238	980	914	1047	775	689	895	881.476	-0.344012	0.140337	-2.45133	0.0142328	0.053652	993.62	903.347	1061.32	769.967	678.071	882.532		down_FC0_8	P0_05		P0_1	-0.344012	4.57549	4.23311	5.01699	3.57791	3.17287	4.15672	24.7331	4.12218
NM_001033170	Fam83e	2893	10	33	13	9	12	2	13.1092	-1.30049	0.871986	-1.49142	0.135852	0.287772	10.139	32.6154	13.1778	8.94155	11.8097	1.97214	down_FC0_6	down_FC0_8				-1.30049	0.100672	0.329552	0.134319	0.0895916	0.119155	0.0200288	0.793318	0.13222
NM_001033171	Klrg2	2275	193	274	228	502	288	282	292.975	0.603661	0.27277	2.21308	0.0268922	0.0881733	195.682	270.806	231.118	498.74	283.432	278.072	UP_FC1_5	UP_FC1.25	P0_05		P0_1	0.603661	2.47077	3.47958	2.99568	6.35471	3.63655	3.59121	22.5285	3.75475
NM_001033172	Rab11fip2	5286	352	418	409	532	452	511	443.645	0.318364	0.145913	2.18188	0.0291186	0.093395	356.892	413.128	414.593	528.545	444.83	503.882			P0_05		P0_1	0.318364	1.93942	2.28459	2.3128	2.8984	2.45635	2.8007	14.6923	2.44871
NM_001033173	Usp31	10369	1918	1988	1888	2051	2222	2271	2047.85	0.150548	0.0838062	1.79638	0.0724337	0.183862	1944.66	1964.83	1913.82	2037.68	2186.75	2239.36						0.150548	5.38727	5.53908	5.44261	5.69642	6.15582	6.34532	34.5665	5.76109
NM_001033174	Osbp	4571	3038	3444	3326	3765	3537	3408	3406.26	0.102562	0.0893457	1.14793	0.250998	0.439342	3080.22	3403.86	3371.49	3740.55	3480.9	3360.53						0.102562	19.3568	21.7676	21.7497	23.7207	22.2281	21.6004	130.423	21.7372
NM_001033175	Cln6	2133	722	865	884	1435	1426	1316	1101.63	0.732834	0.119016	6.15744	7.3928e-10	3.85472e-08	732.035	854.918	896.09	1425.68	1403.38	1297.67	UP_FC1_5	UP_FC1.25	P0_05	P0_05	P0_1	0.732834	9.85832	11.7161	12.3881	19.3747	19.2047	17.8747	90.4165	15.0694
NM_001033178	Tmem181a	4386	21	55	47	340	128	213	132.848	2.4495	0.44512	5.50302	3.7334e-08	1.20108e-06	21.2919	54.359	47.6428	337.792	125.97	210.033	UP_FC1_5	UP_FC1.25	P0_05	P0_05	P0_1	2.4495	0.139446	0.362287	0.32031	2.23246	0.83834	1.40697	5.29981	0.883302
NM_001033181	Jrkl	2949	185	184	201	195	198	294	208.612	0.243493	0.228453	1.06583	0.286499	0.479575	187.571	181.855	203.749	193.734	194.859	289.905						0.243493	1.82706	1.80261	2.03734	1.90429	1.92872	2.88832	12.3883	2.06472
NM_001033189	C77080	5178	646	595	581	298	492	515	520.013	-0.508073	0.214303	-2.37081	0.0177492	0.0638437	654.978	588.065	588.946	296.065	484.196	507.826		down_FC0_8	P0_05		P0_1	-0.508073	3.63352	3.31981	3.35394	1.6574	2.72949	2.8815	17.5757	2.92928
NM_001033192	Fam8a1	1374	499	609	601	841	788	719	672.847	0.434092	0.136419	3.18205	0.00146235	0.00899273	505.935	601.902	609.219	835.538	775.501	708.984		UP_FC1.25	P0_05	P0_05	P0_1	0.434092	10.5772	12.8053	13.0746	17.6272	16.4747	15.1606	85.7196	14.2866
NM_001033194	Gtf3c3	4744	584	582	538	699	580	648	602.821	0.152877	0.129925	1.17665	0.239334	0.424982	592.117	575.217	545.358	694.46	570.8	638.973						0.152877	3.58529	3.54435	3.38984	4.24332	3.51206	3.95734	22.2322	3.70537
NM_001033196	Znfx1	7198	1445	1727	2306	2157	1807	1929	1888.82	0.0799669	0.177732	0.449929	0.652762	0.794131	1465.08	1706.87	2337.54	2142.99	1778.34	1902.13						0.0799669	5.84672	6.93168	9.57611	8.63001	7.21149	7.76414	45.9602	7.66003
NM_001033197	AU015228	2979	1	9	3	1	5	0	3.14404	-1.13157	1.65599	-0.68332	0.494405	0.673768	1.0139	8.8951	3.04103	0.993506	4.92069	0	down_FC0_6	down_FC0_8				-1.13157	0.00977656	0.0872831	0.0301018	0.00966724	0.0482146	0	0.185043	0.0308405
NM_001033201	Ncbp1	3086	2735	2756	2666	3128	2958	2868	2841.03	0.109637	0.0797016	1.37559	0.168949	0.334832	2773.01	2723.88	2702.46	3107.69	2911.08	2828.05						0.109637	25.8118	25.8013	25.823	29.1907	27.5347	26.925	161.086	26.8477
NM_001033202	Usp30	2775	946	996	952	948	935	791	925.092	-0.138721	0.117008	-1.18557	0.235793	0.420671	959.148	984.392	965.019	941.843	920.169	779.981						-0.138721	9.92853	10.3694	10.2545	9.83827	9.67893	8.25822	58.3279	9.72132
NM_001033204	Rpusd3	1258	192	186	193	355	253	260	238.7	0.579643	0.205192	2.82489	0.00472976	0.0228949	194.668	183.832	195.639	352.695	248.987	256.378		UP_FC1.25	P0_05	P0_05	P0_1	0.579643	4.44506	4.2716	4.58584	8.12683	5.77722	5.98778	33.1943	5.53239
NM_001033206	Pwwp2b	2330	492	452	447	429	521	435	461.096	-0.0319916	0.144308	-0.221689	0.824556	0.9038	498.838	446.732	453.113	426.214	512.736	428.94						-0.0319916	6.14987	5.60455	5.73447	5.30243	6.42333	5.40887	34.6235	5.77059
NM_001033207	Nlrc5	6894	555	938	1295	668	284	435	695.765	-1.03038	0.341439	-3.01775	0.0025466	0.0139995	562.714	927.067	1312.71	663.662	279.495	428.94	down_FC0_6	down_FC0_8	P0_05	P0_05	P0_1	-1.03038	2.34465	3.93088	5.61488	2.79048	1.18338	1.82806	17.6923	2.94872
NM_001033208	Myzap	2268	744	808	608	878	736	872	770.952	0.179268	0.149489	1.1992	0.230449	0.414452	754.34	798.583	616.315	872.298	724.326	859.853						0.179268	9.55403	10.2926	8.01313	11.1487	9.32209	11.139	59.4696	9.9116
NM_001033209	Xylb	3839	564	521	458	566	431	520	508.379	-0.0490464	0.163252	-0.300433	0.763847	0.867934	571.839	514.928	464.264	562.324	424.163	512.756						-0.0490464	4.27876	3.92083	3.56606	4.24592	3.22506	3.92427	23.1609	3.86015
NM_001033210	Pls1	3679	522	400	417	657	517	470	495.38	0.270429	0.190844	1.41702	0.156478	0.317843	529.255	395.338	422.703	652.733	508.799	463.453						0.270429	4.13235	3.14115	3.38804	5.14291	4.03682	3.70119	23.5425	3.92374
NM_001033213	Ttc7b	3420	69	62	53	46	51	71	58.4774	-0.156748	0.339794	-0.461301	0.644583	0.78913	69.959	61.2774	53.7248	45.7013	50.191	70.011						-0.156748	0.587597	0.52375	0.463225	0.387351	0.428374	0.601458	2.99175	0.498626
NM_001033215	Zfp957	2746	8	4	3	5	7	4	5.15106	0.0657565	1.01309	0.0649072	0.948248	0.973578	8.11119	3.95338	3.04103	4.96753	6.88897	3.94428						0.0657565	0.0848489	0.0420841	0.032656	0.0524376	0.0732278	0.042202	0.327456	0.054576
NM_001033217	Prickle1	4089	808	542	579	804	939	659	719.089	0.289228	0.204595	1.41366	0.157461	0.319146	819.23	535.683	586.918	798.779	924.106	649.82						0.289228	5.75507	3.82949	4.23256	5.66255	6.59671	4.66919	30.7456	5.12426
NM_001033219	Slc45a4	7499	930	858	709	982	1177	1132	959.968	0.373066	0.142403	2.6198	0.00879826	0.0369513	942.925	848	718.696	975.623	1158.33	1116.23		UP_FC1.25	P0_05	P0_05	P0_1	0.373066	3.6119	3.30554	2.82608	3.77122	4.50871	4.37337	22.3968	3.7328
NM_001033220	AU021092	1362	1593	1211	971	747	844	1075	1071.52	-0.52797	0.208624	-2.53072	0.0113829	0.0450863	1615.14	1196.89	984.279	742.149	830.612	1060.02		down_FC0_8	P0_05	P0_05	P0_1	-0.52797	34.064	25.6877	21.31	15.7949	17.801	22.8668	137.524	22.9207
NM_001033222	Pdzd8	7069	2918	3322	3225	3207	2909	3471	3163.77	-0.00599106	0.103387	-0.0579479	0.95379	0.976581	2958.56	3283.28	3269.1	3186.17	2862.86	3422.65						-0.00599106	12.0222	13.5769	13.6368	13.0651	11.8213	14.2256	78.3479	13.058
NM_001033225	Pnrc1	1921	1257	1258	1145	1721	1650	1474	1410.93	0.380018	0.107011	3.5512	0.000383472	0.00306545	1274.47	1243.34	1160.66	1709.82	1623.83	1453.47		UP_FC1.25	P0_05	P0_05	P0_1	0.380018	19.0574	18.9196	17.8164	25.8004	24.6738	22.2302	128.498	21.4163
NM_001033226	Calr4	1922	5	3	3	2	3	1	2.83351	-0.901626	1.31982	-0.683142	0.494517	0.673768	5.06949	2.96503	3.04103	1.98701	2.95241	0.98607	down_FC0_6	down_FC0_8				-0.901626	0.0757658	0.0450948	0.0466562	0.0299675	0.044838	0.0150737	0.257396	0.0428993
NM_001033228	Itga1	5951	91	100	103	74	109	61	89.4081	-0.294415	0.308334	-0.954859	0.339649	0.53562	92.2647	98.8345	104.409	73.5194	107.271	60.1503						-0.294415	0.445357	0.485477	0.517356	0.358109	0.526157	0.29697	2.62942	0.438237
NM_001033231	Mcrip1	1198	767	816	800	1634	1765	1524	1209.71	1.0218	0.103209	9.90029	4.15069e-23	2.29408e-20	777.66	806.489	810.941	1623.39	1737	1502.77	UP_FC1_5	UP_FC1.25	P0_05	P0_05	P0_1	1.0218	18.6464	19.6785	19.9607	39.2797	42.322	36.8554	176.743	29.4571
NM_001033236	Vcpkmt	1019	259	242	327	343	341	260	294.332	0.162895	0.206049	0.790563	0.429199	0.620568	262.6	239.179	331.472	340.772	335.591	256.378						0.162895	7.40256	6.86119	9.59214	9.69378	9.613	7.39218	50.5548	8.42581
NM_001033237	Yeats2	5965	2499	2987	2455	2211	2293	3437	2636.15	-0.0241137	0.178124	-0.135376	0.892315	0.942086	2533.73	2952.19	2488.57	2196.64	2256.63	3389.12						-0.0241137	12.2015	14.4672	12.3022	10.6746	11.0426	16.6933	77.3814	12.8969
NM_001033238	Cblb	6302	832	751	808	869	1224	927	897.815	0.310441	0.157917	1.96585	0.0493163	0.138968	843.563	742.247	819.05	863.356	1204.58	914.087			P0_05			0.310441	3.84505	3.44286	3.83243	3.97113	5.57933	4.26162	24.9324	4.1554
NM_001033242	Cln5	2441	385	297	335	450	392	484	388.931	0.356436	0.172809	2.0626	0.0391504	0.116925	390.351	293.538	339.581	447.078	385.782	477.258		UP_FC1.25	P0_05			0.356436	4.59356	3.51517	4.10222	5.30906	4.61314	5.74448	27.8776	4.64627
NM_001033244	Fancd2	4734	1436	1317	1464	1943	1680	1765	1594.3	0.327986	0.109572	2.99332	0.00275957	0.0148872	1455.96	1301.65	1484.02	1930.38	1653.35	1740.41		UP_FC1.25	P0_05	P0_05	P0_1	0.327986	8.83452	8.0374	9.24389	11.82	10.1944	10.8016	58.9318	9.82197
NM_001033246	Ccdc110	4107	12	24	17	10	8	3	12.3143	-1.35608	0.756156	-1.79339	0.0729105	0.184685	12.1668	23.7203	17.2325	9.93506	7.8731	2.95821	down_FC0_6	down_FC0_8				-1.35608	0.0850968	0.168828	0.123727	0.0701211	0.0559557	0.0211626	0.524892	0.087482
NM_001033247	Cfap44	6546	0	0	1	1	1	1	0.662898	1.45579	2.76429	0.52664	0.598443		0	0	1.01368	0.993506	0.984138	0.98607	UP_FC1_5	UP_FC1.25				1.45579	0	0	0.00456631	0.00439944	0.00438836	0.00442585	0.01778	0.00296333
NM_001033251	Gpr174	5193	13	6	4	0	3	2	4.68167	-2.23176	1.31529	-1.69679	0.0897369	0.214838	13.1807	5.93007	4.0547	0	2.95241	1.97214	down_FC0_6	down_FC0_8				-2.23176	0.0729091	0.0333804	0.0230241	0	0.0165952	0.011158	0.157067	0.0261778
NM_001033253	Plekhg1	7171	79	124	97	50	66	102	86.0311	-0.484086	0.357881	-1.35264	0.17617	0.34506	80.098	122.555	98.3266	49.6753	64.9531	100.579		down_FC0_8				-0.484086	0.320851	0.499574	0.404328	0.2008	0.264389	0.412091	2.10203	0.350339
NM_001033256	Spata5l1	1318	125	166	216	260	200	187	191.548	0.327181	0.267136	1.22478	0.22066	0.402254	126.737	164.065	218.954	258.311	196.828	184.395		UP_FC1.25				0.327181	2.76218	3.63874	4.89869	5.68108	4.35906	4.11054	25.4503	4.24172
NM_001033257	Phactr2	8399	397	393	341	719	398	618	475.335	0.59375	0.227728	2.60728	0.0091264	0.0379089	402.518	388.42	345.663	714.331	391.687	609.391	UP_FC1_5	UP_FC1.25	P0_05	P0_05	P0_1	0.59375	1.37664	1.35183	1.21358	2.46533	1.36124	2.13174	9.90036	1.65006
NM_001033258	Arfgef3	8180	97	133	118	190	154	172	143.223	0.544932	0.227892	2.39119	0.0167939	0.0612753	98.3481	131.45	119.614	188.766	151.557	169.604		UP_FC1.25	P0_05		P0_1	0.544932	0.345362	0.469739	0.431192	0.668919	0.540812	0.609184	3.06521	0.510868
NM_001033259	Mcu	2862	1153	1300	1362	1229	1024	1176	1203.82	-0.178473	0.123668	-1.44316	0.148974	0.307745	1169.02	1284.85	1380.63	1221.02	1007.76	1159.62						-0.178473	11.7332	13.123	14.2249	12.3667	10.278	11.9045	73.6303	12.2717
NM_001033260	Stox1	3469	6	16	11	17	11	14	12.4279	0.327722	0.698577	0.469128	0.638978	0.784995	6.08339	15.8135	11.1504	16.8896	10.8255	13.805		UP_FC1.25				0.327722	0.0503737	0.133252	0.0947829	0.14113	0.0910892	0.116922	0.62755	0.104592
NM_001033261	Zfc3h1	6919	582	711	603	656	732	718	664.029	0.127456	0.12708	1.00296	0.315883	0.510521	590.089	702.713	611.247	651.74	720.389	707.998						0.127456	2.44983	2.96882	2.60505	2.73045	3.03911	3.00645	16.7997	2.79995
NM_001033262	March9	1992	326	338	377	628	792	541	497.262	0.887861	0.180112	4.9295	8.24418e-07	1.7418e-05	330.531	334.061	382.156	623.922	779.437	533.464	UP_FC1_5	UP_FC1.25	P0_05	P0_05	P0_1	0.887861	4.76634	4.90214	5.6571	9.07911	11.4213	7.8683	43.6943	7.28238
NM_001033263	Agap2	5613	41	23	18	6	37	9	22.2994	-0.687093	0.783489	-0.876966	0.380505	0.576525	41.5698	22.7319	18.2462	5.96103	36.4131	8.87463	down_FC0_6	down_FC0_8				-0.687093	0.212738	0.118383	0.095856	0.0307843	0.189359	0.0464537	0.693574	0.115596
NM_001033264	Gls2	2440	236	274	275	384	280	276	286.345	0.236119	0.199399	1.18415	0.236353	0.421232	239.28	270.806	278.761	381.506	275.559	272.155						0.236119	2.81695	3.24428	3.36887	4.53226	3.29645	3.27712	20.5359	3.42266
NM_001033267	Qrich2	2146	3	4	4	1	2	1	2.4996	-1.48448	1.41407	-1.04979	0.293816		3.04169	3.95338	4.0547	0.993506	1.96828	0.98607	down_FC0_6	down_FC0_8				-1.48448	0.0407144	0.0538503	0.055715	0.0134197	0.0267719	0.0135003	0.203972	0.0339953
NM_001033268	Fam120a	5131	11724	12915	12623	14076	13435	14285	13123.3	0.14102	0.0730086	1.93155	0.0534153	0.147025	11886.9	12764.5	12795.6	13984.6	13221.9	14086						0.14102	66.5473	72.7195	73.5364	79.0042	75.2167	80.6587	447.683	74.6138
NM_001033270	Slc4a7	7362	699	879	898	1309	1006	1180	990.309	0.473398	0.154278	3.06847	0.00215157	0.0122267	708.715	868.755	910.281	1300.5	990.043	1163.56		UP_FC1.25	P0_05	P0_05	P0_1	0.473398	2.76527	3.44946	3.64605	5.12056	3.92537	4.64365	23.5504	3.92506
NM_001033271	Pip4p1	1599	854	865	813	976	1039	1057	929.894	0.253833	0.0978451	2.59424	0.00948014	0.039102	865.869	854.918	824.119	969.662	1022.52	1042.28			P0_05	P0_05	P0_1	0.253833	15.5549	15.6288	15.1979	17.5782	18.6658	19.1514	101.777	16.9628
NM_001033272	Spata13	7526	1883	1226	1418	1002	1393	1422	1387.81	-0.274383	0.198928	-1.3793	0.167801	0.333131	1909.17	1211.71	1437.39	995.493	1370.9	1402.19						-0.274383	7.2869	4.70635	5.63189	3.83422	5.31699	5.47405	32.2504	5.37506
NM_001033273	5031439G07Rik	6804	1847	1744	1523	1217	1629	1368	1550.23	-0.304789	0.140072	-2.17594	0.0295595	0.0944911	1872.67	1723.67	1543.83	1209.1	1603.16	1348.94			P0_05		P0_1	-0.304789	7.90604	7.40526	6.69079	5.15109	6.87758	5.82499	39.8558	6.64263
NM_001033274	Brd1	5122	2080	2074	2053	1544	1472	1506	1784.58	-0.481988	0.0804867	-5.98842	2.11889e-09	1.01307e-07	2108.91	2049.83	2081.08	1533.97	1448.65	1485.02		down_FC0_8	P0_05	P0_05	P0_1	-0.481988	11.8272	11.6984	11.9809	8.68122	8.25557	8.51841	60.9617	10.1603
NM_001033275	Gxylt1	6619	1264	1230	1036	823	885	940	1027.15	-0.439666	0.122796	-3.58045	0.000343002	0.00278628	1281.57	1215.66	1050.17	817.655	870.962	926.906		down_FC0_8	P0_05	P0_05	P0_1	-0.439666	5.56175	5.36872	4.67853	3.5808	3.84087	4.11442	27.1451	4.52418
NM_001033276	Kmt2d	19770	3747	3968	3798	3023	2785	3125	3399.41	-0.390729	0.0830776	-4.70318	2.56136e-06	4.60528e-05	3799.08	3921.75	3849.94	3003.37	2740.82	3081.47		down_FC0_8	P0_05	P0_05	P0_1	-0.390729	5.51993	5.7986	5.74236	4.40357	4.04666	4.57948	30.0906	5.0151
NM_001033277	Spryd3	2424	853	923	885	567	682	630	754.987	-0.527096	0.117454	-4.48768	7.20034e-06	0.000112865	864.855	912.242	897.103	563.318	671.182	621.224		down_FC0_8	P0_05	P0_05	P0_1	-0.527096	10.2488	11.0009	10.9132	6.73633	8.08222	7.52976	54.5112	9.0852
NM_001033279	Ilrun	3805	3984	4338	4210	4022	4169	3545	4031.46	-0.119369	0.0945276	-1.26279	0.206663	0.385606	4039.37	4287.44	4267.58	3995.88	4102.87	3495.62						-0.119369	30.4945	32.9377	33.0727	30.4411	31.4743	26.992	185.412	30.902
NM_001033281	Prdm6	2592	12	21	16	32	10	3	15.6221	-0.141049	0.871115	-0.161917	0.871371	0.930893	12.1668	20.7552	16.2188	31.7922	9.84138	2.95821						-0.141049	0.134835	0.234068	0.184513	0.35554	0.110827	0.033532	1.05331	0.175552
NM_001033285	Cdc42bpa	8617	5329	4780	4071	3528	3623	3479	4125.86	-0.440819	0.115716	-3.8095	0.000139249	0.00132284	5403.06	4724.29	4126.67	3505.09	3565.53	3430.54		down_FC0_8	P0_05	P0_05	P0_1	-0.440819	18.0113	16.0262	14.1217	11.7909	12.0779	11.6969	83.7249	13.9541
NM_001033288	Sbspon	2741	4	1	1	4	5	21	5.9433	2.29145	1.24673	1.83797	0.0660668	0.17216	4.05559	0.988345	1.01368	3.97402	4.92069	20.7075	UP_FC1_5	UP_FC1.25				2.29145	0.0425018	0.0105402	0.0109052	0.0420266	0.052401	0.221964	0.380339	0.0633899
NM_001033291	Usp40	5019	693	771	768	987	941	960	849.407	0.347043	0.104369	3.32515	0.000883712	0.00601512	702.632	762.014	778.503	980.59	926.074	946.627		UP_FC1.25	P0_05	P0_05	P0_1	0.347043	4.02136	4.43808	4.57389	5.66335	5.38581	5.5415	29.624	4.93733
NM_001033292	Espnl	5431	4	10	8	3	5	1	5.15595	-1.3114	1.09893	-1.19334	0.232735	0.417259	4.05559	9.88345	8.10941	2.98052	4.92069	0.98607	down_FC0_6	down_FC0_8				-1.3114	0.0214505	0.0531959	0.0440303	0.015908	0.0264465	0.0053345	0.166366	0.0277276
NM_001033293	Uap1l1	1718	1054	965	864	777	1199	1186	1003.27	0.107082	0.184601	0.580072	0.561866	0.727166	1068.65	953.753	875.816	771.954	1179.98	1169.48						0.107082	17.8679	16.2279	15.0325	13.0248	20.0482	20.0002	102.202	17.0336
NM_001033294	Ddx31	3306	649	696	609	413	359	343	510.847	-0.833471	0.138265	-6.02806	1.65943e-09	8.11654e-08	658.02	687.888	617.329	410.318	353.306	338.222	down_FC0_6	down_FC0_8	P0_05	P0_05	P0_1	-0.833471	5.7174	6.08226	5.50625	3.59766	3.11939	3.00583	27.0288	4.5048
NM_001033297	Smim26	456	112	139	122	114	117	87	114.799	-0.253995	0.246648	-1.02979	0.30311	0.496819	113.557	137.38	123.668	113.26	115.144	85.7881						-0.253995	7.15336	8.8066	7.99718	7.19968	7.37055	5.52749	44.0548	7.34247
NM_001033298	Kiz	2150	248	266	268	315	311	379	296.459	0.336879	0.162378	2.07466	0.0380177	0.114222	251.447	262.9	271.665	312.954	306.067	373.72		UP_FC1.25	P0_05			0.336879	3.35946	3.57439	3.72596	4.21935	4.15528	5.10709	24.1415	4.02359
NM_001033299	Zfp217	5677	610	535	721	893	861	1035	772.205	0.55301	0.158191	3.49584	0.000472566	0.00363568	618.478	528.765	730.86	887.201	847.343	1020.58		UP_FC1.25	P0_05	P0_05	P0_1	0.55301	3.12945	2.72266	3.79628	4.53008	4.35675	5.28195	23.8172	3.96953
NM_001033300	Gmps	4549	1669	1686	1833	1957	1824	1678	1768.43	0.0482534	0.105593	0.456975	0.647689	0.791206	1692.2	1666.35	1858.07	1944.29	1795.07	1654.63						0.0482534	10.6856	10.7078	12.0445	12.3893	11.5183	10.6868	68.0323	11.3387
NM_001033301	Fhdc1	5916	199	282	250	445	377	629	361.211	0.96559	0.23555	4.0993	4.14395e-05	0.000489393	201.766	278.713	253.419	442.11	371.02	620.238	UP_FC1_5	UP_FC1.25	P0_05	P0_05	P0_1	0.96559	0.979674	1.37714	1.26315	2.16623	1.83059	3.08032	10.6971	1.78285
NM_001033302	Ciart	1387	74	84	89	174	123	121	110.25	0.734908	0.269995	2.72193	0.00649015	0.0293713	75.0285	83.021	90.2172	172.87	121.049	119.314	UP_FC1_5	UP_FC1.25	P0_05	P0_05	P0_1	0.734908	1.55386	1.74969	1.91803	3.61282	2.54746	2.52745	13.9093	2.31822
NM_001033303	Ampd1	2324	3	6	3	2	5	1	3.31776	-0.60658	1.28159	-0.473303	0.635997	0.782791	3.04169	5.93007	3.04103	1.98701	4.92069	0.98607	down_FC0_6	down_FC0_8				-0.60658	0.037596	0.0745888	0.0385858	0.0247838	0.0618034	0.0124663	0.249824	0.0416373
NM_001033304	5330417C22Rik	5712	2	3	0	0	3	0	1.32421	-0.758079	2.65763	-0.285246	0.775455		2.0278	2.96503	0	0	2.95241	0	down_FC0_6	down_FC0_8				-0.758079	0.0101976	0.0151737	0	0	0.0150873	0	0.0404586	0.0067431
NM_001033305	Ndufb6	653	641	633	562	730	760	654	660.552	0.198942	0.125693	1.58276	0.113475	0.254001	649.909	625.622	569.686	725.259	747.945	644.89						0.198942	28.5892	28.0059	25.7256	32.1946	33.4333	29.016	176.964	29.4941
NM_001033306	Shb	2736	652	716	594	706	1064	658	728.035	0.282625	0.199082	1.41964	0.155712	0.316825	661.062	707.655	602.124	701.415	1047.12	648.834						0.282625	6.94046	7.56058	6.48951	7.43125	11.1713	6.9676	46.5607	7.76012
NM_001033310	Cox18	1319	782	788	1162	959	785	769	872.197	-0.146725	0.193788	-0.75714	0.448966	0.63718	792.868	778.816	1177.89	952.772	772.548	758.288						-0.146725	17.2671	17.26	26.3332	20.9386	17.0964	16.891	115.786	19.2977
NM_001033311	Vsig10	4042	292	330	441	482	436	496	411.048	0.38588	0.19218	2.00791	0.0446526	0.129117	296.058	326.154	447.031	478.87	429.084	489.091		UP_FC1.25	P0_05			0.38588	2.10399	2.35872	3.26125	3.43419	3.09862	3.55516	17.8119	2.96865
NM_001033312	Fbxl18	2824	252	319	266	405	363	300	315.976	0.328374	0.185904	1.76636	0.0773349	0.192989	255.502	315.282	269.638	402.37	357.242	295.821		UP_FC1.25				0.328374	2.59892	3.2635	2.81552	4.13013	3.6925	3.07772	19.5783	3.26305
NM_001033313	Pdap1	2131	3503	3105	2697	2209	2361	2061	2650.81	-0.514031	0.123852	-4.15037	3.31945e-05	0.00040662	3551.69	3068.81	2733.88	2194.65	2323.55	2032.29		down_FC0_8	P0_05	P0_05	P0_1	-0.514031	47.8755	42.0956	37.8303	29.8528	31.8267	28.02	217.501	36.2501
NM_001033314	Ccdc61	1994	375	353	329	375	404	431	376.292	0.169676	0.14291	1.18729	0.235114	0.420134	380.212	348.886	333.499	372.565	397.592	424.996						0.169676	5.47725	5.11455	4.93188	5.41601	5.82016	6.26218	33.022	5.50367
NM_001033315	Hipk4	2408	38	53	28	27	30	28	33.8753	-0.50745	0.435439	-1.16537	0.243867	0.430872	38.5281	52.3823	28.3829	26.8247	29.5241	27.61		down_FC0_8				-0.50745	0.459604	0.635884	0.347571	0.322909	0.357885	0.33688	2.46073	0.410122
NM_001033318	Cog7	2865	807	699	683	851	902	849	795.291	0.223634	0.120536	1.85532	0.0635499	0.167082	818.216	690.853	692.341	845.473	887.692	837.173						0.223634	8.20362	7.04873	7.12587	8.55418	9.044	8.58532	48.5617	8.09362
NM_001033319	Ppfia1	5152	2449	2529	2435	2378	2362	2346	2408.55	-0.0899818	0.0720483	-1.24891	0.211698	0.391349	2483.04	2499.52	2468.3	2362.56	2324.53	2313.32						-0.0899818	13.8443	14.1818	14.1275	13.2926	13.1699	13.1924	81.8085	13.6347
NM_001033321	Tmem231	2911	577	537	578	812	531	1086	683.64	0.496216	0.23905	2.07578	0.0379142	0.113974	585.019	530.741	585.905	806.727	522.577	1070.87		UP_FC1.25	P0_05			0.496216	5.77285	5.32955	5.93509	8.03317	5.24	10.8084	41.119	6.85317
NM_001033322	Gucy1a2	13713	8	31	16	4	10	7	12.6144	-1.40825	0.808883	-1.74098	0.0816874	0.200946	8.11119	30.6387	16.2188	3.97402	9.84138	6.90249	down_FC0_6	down_FC0_8				-1.40825	0.0169908	0.0653112	0.0348762	0.00840041	0.0209482	0.014789	0.161316	0.026886
NM_001033324	Zbtb16	7601	41	58	39	74	18	45	45.6724	-0.0302916	0.541747	-0.0559147	0.95541	0.977547	41.5698	57.324	39.5334	73.5194	17.7145	44.3731						-0.0302916	0.157098	0.220453	0.153368	0.280372	0.0680269	0.17152	1.05084	0.17514
NM_001033328	Tmem185a	2421	795	836	781	772	799	738	784.17	-0.08774	0.102487	-0.85611	0.391937	0.585469	806.049	826.256	791.681	766.986	786.326	727.719						-0.08774	9.56377	9.97631	9.64269	9.18324	9.48049	8.83151	56.678	9.44633
NM_001033329	Arhgef9	5061	56	67	55	83	81	104	73.9128	0.566231	0.287974	1.96626	0.0492687	0.138919	56.7783	66.2191	55.7522	82.461	79.7152	102.551		UP_FC1.25	P0_05			0.566231	0.322261	0.382469	0.324839	0.472297	0.459756	0.595347	2.55697	0.426162
NM_001033331	Gas2l3	6732	1062	1080	969	1679	1639	1882	1377.22	0.716348	0.105045	6.81946	9.13853e-12	7.17453e-10	1076.76	1067.41	982.252	1668.1	1613	1855.78	UP_FC1_5	UP_FC1.25	P0_05	P0_05	P0_1	0.716348	4.59449	4.63487	4.30251	7.18257	6.99381	8.09932	35.8076	5.96793
NM_001033332	Tmtc3	2773	298	407	281	221	217	240	276.503	-0.562936	0.195684	-2.87676	0.00401785	0.0201522	302.142	402.256	284.843	219.565	213.558	236.657		down_FC0_8	P0_05	P0_05	P0_1	-0.562936	3.12985	4.24036	3.02899	2.29517	2.24796	2.50746	17.4498	2.9083
NM_001033333	Myrfl	3087	5	4	3	7	6	3	4.64691	0.390645	1.04248	0.374728	0.707862	0.832097	5.06949	3.95338	3.04103	6.95454	5.90483	2.95821		UP_FC1.25				0.390645	0.0471726	0.0374353	0.0290487	0.0653032	0.0558333	0.0281551	0.262948	0.0438247
NM_001033336	Abcc4	5696	810	806	803	874	666	649	765.927	-0.16859	0.151413	-1.11345	0.265516	0.456711	821.258	796.606	813.982	868.324	655.436	639.959						-0.16859	4.14163	4.08812	4.21393	4.4189	3.35879	3.30102	23.5224	3.9204
NM_001033337	Ttc38	3735	2	3	3	1	3	2	2.32532	-0.440573	1.40929	-0.31262	0.754569		2.0278	2.96503	3.04103	0.993506	2.95241	1.97214		down_FC0_8				-0.440573	0.0155954	0.0232054	0.0240089	0.0077105	0.0230733	0.0155136	0.109107	0.0181845
NM_001033338	Rimbp3	5845	16	30	24	14	16	17	19.4366	-0.597371	0.545478	-1.09513	0.273458	0.465219	16.2224	29.6503	24.3282	13.9091	15.7462	16.7632	down_FC0_6	down_FC0_8				-0.597371	0.0797246	0.148284	0.122735	0.068979	0.0786347	0.0842631	0.582621	0.0971034
NM_001033341	Zfp407	7897	585	586	562	545	611	630	584.33	0.0181671	0.119725	0.15174	0.879392	0.935472	593.131	579.17	569.686	541.461	601.308	621.224						0.0181671	2.1575	2.14385	2.12724	1.9875	2.22258	2.31127	12.9499	2.15832
NM_001033342	Cdc42bpg	5955	1507	3028	2084	1920	2396	1718	2098.79	-0.154529	0.228791	-0.675415	0.499412	0.677795	1527.94	2992.71	2112.5	1907.53	2357.99	1694.07						-0.154529	7.37035	14.6904	10.4606	9.28523	11.558	8.35823	61.7228	10.2871
NM_001033343	Sec31b	3895	7	16	28	30	47	21	24.6768	0.915965	0.647945	1.41365	0.157466	0.319146	7.09729	15.8135	28.3829	29.8052	46.2545	20.7075	UP_FC1_5	UP_FC1.25				0.915965	0.0523416	0.118678	0.214878	0.221813	0.346632	0.156201	1.11054	0.185091
NM_001033348	Ralgapa2	9567	821	1036	1045	1260	1095	919	1025.21	0.150183	0.161412	0.930432	0.352147	0.548683	832.411	1023.93	1059.29	1251.82	1077.63	906.198						0.150183	2.49933	3.12854	3.26499	3.79287	3.28789	2.783	18.7566	3.1261
NM_001033351	Grin3a	7640	62	96	58	20	10	3	41.5343	-2.72975	0.601291	-4.53982	5.6303e-06	9.11502e-05	62.8617	94.8811	58.7932	19.8701	9.84138	2.95821	down_FC0_6	down_FC0_8	P0_05	P0_05	P0_1	-2.72975	0.23635	0.363025	0.226922	0.0753893	0.0375998	0.0113763	0.950662	0.158444
NM_001033352	Klhl21	3889	617	831	648	832	870	739	752.542	0.196782	0.150192	1.3102	0.190128	0.364318	625.575	821.315	656.862	826.597	856.2	728.706						0.196782	4.62066	6.17336	4.98057	6.1611	6.42629	5.50528	33.8673	5.64454
NM_001033355	Zfp568	7164	704	856	827	748	541	523	698.232	-0.421027	0.177358	-2.37388	0.0176024	0.0634381	713.784	846.023	838.31	743.142	532.419	515.714		down_FC0_8	P0_05		P0_1	-0.421027	2.86203	3.45204	3.45058	3.0069	2.1693	2.11504	17.0559	2.84265
NM_001033356	Ntn5	1960	1	2	0	0	2	2	1.15517	0.395764	2.33346	0.169604	0.865322		1.0139	1.97669	0	0	1.96828	1.97214		UP_FC1.25				0.395764	0.0148594	0.0294803	0	0	0.0293125	0.0295629	0.103215	0.0172025
NM_001033359	Cntn5	3583	9	6	5	1	5	1	4.50397	-1.54277	1.19854	-1.28721	0.198021	0.374663	9.12508	5.93007	5.06838	0.993506	4.92069	0.98607	down_FC0_6	down_FC0_8				-1.54277	0.0731564	0.0483796	0.0417124	0.0080376	0.0400868	0.00808586	0.219459	0.0365765
NM_001033369	Acvr1c	8648	3	4	2	2	4	6	3.47707	0.391351	1.20147	0.325728	0.74463	0.855592	3.04169	3.95338	2.02735	1.98701	3.93655	5.91642		UP_FC1.25				0.391351	0.0101033	0.013363	0.00691283	0.0066602	0.0132869	0.0201006	0.0704267	0.0117378
NM_001033375	Washc4	5823	1290	1296	1434	1473	1148	1607	1370.05	0.047544	0.148458	0.320253	0.748777	0.85831	1307.93	1280.89	1453.61	1463.43	1129.79	1584.61						0.047544	6.45208	6.43008	7.36112	7.28499	5.66336	7.99544	41.1871	6.86451
NM_001033379	Dcp1b	3300	99	139	189	266	308	235	204.742	0.896348	0.270683	3.31143	0.000928216	0.00625793	100.376	137.38	191.585	264.273	303.115	231.726	UP_FC1_5	UP_FC1.25	P0_05	P0_05	P0_1	0.896348	0.873731	1.21691	1.71194	2.32135	2.68112	2.06313	10.8682	1.81136
NM_001033380	Itpripl2	6861	772	1202	1074	791	1032	1440	1046.81	0.0744216	0.233891	0.318189	0.750342	0.858905	782.73	1187.99	1088.69	785.863	1015.63	1419.94						0.0744216	3.27708	5.06145	4.67906	3.32018	4.32087	6.08063	26.7393	4.45654
NM_001033382	Cacna2d4	5765	60	35	29	18	25	27	32.3222	-0.852388	0.489783	-1.74034	0.0817999	0.201116	60.8339	34.5921	29.3966	17.8831	24.6035	26.6239	down_FC0_6	down_FC0_8				-0.852388	0.303116	0.175399	0.150363	0.089918	0.124572	0.135687	0.979054	0.163176
NM_001033383	Zfp865	3953	1042	1158	1148	1341	1452	1184	1215.58	0.223584	0.117259	1.90675	0.0565534	0.15363	1056.48	1144.5	1163.7	1332.29	1428.97	1167.51						0.223584	7.67711	8.4633	8.68074	9.76956	10.5516	8.67757	53.8199	8.96998
NM_001033385	Tbc1d32	7204	200	185	238	265	242	342	244.259	0.420152	0.214245	1.96109	0.0498688	0.140025	202.78	182.844	241.255	263.279	238.161	337.236		UP_FC1.25	P0_05			0.420152	0.808561	0.741919	0.987518	1.05936	0.964985	1.37539	5.93774	0.989623
NM_001033389	Fubp3	3801	2051	2052	1721	1956	1900	1871	1918.37	-0.0486836	0.103654	-0.469673	0.638589	0.78477	2079.51	2028.08	1744.54	1943.3	1869.86	1844.94						-0.0486836	15.7154	15.5969	13.534	14.8199	14.3593	14.261	88.2864	14.7144
NM_001033393	Tmem104	4554	568	637	618	672	724	590	632.309	0.0988687	0.131351	0.752706	0.451627	0.639585	575.894	629.576	626.452	667.636	712.516	581.781						0.0988687	3.63255	4.04115	4.05637	4.24961	4.56693	3.75346	24.3001	4.05001
NM_001033394	Tmem88b	3467	47	25	34	12	43	19	29.967	-0.548986	0.6002	-0.914672	0.360364	0.556474	47.6532	24.7086	34.465	11.9221	42.3179	18.7353		down_FC0_8				-0.548986	0.394821	0.208326	0.293134	0.0996783	0.356282	0.158772	1.51101	0.251836
NM_001033399	Gfod1	6650	470	692	704	407	584	482	554.746	-0.365801	0.207035	-1.76686	0.0772517	0.19285	476.532	683.935	713.628	404.357	574.737	475.286		down_FC0_8				-0.365801	2.05841	3.00637	3.16441	1.76257	2.52273	2.0999	14.6144	2.43573
NM_001033415	Shisa3	3750	49	39	34	31	49	37	39.6996	-0.0867036	0.402537	-0.215393	0.829461	0.906803	49.681	38.5455	34.465	30.7987	48.2228	36.4846						-0.0867036	0.380559	0.300463	0.271013	0.238069	0.375356	0.285854	1.85131	0.308552
NM_001033419	Ceacam16	1627	5	11	17	3	5	3	7.33887	-1.61071	0.949622	-1.69616	0.0898557	0.215104	5.06949	10.8718	17.2325	2.98052	4.92069	2.95821	down_FC0_6	down_FC0_8				-1.61071	0.0895033	0.195327	0.312322	0.0531015	0.0882798	0.0534204	0.791955	0.131992
NM_001033420	Dock1	6761	0	0	0	10	1	193	33.5384	8.50283	2.939	2.8931	0.00381463	0.0193143	0	0	0	9.93506	0.984138	190.311	UP_FC1_5	UP_FC1.25	P0_05	P0_05	P0_1	8.50283	0	0	0	0.0425954	0.00424881	0.827027	0.873871	0.145645
NM_001033421	Pate2	2209	1	1	1	0	4	4	1.81613	1.38652	1.86386	0.743895	0.45694		1.0139	0.988345	1.01368	0	3.93655	3.94428	UP_FC1_5	UP_FC1.25				1.38652	0.0131844	0.0130786	0.0135315	0	0.0520167	0.0524611	0.144272	0.0240454
NM_001033422	Thoc2	7578	1502	1388	1440	1680	1482	1854	1551.69	0.186671	0.11842	1.57635	0.114946	0.256503	1522.88	1371.82	1459.69	1669.09	1458.49	1828.17						0.186671	5.77261	5.29167	5.68002	6.38451	5.61788	7.08807	35.8348	5.97246
NM_001033428	Tmem211	1820	0	0	1	0	1	5	1.15469	2.45295	2.82078	0.869599	0.384519		0	0	1.01368	0	0.984138	4.93035	UP_FC1_5	UP_FC1.25				2.45295	0	0	0.0164237	0	0.0157836	0.0795924	0.1118	0.0186333
NM_001033430	Kdm7a	9531	104	109	143	233	160	208	158.697	0.730218	0.253051	2.88565	0.00390604	0.0196762	105.445	107.73	144.956	231.487	157.462	205.103	UP_FC1_5	UP_FC1.25	P0_05	P0_05	P0_1	0.730218	0.317798	0.330405	0.448476	0.704029	0.482237	0.632263	2.91521	0.485868
NM_001033432	Heca	3661	477	581	561	852	815	936	699.672	0.660704	0.130329	5.0695	3.98866e-07	9.26273e-06	483.63	574.228	568.672	846.467	802.072	922.961	UP_FC1_5	UP_FC1.25	P0_05	P0_05	P0_1	0.660704	3.79468	4.58495	4.58042	6.70213	6.39494	7.40712	33.4642	5.57737
NM_001033433	Tmem102	1937	6	13	1	7	9	20	9.24645	0.831031	1.0109	0.822068	0.411038	0.603402	6.08339	12.8485	1.01368	6.95454	8.85724	19.7214	UP_FC1_5	UP_FC1.25				0.831031	0.0902149	0.193897	0.0154316	0.104074	0.133472	0.299139	0.83623	0.139372
NM_001033436	Atxn7l1	2557	147	194	213	198	141	160	174.991	-0.174746	0.242734	-0.719908	0.471581	0.656036	149.043	191.739	215.913	196.714	138.763	157.771						-0.174746	1.67434	2.19194	2.48995	2.23001	1.58404	1.81285	11.9831	1.99719
NM_001033439	Lrch1	4685	263	251	260	350	298	333	291.274	0.316786	0.156218	2.02784	0.0425763	0.124719	266.655	248.075	263.556	347.727	293.273	328.361			P0_05			0.316786	1.63494	1.54783	1.65884	2.15145	1.8272	2.05924	10.8795	1.81325
NM_001033441	Alg10b	3722	1780	1922	1574	1630	1605	1727	1700.29	-0.11268	0.104778	-1.07542	0.282189	0.474781	1804.74	1899.6	1595.53	1619.41	1579.54	1702.94						-0.11268	13.9284	14.9188	12.6407	12.612	12.3873	13.4428	79.93	13.3217
NM_001033445	Garem1	4775	107	114	114	178	194	129	138.615	0.555776	0.243713	2.28045	0.0225812	0.0771984	108.487	112.671	115.559	176.844	190.923	127.203		UP_FC1.25	P0_05		P0_1	0.555776	0.65263	0.689747	0.71363	1.07354	1.1671	0.782689	5.07934	0.846556
NM_001033446	Arl14epl	2240	2	1	1	6	5	4	3.14264	1.88078	1.32449	1.42001	0.155606	0.316655	2.0278	0.988345	1.01368	5.96103	4.92069	3.94428	UP_FC1_5	UP_FC1.25				1.88078	0.0260039	0.0128976	0.0133442	0.0771394	0.0641211	0.0517351	0.245241	0.0408736
NM_001033447	Gm960	2246	1	5	8	2	3	5	3.98913	-0.510822	1.24165	-0.411405	0.680776	0.813433	1.0139	4.94172	8.10941	1.98701	2.95241	4.93035		down_FC0_8				-0.510822	0.0129672	0.0643159	0.106469	0.0256445	0.0383699	0.0644961	0.312262	0.0520437
NM_001033448	Ap5b1	3138	139	179	201	273	306	234	220.785	0.622645	0.217095	2.86808	0.00412974	0.0205742	140.932	176.914	203.749	271.227	301.146	230.74	UP_FC1_5	UP_FC1.25	P0_05	P0_05	P0_1	0.622645	1.29009	1.648	1.91463	2.50543	2.80122	2.16041	12.3198	2.0533
NM_001033449	Tmem237	1862	679	774	721	733	707	798	732.531	0.0173935	0.115134	0.151071	0.87992	0.935702	688.437	764.979	730.86	728.24	695.786	786.884						0.0173935	10.6205	12.0094	11.5744	11.337	10.9073	12.4164	68.865	11.4775
NM_001033450	Ifi211	1780	55	66	148	62	56	63	74.9751	-0.599538	0.433936	-1.38163	0.167087	0.332309	55.7644	65.2308	150.024	61.5974	55.1117	62.1224	down_FC0_6	down_FC0_8				-0.599538	0.89991	1.07123	2.48533	1.0031	0.903747	1.0254	7.38872	1.23145
NM_001033451	Zfp408	3736	370	405	403	408	404	386	394.583	-0.000504416	0.130925	-0.00385271	0.996926	0.997973	375.142	400.28	408.511	405.35	397.592	380.623						-0.000504416	2.88437	3.13189	3.22433	3.14504	3.10637	2.99332	18.4853	3.08089
NM_001033453	Pdp1	4194	164	207	204	240	222	285	219.268	0.353172	0.198316	1.78086	0.0749357	0.188774	166.279	204.587	206.79	238.441	218.479	281.03		UP_FC1.25				0.353172	1.13886	1.42594	1.45393	1.648	1.52056	1.96875	9.15603	1.52601
NM_001033455	Ccdc27	2070	6	1	2	2	2	5	2.99745	-0.032009	1.37511	-0.0232775	0.981429	0.990287	6.08339	0.988345	2.02735	1.98701	1.96828	4.93035						-0.032009	0.0844185	0.0139569	0.0288803	0.0278249	0.0277548	0.0699798	0.252815	0.0421359
NM_001033457	Nom1	3529	1606	1534	1409	985	961	996	1246.53	-0.653776	0.0990697	-6.59915	4.13529e-11	2.87855e-09	1628.32	1516.12	1428.27	978.603	945.757	982.125	down_FC0_6	down_FC0_8	P0_05	P0_05	P0_1	-0.653776	13.2541	12.5583	11.9344	8.03818	7.82259	8.17675	61.7844	10.2974
NM_001033458	Gm1673	467	38	40	47	16	1	33	29.1875	-1.34691	0.828788	-1.62515	0.10413	0.239065	38.5281	39.5338	47.6428	15.8961	0.984138	32.5403	down_FC0_6	down_FC0_8				-1.34691	2.36986	2.47458	3.00831	0.98668	0.0615123	2.04725	10.9482	1.8247
NM_001033460	Drc1	2447	1	4	2	1	1	1	1.65972	-1.24087	1.70424	-0.728107	0.466548		1.0139	3.95338	2.02735	0.993506	0.984138	0.98607	down_FC0_6	down_FC0_8				-1.24087	0.0119021	0.0472263	0.0244308	0.011769	0.0117394	0.0118397	0.118907	0.0198179
NM_001033463	Tatdn2	3099	1558	1645	1412	1228	1308	972	1350.42	-0.419999	0.139606	-3.00845	0.00262582	0.0143267	1579.65	1625.83	1431.31	1220.02	1287.25	958.46		down_FC0_8	P0_05	P0_05	P0_1	-0.419999	14.6421	15.3357	13.6193	11.4117	12.1245	9.08694	76.2202	12.7034
NM_001033464	Cracr2a	2323	2	7	7	1	0	2	3.16793	-2.4364	1.54234	-1.57968	0.114181	0.25525	2.0278	6.91841	7.09573	0.993506	0	1.97214	down_FC0_6	down_FC0_8				-2.4364	0.0250748	0.0870577	0.0900722	0.0123972	0	0.0249433	0.239545	0.0399242
NM_001033466	Zbtb2	3222	308	346	319	331	310	316	320.524	-0.0483024	0.142496	-0.338974	0.734629	0.850091	312.281	341.967	323.363	328.85	305.083	311.598						-0.0483024	2.78408	3.10248	2.95942	2.95853	2.76385	2.84142	17.4098	2.90163
NM_001033468	Adgrg5	2798	2	6	3	5	2	6	3.97519	0.22234	1.16677	0.19056	0.848871	0.917981	2.0278	5.93007	3.04103	4.96753	1.96828	5.91642						0.22234	0.020818	0.0619529	0.0320491	0.051463	0.0205334	0.0621265	0.248943	0.0414905
NM_001033472	Bclaf3	3352	407	404	367	417	390	476	408.574	0.0983034	0.146405	0.671447	0.501936	0.679318	412.657	399.291	372.019	414.292	383.814	469.369						0.0983034	3.53628	3.48205	3.27268	3.58266	3.34225	4.11411	21.33	3.55501
NM_001033474	Atxn7l3b	3596	2811	2739	2761	2583	2480	2396	2620.9	-0.181215	0.0801117	-2.26202	0.0236959	0.0799262	2850.07	2707.08	2798.76	2566.23	2440.66	2362.62			P0_05		P0_1	-0.181215	22.7666	22.0055	22.9503	20.6861	19.8112	19.3037	127.523	21.2539
NM_001033475	Tmed8	7171	528	597	572	592	632	466	562.474	-0.0304637	0.15615	-0.195092	0.845321	0.915593	535.338	590.042	579.823	588.155	621.975	459.508						-0.0304637	2.14442	2.40521	2.38428	2.37747	2.53172	1.88269	13.7258	2.28763
NM_001033481	Myrf	5569	10055	10057	9552	9626	11181	10492	10121.7	0.0520758	0.0831985	0.625922	0.531366	0.703473	10194.7	9939.78	9682.63	9563.49	11003.6	10345.8						0.0520758	52.585	52.1734	51.2695	49.7785	57.6743	54.5826	318.063	53.0105
NM_001033484	Iqgap3	5636	2501	3064	2434	3140	3436	2797	2881.75	0.205187	0.125052	1.64081	0.100837	0.233816	2535.76	3028.29	2467.29	3119.61	3381.5	2758.04						0.205187	12.9241	15.7064	12.909	16.0447	17.513	14.3779	89.475	14.9125
NM_001033485	BC048644	2256	7	3	6	5	4	4	4.83212	-0.328225	1.01727	-0.322652	0.746959	0.856985	7.09729	2.96503	6.08206	4.96753	3.93655	3.94428		down_FC0_8				-0.328225	0.0903682	0.0384185	0.0794976	0.063827	0.050933	0.0513682	0.374412	0.0624021
NM_001033488	Mfsd2b	3109	43	46	46	33	39	28	39.0779	-0.458039	0.374535	-1.22295	0.221347	0.403039	43.5976	45.4639	46.6291	32.7857	38.3814	27.61		down_FC0_8				-0.458039	0.402814	0.42746	0.442261	0.30568	0.360348	0.260922	2.19948	0.366581
NM_001033489	Rnf207	2460	5	3	5	6	1	4	3.99873	-0.266836	1.1824	-0.225674	0.821455	0.902039	5.06949	2.96503	5.06838	5.96103	0.984138	3.94428						-0.266836	0.0591959	0.0352326	0.0607543	0.0702408	0.0116773	0.0471084	0.284209	0.0473682
NM_001033490	Pusl1	1216	242	247	280	314	283	227	264.604	0.0745456	0.192824	0.3866	0.699052	0.825816	245.363	244.121	283.829	311.961	278.511	223.838						0.0745456	5.79613	5.86843	6.88282	7.43651	6.68546	5.40836	38.0777	6.34629
NM_001033493	Adgrf2	3275	1	2	4	3	1	4	2.49237	0.167077	1.44161	0.115896	0.907735		1.0139	1.97669	4.0547	2.98052	0.984138	3.94428						0.167077	0.00889294	0.0176432	0.0365082	0.0263805	0.00877137	0.0353852	0.133581	0.0222636
NM_001033496	Zfp213	2666	388	435	493	506	433	430	445.987	0.0321046	0.158779	0.202196	0.839763	0.912757	393.393	429.93	499.742	502.714	426.132	424.01						0.0321046	4.23866	4.71398	5.5275	5.46592	4.66559	4.67285	29.2845	4.88075
NM_001033498	Gramd2	3804	352	271	224	440	269	224	295.759	0.115393	0.293375	0.393331	0.694075	0.82208	356.892	267.841	227.063	437.143	264.733	220.88						0.115393	2.695	2.0582	1.76015	3.33108	2.03138	1.70601	13.5818	2.26364
NM_001033525	Kcnk6	4084	10	11	12	15	0	14	10.3137	-0.208987	1.09708	-0.190495	0.848921	0.917982	10.139	10.8718	12.1641	14.9026	0	13.805						-0.208987	0.0713134	0.0778153	0.0878289	0.105774	0	0.0993151	0.442047	0.0736744
NM_001033528	Usp36	5586	2792	3335	3252	3212	2762	2196	2916.36	-0.222859	0.15295	-1.45707	0.145097	0.301689	2830.8	3296.13	3296.47	3191.14	2718.19	2165.41						-0.222859	14.557	17.2486	17.4017	16.5595	14.2037	11.3895	91.36	15.2267
NM_001033530	AW146154	3405	48	56	55	57	52	78	57.4142	0.209276	0.333111	0.628247	0.529842	0.70196	48.6671	55.3473	55.7522	56.6298	51.1752	76.9134						0.209276	0.410564	0.475148	0.482822	0.482093	0.438697	0.663668	2.95299	0.492165
NM_001033531	Klhl32	7025	9	3	8	11	16	10	9.45583	0.857139	0.804903	1.0649	0.286922	0.479984	9.12508	2.96503	8.10941	10.9286	15.7462	9.8607	UP_FC1_5	UP_FC1.25				0.857139	0.0373124	0.0123377	0.0340397	0.0450941	0.0654263	0.0412408	0.235451	0.0392418
NM_001033532	AW554918	5338	335	371	380	414	473	452	402.34	0.27696	0.1386	1.99827	0.0456878	0.131464	339.656	366.676	385.197	411.311	465.497	445.704			P0_05			0.27696	1.82778	2.00795	2.12788	2.23355	2.54543	2.4532	13.1958	2.1993
NM_001033533	Ccdc102a	2293	768	812	733	675	447	589	669.259	-0.458704	0.172407	-2.66058	0.00780053	0.033813	778.674	802.536	743.024	670.616	439.91	580.795		down_FC0_8	P0_05	P0_05	P0_1	-0.458704	9.7547	10.2308	9.55524	8.4776	5.59992	7.44191	51.0602	8.51003
NM_001033534	Layn	1776	0	0	0	0	0	11	1.80779	4.28941	3.62103	1.18458	0.236183		0	0	0	0	0	10.8468	UP_FC1_5	UP_FC1.25				4.28941	0	0	0	0	0	0.179442	0.179442	0.0299069
NM_001033536	Rfx7	7989	1912	2161	2060	2241	1871	2167	2061.19	0.00975519	0.108884	0.0895923	0.928611	0.962131	1938.57	2135.81	2088.17	2226.45	1841.32	2136.81						0.00975519	6.97031	7.81485	7.70755	8.07835	6.7276	7.8585	45.1572	7.52619
NM_001033537	Pgap3	2414	392	319	311	437	560	395	400.46	0.419519	0.192409	2.18035	0.0292314	0.0936699	397.448	315.282	315.253	434.162	551.117	389.498		UP_FC1.25	P0_05		P0_1	0.419519	4.72939	3.81779	3.85092	5.21336	6.66392	4.7406	29.016	4.836
NM_001033543	Il20rb	2469	66	77	71	29	40	16	49.8242	-1.35662	0.417491	-3.24946	0.00115624	0.00748484	66.9173	76.1026	71.971	28.8117	39.3655	15.7771	down_FC0_6	down_FC0_8	P0_05	P0_05	P0_1	-1.35662	0.778537	0.901006	0.859566	0.33826	0.465391	0.187747	3.53051	0.588418
NM_001033548	Dnaaf3	2222	43	44	24	50	45	70	45.7332	0.548423	0.415523	1.31984	0.186889	0.360084	43.5976	43.4872	24.3282	49.6753	44.2862	69.0249		UP_FC1.25				0.548423	0.563613	0.572093	0.322856	0.648036	0.581764	0.912698	3.60106	0.600177
NM_001033550	Lrrc8b	6724	1156	1176	1143	1292	1393	1133	1210.79	0.110766	0.112842	0.981603	0.326296	0.521526	1172.07	1162.29	1158.63	1283.61	1370.9	1117.22						0.110766	5.00711	5.05287	5.08113	5.5336	5.95117	4.88175	31.5076	5.25127
NM_001033573	Zdhhc6	2360	1520	1505	1545	1650	1472	1362	1504.28	-0.0523604	0.109533	-0.478032	0.632627	0.780524	1541.13	1487.46	1566.13	1639.28	1448.65	1343.03						-0.0523604	18.7581	18.4239	19.5685	20.1347	17.9174	16.7201	111.523	18.5871
NM_001033597	Acsl6	2569	116	82	39	74	54	83	74.4494	-0.19208	0.438118	-0.438421	0.661081	0.799798	117.612	81.0443	39.5334	73.5194	53.1435	81.8438						-0.19208	1.31507	0.922164	0.453777	0.829547	0.603821	0.936024	5.06041	0.843401
NM_001033598	Acsl6	2538	117	82	38	74	54	83	74.4495	-0.19208	0.444439	-0.432184	0.665607	0.802982	118.626	81.0443	38.5197	73.5194	53.1435	81.8438						-0.19208	1.34261	0.933427	0.447542	0.839679	0.611197	0.947457	5.12192	0.853653
NM_001033599	Acsl6	2744	116	81	39	73	54	82	73.9548	-0.199833	0.437677	-0.456576	0.647976	0.791426	117.612	80.0559	39.5334	72.5259	53.1435	80.8577						-0.199833	1.23121	0.852823	0.424837	0.766147	0.565312	0.865771	4.7061	0.784349
NM_001033600	Acsl4	4969	962	899	881	931	838	1063	925.799	0.0212824	0.129252	0.164658	0.869213	0.92963	975.37	888.522	893.049	924.954	824.708	1048.19						0.0212824	5.63849	5.22696	5.29967	5.39578	4.84455	6.1978	32.6032	5.43387
NM_001033606	Acsl3	3793	1415	1087	1152	1011	1016	1351	1168.88	-0.140024	0.167802	-0.834463	0.40402	0.597384	1434.67	1074.33	1167.75	1004.43	999.884	1332.18						-0.140024	10.865	8.27952	9.07844	7.67612	7.69466	10.3192	53.9129	8.98549
NM_001033630	2310061I04Rik	1232	801	729	875	1090	893	806	862.689	0.188131	0.157209	1.19669	0.231426	0.415667	812.133	720.503	886.966	1082.92	878.835	794.772						0.188131	18.9356	17.0952	21.2295	25.4794	20.8219	18.9539	122.515	20.4192
NM_001033634	Zyg11b	10638	1170	1226	1302	1880	1636	1972	1523.36	0.544492	0.113964	4.77777	1.77248e-06	3.37345e-05	1186.26	1211.71	1319.81	1867.79	1610.05	1944.53		UP_FC1.25	P0_05	P0_05	P0_1	0.544492	3.20319	3.32957	3.65841	5.08945	4.41776	5.37057	25.069	4.17816
NM_001033636	Prex2	6529	3	8	5	0	10	4	4.96708	-0.216511	1.3384	-0.161769	0.871488	0.930946	3.04169	7.90676	5.06838	0	9.84138	3.94428						-0.216511	0.0133823	0.0353999	0.022891	0	0.0439979	0.0177495	0.133421	0.0222368
NM_001033654	Pus10	3157	767	770	851	683	504	534	683.742	-0.497373	0.157322	-3.16149	0.00156963	0.00950829	777.66	761.026	862.638	678.564	496.006	526.561		down_FC0_8	P0_05	P0_05	P0_1	-0.497373	7.07583	7.04651	8.05743	6.23045	4.58601	4.90049	37.8967	6.31612
NM_001033668	Dnah1	12792	3	8	5	1	2	1	3.32745	-2.0209	1.33507	-1.5137	0.130101	0.279445	3.04169	7.90676	5.06838	0.993506	1.96828	0.98607	down_FC0_6	down_FC0_8				-2.0209	0.00683029	0.018068	0.0116835	0.00225131	0.00449128	0.00226483	0.0455892	0.0075982
NM_001033669	Fbxw10	3252	2	2	0	2	0	2	1.32727	-0.0182445	2.21312	-0.00824379	0.993422		2.0278	1.97669	0	1.98701	0	1.97214						-0.0182445	0.0179117	0.017768	0	0.0177114	0	0.0178177	0.0712088	0.0118681
NM_001033711	Evi2a	2292	9	5	2	5	2	4	4.49571	-0.565121	1.1402	-0.495634	0.620153	0.772048	9.12508	4.94172	2.02735	4.96753	1.96828	3.94428		down_FC0_8				-0.565121	0.114363	0.0630251	0.026083	0.0628244	0.0250665	0.0505613	0.341923	0.0569872
NM_001033713	Mef2a	5524	1405	1534	1515	1741	1726	1881	1626.58	0.23904	0.0910013	2.62678	0.00861966	0.0363893	1424.53	1516.12	1535.72	1729.69	1698.62	1854.8			P0_05	P0_05	P0_1	0.23904	7.40763	8.02287	8.19787	9.0765	8.97565	9.86525	51.5458	8.59096
NM_001033759	Cemip2	6594	994	1205	1123	1585	1661	1769	1381.81	0.569825	0.108796	5.23758	1.62698e-07	4.14011e-06	1007.81	1190.96	1138.36	1574.71	1634.65	1744.36		UP_FC1.25	P0_05	P0_05	P0_1	0.569825	4.3903	5.27954	5.09064	6.92235	7.23601	7.77234	36.6912	6.1152
NM_001033767	Gm4951	2643	74	54	246	115	68	86	107.29	-0.505987	0.543309	-0.931306	0.351695	0.548266	75.0285	53.3706	249.364	114.253	66.9214	84.802		down_FC0_8				-0.505987	0.815438	0.590276	2.78215	1.25307	0.739078	0.942702	7.12271	1.18712
NM_001033768	Pin1rt1	1079	15	13	12	5	10	7	10.3221	-0.888894	0.724324	-1.22721	0.219745	0.401419	15.2085	12.8485	12.1641	4.96753	9.84138	6.90249	down_FC0_6	down_FC0_8				-0.888894	0.40488	0.348081	0.332431	0.133451	0.26623	0.187953	1.67303	0.278838
NM_001033790	B020004J07Rik	1969	2	1	1	0	3	1	1.32805	-0.030983	2.00309	-0.0154676	0.987659		2.0278	0.988345	1.01368	0	2.95241	0.98607						-0.030983	0.0295829	0.0146728	0.0151809	0	0.0437678	0.0147139	0.117918	0.019653
NM_001033805	Tmem253	1218	7	19	12	9	22	15	13.9039	0.253751	0.71281	0.355987	0.72185	0.84156	7.09729	18.7786	12.1641	8.94155	21.651	14.791						0.253751	0.167381	0.450676	0.294494	0.212798	0.518865	0.356794	2.00101	0.333501
NM_001033820	Zfp551	2329	11	23	20	23	31	27	22.3569	0.561789	0.527829	1.06434	0.287176	0.480277	11.1529	22.7319	20.2735	22.8506	30.5083	26.6239		UP_FC1.25				0.561789	0.137556	0.28531	0.256686	0.284401	0.382359	0.335867	1.68218	0.280363
NM_001033865	Rps27a	814	181	199	152	110	104	101	140.917	-0.779882	0.217549	-3.58485	0.000337274	0.00274927	183.516	196.681	154.079	109.286	102.35	99.593	down_FC0_6	down_FC0_8	P0_05	P0_05	P0_1	-0.779882	6.47606	7.06296	5.58163	3.89172	3.67018	3.59476	30.2773	5.04622
NM_001033872	Smagp	1023	21	11	12	25	22	23	18.916	0.642759	0.560966	1.14581	0.251875	0.440319	21.2919	10.8718	12.1641	24.8376	21.651	22.6796	UP_FC1_5	UP_FC1.25				0.642759	0.597861	0.310653	0.350629	0.703781	0.617769	0.651366	3.23206	0.538676
NM_001033874	Ak8	1555	8	4	6	1	3	2	4.01078	-1.61471	1.18652	-1.36087	0.173553	0.341375	8.11119	3.95338	6.08206	0.993506	2.95241	1.97214	down_FC0_6	down_FC0_8				-1.61471	0.149836	0.0743169	0.115335	0.0185201	0.0554204	0.0372626	0.450691	0.0751152
NM_001033877	Adamts17	6004	0	2	1	1	0	6	1.65005	1.20536	2.23165	0.540124	0.589112		0	1.97669	1.01368	0.993506	0	5.91642	UP_FC1_5	UP_FC1.25				1.20536	0	0.00962382	0.00497853	0.00479659	0	0.0289523	0.0483513	0.00805855
NM_001033879	Tubal3	3090	1	1	0	2	0	1	0.829221	0.567686	2.61811	0.216831	0.82834		1.0139	0.988345	0	1.98701	0	0.98607		UP_FC1.25				0.567686	0.00942536	0.00934974	0	0.0186399	0	0.00937594	0.046791	0.0077985
NM_001033908	Med22	1361	729	741	659	607	544	449	620.114	-0.436366	0.15195	-2.87178	0.00408167	0.0204009	739.132	732.364	668.012	603.058	535.371	442.745		down_FC0_8	P0_05	P0_05	P0_1	-0.436366	15.6001	15.7296	14.4734	12.8441	11.4821	9.55788	79.6871	13.2812
NM_001033929	Thnsl2	2007	103	95	100	74	97	79	91.0954	-0.279379	0.257958	-1.08304	0.278789	0.471046	104.432	93.8928	101.368	73.5194	95.4614	77.8995						-0.279379	1.49467	1.36752	1.48934	1.06184	1.38836	1.14039	7.94213	1.32369
NM_001033960	Rabgap1	4217	602	723	708	732	661	783	698.746	0.0737305	0.133171	0.553652	0.579817	0.741679	610.367	714.573	717.683	727.246	650.515	772.093						0.0737305	4.15767	4.95328	5.01847	4.99897	4.50274	5.37937	29.0105	4.83508
NM_001033962	Ube3a	9008	2232	2171	2142	2147	2022	2567	2205.71	0.0161951	0.11598	0.139637	0.888947	0.940327	2263.02	2145.7	2171.29	2133.06	1989.93	2531.24						0.0161951	7.21643	6.96289	7.10776	6.86399	6.4481	8.25602	42.8552	7.14253
NM_001033966	Ak2	1300	1450	1290	1284	1475	1529	1314	1385.42	0.0761498	0.113553	0.670611	0.502469	0.679819	1470.15	1274.96	1301.56	1465.42	1504.75	1295.7						0.0761498	32.4849	28.6685	29.5232	32.6755	33.7865	29.2836	186.422	31.0704
NM_001033988	Ncoa4	4031	126	121	129	88	122	100	114.034	-0.304506	0.24095	-1.26377	0.206312	0.385205	127.751	119.59	130.764	87.4285	120.065	98.607						-0.304506	0.910363	0.867223	0.956574	0.628699	0.869412	0.718721	4.95099	0.825165
NM_001034029	Il17re	2621	14	6	2	6	28	26	13.5511	1.41782	0.927086	1.52933	0.126183	0.273645	14.1946	5.93007	2.02735	5.96103	27.5559	25.6378	UP_FC1_5	UP_FC1.25				1.41782	0.155567	0.0661367	0.0228089	0.0659261	0.306881	0.287395	0.904715	0.150786
NM_001034030	Limk2	3884	1139	1415	1199	1559	1567	1542	1396.71	0.291037	0.108547	2.68121	0.00733566	0.0322753	1154.83	1398.51	1215.4	1548.88	1542.14	1520.52			P0_05	P0_05	P0_1	0.291037	8.54085	10.5253	9.22745	11.5595	11.5896	11.5021	62.9449	10.4908
NM_001034031	Il17re	2694	14	6	2	6	28	26	13.5511	1.41782	0.927086	1.52933	0.126183	0.273645	14.1946	5.93007	2.02735	5.96103	27.5559	25.6378	UP_FC1_5	UP_FC1.25				1.41782	0.151352	0.0643446	0.0221909	0.0641397	0.298565	0.279608	0.880199	0.1467
NM_001034060	Rufy4	2292	124	127	108	77	85	99	103.082	-0.484792	0.245549	-1.97432	0.0483452	0.136986	125.723	125.52	109.477	76.4999	83.6517	97.6209		down_FC0_8	P0_05			-0.484792	1.57566	1.60084	1.40848	0.967496	1.06533	1.25139	7.8692	1.31153
NM_001034085	Ppp2r1b	3628	762	787	800	612	578	580	685.023	-0.433284	0.107156	-4.04347	5.26668e-05	0.000595519	772.591	777.827	810.941	608.025	568.832	571.92		down_FC0_8	P0_05	P0_05	P0_1	-0.433284	6.11708	6.26709	6.5912	4.858	4.57656	4.63163	33.0416	5.50693
NM_001034097	Tnfsfm13	2220	334	311	284	299	342	368	321.735	0.0937005	0.161694	0.579492	0.562257	0.727502	338.642	307.375	287.884	297.058	336.575	362.874						0.0937005	4.38178	4.0473	3.82391	3.87875	4.42539	4.80251	25.3596	4.22661
NM_001034101	Gm13119	2066	1	6	2	1	2	0	1.98885	-1.60049	1.80882	-0.884827	0.37625		1.0139	5.93007	2.02735	0.993506	1.96828	0	down_FC0_6	down_FC0_8				-1.60049	0.014097	0.0839033	0.0289362	0.0139394	0.0278086	0	0.168684	0.0281141
NM_001034115	Shank1	7569	2	4	5	1	3	1	2.66359	-1.16312	1.40535	-0.827641	0.407874	0.600423	2.0278	3.95338	5.06838	0.993506	2.95241	0.98607	down_FC0_6	down_FC0_8				-1.16312	0.0076957	0.0152679	0.0197457	0.00380483	0.0113857	0.00382767	0.0617276	0.0102879
NM_001034168	Ank2	5455	598	525	818	1106	1010	1082	852.351	0.693237	0.181811	3.81296	0.00013731	0.00130756	606.311	518.881	829.187	1098.82	993.979	1066.93	UP_FC1_5	UP_FC1.25	P0_05	P0_05	P0_1	0.693237	3.19274	2.7805	4.48229	5.83893	5.3187	5.74653	27.3597	4.55995
NM_001034851	Retreg1	3128	524	540	371	776	764	950	650.112	0.771186	0.180449	4.27372	1.92241e-05	0.000256523	531.283	533.706	376.074	770.96	751.881	936.766	UP_FC1_5	UP_FC1.25	P0_05	P0_05	P0_1	0.771186	4.87889	4.98753	3.54527	7.14444	7.01625	8.79893	36.3713	6.06189
NM_001034858	Armc2	4845	28	33	37	49	65	84	48.9985	0.988833	0.382255	2.58685	0.00968591	0.039755	28.3892	32.6154	37.506	48.6818	63.969	82.8299	UP_FC1_5	UP_FC1.25	P0_05	P0_05	P0_1	0.988833	0.168314	0.196779	0.22827	0.291256	0.385388	0.502295	1.7723	0.295384
NM_001034859	Gm4841	2834	50	29	83	11	23	24	36.7869	-1.51353	0.562556	-2.69044	0.00713571	0.0315867	50.6949	28.662	84.1351	10.9286	22.6352	23.6657	down_FC0_6	down_FC0_8	P0_05	P0_05	P0_1	-1.51353	0.513839	0.295635	0.875427	0.11178	0.233135	0.245349	2.27517	0.379194
NM_001034860	Tdpoz8	1805	4	5	7	3	7	1	4.49143	-0.567407	1.15396	-0.491703	0.622929	0.774075	4.05559	4.94172	7.09573	2.98052	6.88897	0.98607		down_FC0_8				-0.567407	0.0645416	0.0800297	0.115921	0.0478649	0.111404	0.0160508	0.435812	0.0726353
NM_001034862	Erich1	1571	416	482	405	331	326	330	380.631	-0.424742	0.139588	-3.04282	0.00234372	0.0130793	421.782	476.382	410.539	328.85	320.829	325.403		down_FC0_8	P0_05	P0_05	P0_1	-0.424742	7.71212	8.86399	7.70585	6.06771	5.96101	6.08571	42.3964	7.06607
NM_001034863	Tmem136	3495	70	62	88	156	221	166	126.27	1.27625	0.270992	4.70956	2.48251e-06	4.49486e-05	70.9729	61.2774	89.2035	154.987	217.495	163.688	UP_FC1_5	UP_FC1.25	P0_05	P0_05	P0_1	1.27625	0.583321	0.51251	0.752623	1.28544	1.81645	1.37605	6.32639	1.0544
NM_001034864	Gm4907	1306	16	14	16	10	10	15	13.4742	-0.420498	0.621641	-0.676433	0.498766	0.677217	16.2224	13.8368	16.2188	9.93506	9.84138	14.791		down_FC0_8				-0.420498	0.356807	0.309701	0.3662	0.220511	0.219956	0.332752	1.80593	0.300988
NM_001034866	Pnldc1	1668	7	9	11	6	13	8	8.96437	-0.0263401	0.780234	-0.0337592	0.973069	0.986828	7.09729	8.8951	11.1504	5.96103	12.7938	7.88856						-0.0263401	0.122225	0.155885	0.197124	0.103593	0.223886	0.138953	0.941664	0.156944
NM_001034867	Pm20d2	5564	50	62	58	54	77	34	55.62	-0.0676281	0.398292	-0.169795	0.865171	0.927425	50.6949	61.2774	58.7932	53.6493	75.7786	33.5264						-0.0676281	0.261722	0.321931	0.311589	0.279499	0.397541	0.177037	1.74932	0.291553
NM_001034876	Ccdc24	1271	12	11	11	22	14	17	14.4312	0.615913	0.605985	1.01638	0.309447	0.503656	12.1668	10.8718	11.1504	21.8571	13.7779	16.7632	UP_FC1_5	UP_FC1.25				0.615913	0.274974	0.250038	0.258696	0.498483	0.316418	0.387504	1.98611	0.331019
NM_001034882	Kbtbd6	2979	4	4	6	17	11	27	11.405	1.94797	0.783561	2.48605	0.0129169	0.0497502	4.05559	3.95338	6.08206	16.8896	10.8255	26.6239	UP_FC1_5	UP_FC1.25	P0_05	P0_05	P0_1	1.94797	0.0391062	0.0387925	0.0602036	0.164343	0.106072	0.262583	0.6711	0.11185
NM_001034885	Pnpla1	4471	2	4	0	2	4	0	1.98412	-0.0158644	2.01019	-0.00789199	0.993703		2.0278	3.95338	0	1.98701	3.93655	0						-0.0158644	0.0130281	0.0258472	0	0.0128825	0.0257001	0	0.0774578	0.0129096
NM_001034894	Foxr2	3202	330	384	390	465	321	340	370.433	0.0046808	0.194798	0.024029	0.980829	0.990254	334.586	379.524	395.334	461.98	315.908	335.264						0.0046808	3.00158	3.46472	3.6407	4.1822	2.8798	3.07631	20.2453	3.37422
NM_001034895	Zfr2	3321	18	18	23	98	91	104	58.1377	2.28655	0.345666	6.6149	3.71799e-11	2.60778e-09	18.2502	17.7902	23.3145	97.3636	89.5566	102.551	UP_FC1_5	UP_FC1.25	P0_05	P0_05	P0_1	2.28655	0.157856	0.156589	0.207015	0.849827	0.787139	0.907272	3.0657	0.51095
NM_001034896	Tmem92	2036	6	10	11	2	6	1	5.9992	-1.61034	1.06332	-1.51444	0.129914	0.279131	6.08339	9.88345	11.1504	1.98701	5.90483	0.98607	down_FC0_6	down_FC0_8				-1.61034	0.0858282	0.141899	0.161494	0.0282895	0.0846549	0.0142297	0.516396	0.086066
NM_001034900	Zfp345	2700	12	9	4	1	0	5	5.17341	-2.08381	1.33096	-1.56565	0.11743	0.260302	12.1668	8.8951	4.0547	0.993506	0	4.93035	down_FC0_6	down_FC0_8				-2.08381	0.129442	0.0963024	0.0442831	0.0106662	0	0.0536512	0.334345	0.0557241
NM_001034903	Mansc4	1118	2	0	1	3	2	1	1.49606	0.968328	1.90236	0.509015	0.610741		2.0278	0	1.01368	2.98052	1.96828	0.98607	UP_FC1_5	UP_FC1.25				0.968328	0.0521009	0	0.0267362	0.0772774	0.0513886	0.0259138	0.233417	0.0389028
NM_001034907	Zc3h12b	6472	56	61	42	70	80	107	68.9046	0.668495	0.330069	2.02532	0.0428344	0.125289	56.7783	60.289	42.5744	69.5454	78.731	105.509	UP_FC1_5	UP_FC1.25	P0_05			0.668495	0.252003	0.272301	0.193978	0.311482	0.355083	0.478981	1.86383	0.310638
NM_001034909	Gm6034	1628	3	2	6	6	5	1	3.82804	0.0974324	1.24571	0.0782143	0.937658	0.966958	3.04169	1.97669	6.08206	5.96103	4.92069	0.98607						0.0974324	0.053669	0.0354923	0.110164	0.106138	0.0882255	0.0177959	0.411484	0.0685807
NM_001034962	Sorbs1	5257	314	422	399	698	642	598	509.143	0.7482	0.158301	4.72643	2.28507e-06	4.1903e-05	318.364	417.082	404.457	693.467	631.817	589.67	UP_FC1_5	UP_FC1.25	P0_05	P0_05	P0_1	0.7482	1.7396	2.31917	2.2687	3.82376	3.50813	3.29561	16.955	2.82583
NM_001034963	Sorbs1	5287	315	421	400	698	642	595	508.823	0.74466	0.158161	4.70825	2.49847e-06	4.51572e-05	319.378	416.093	405.47	693.467	631.817	586.711	UP_FC1_5	UP_FC1.25	P0_05	P0_05	P0_1	0.74466	1.73523	2.30055	2.26148	3.80206	3.48822	3.26047	16.848	2.808
NM_001034964	Sorbs1	5251	316	417	404	701	649	601	511.64	0.755131	0.156495	4.82527	1.39816e-06	2.74447e-05	320.392	412.14	409.525	696.447	638.706	592.628	UP_FC1_5	UP_FC1.25	P0_05	P0_05	P0_1	0.755131	1.75268	2.29431	2.29975	3.84458	3.55043	3.31593	17.0577	2.84295
NM_001035122	Golm1	3545	1767	2126	2271	1858	1639	1833	1910.21	-0.234272	0.125421	-1.86788	0.0617783	0.163686	1791.56	2101.22	2302.06	1845.93	1613	1807.47						-0.234272	14.517	17.3263	19.1489	15.0939	13.2813	14.9803	94.3477	15.7246
NM_001035123	Setd6	1663	698	746	820	714	463	666	682.994	-0.321359	0.186235	-1.72555	0.0844277	0.205782	707.701	737.305	831.214	709.363	455.656	656.722		down_FC0_8				-0.321359	12.2242	12.96	14.7388	12.3646	7.99774	11.6026	71.8879	11.9813
NM_001035226	Xpo1	4878	5660	5008	5309	5247	4766	6637	5419.63	0.0335531	0.138326	0.242566	0.808342	0.894507	5738.66	4949.63	5381.61	5212.92	4690.4	6544.54						0.0335531	33.7934	29.6607	32.5321	30.9772	28.0667	39.4188	194.449	32.4081
NM_001035228	St3gal5	2232	2479	2377	2518	2455	3260	3486	2750	0.293004	0.140508	2.08532	0.03704	0.112163	2513.45	2349.3	2552.44	2439.06	3208.29	3437.44			P0_05			0.293004	32.3474	30.7676	33.7212	31.676	41.9568	45.2487	215.718	35.9529
NM_001035231	Zfp748	4609	270	237	194	277	266	339	262.65	0.306228	0.201938	1.51644	0.129408	0.278519	273.753	234.238	196.653	275.201	261.781	334.278						0.306228	1.70614	1.48559	1.25816	1.7308	1.65788	2.13092	9.96949	1.66158
NM_001035239	Trpm3	12314	14	12	8	16	16	18	13.9259	0.531656	0.617796	0.86057	0.389475	0.583419	14.1946	11.8601	8.10941	15.8961	15.7462	17.7493		UP_FC1.25				0.531656	0.033112	0.028154	0.0194193	0.0374192	0.037325	0.0423493	0.197779	0.0329631
NM_001035240	Trpm3	12313	14	12	8	16	16	18	13.9259	0.531656	0.617796	0.86057	0.389475	0.583419	14.1946	11.8601	8.10941	15.8961	15.7462	17.7493		UP_FC1.25				0.531656	0.0331147	0.0281563	0.0194208	0.0374222	0.037328	0.0423528	0.197795	0.0329658
NM_001035241	Trpm3	12284	14	12	8	16	16	18	13.9259	0.531656	0.617796	0.86057	0.389475	0.583419	14.1946	11.8601	8.10941	15.8961	15.7462	17.7493		UP_FC1.25				0.531656	0.0331929	0.0282228	0.0194667	0.0375105	0.0374161	0.0424528	0.198262	0.0330436
NM_001035242	Trpm3	12278	14	12	8	16	16	18	13.9259	0.531656	0.617796	0.86057	0.389475	0.583419	14.1946	11.8601	8.10941	15.8961	15.7462	17.7493		UP_FC1.25				0.531656	0.0332091	0.0282366	0.0194762	0.0375289	0.0374344	0.0424735	0.198359	0.0330598
NM_001035243	Trpm3	12249	14	12	8	16	16	18	13.9259	0.531656	0.617796	0.86057	0.389475	0.583419	14.1946	11.8601	8.10941	15.8961	15.7462	17.7493		UP_FC1.25				0.531656	0.0332877	0.0283034	0.0195223	0.0376177	0.037523	0.0425741	0.198828	0.033138
NM_001035244	Trpm3	3648	2	8	7	4	5	8	5.63559	-0.0220063	1.01573	-0.0216655	0.982715	0.990287	2.0278	7.90676	7.09573	3.97402	4.92069	7.88856						-0.0220063	0.0159673	0.0633568	0.0573568	0.0315775	0.0393726	0.0635343	0.271165	0.0451942
NM_001035509	Zcchc18	4407	1	5	1	4	3	2	2.64465	0.348355	1.42538	0.244394	0.806925	0.893655	1.0139	4.94172	1.01368	3.97402	2.95241	1.97214		UP_FC1.25				0.348355	0.00660866	0.0327782	0.00678264	0.0261391	0.019555	0.013148	0.105012	0.0175019
NM_001035510	Zcchc18	4880	2	5	1	4	3	3	2.97797	0.304927	1.30928	0.232897	0.815842	0.898919	2.0278	4.94172	1.01368	3.97402	2.95241	2.95821						0.304927	0.0119362	0.0296011	0.00612522	0.0236055	0.0176596	0.0178104	0.106738	0.0177897
NM_001035525	AU040320	3671	554	556	714	1327	1259	1198	928.951	1.0269	0.142993	7.18147	6.89681e-13	7.13832e-11	561.7	549.52	723.765	1318.38	1239.03	1181.31	UP_FC1_5	UP_FC1.25	P0_05	P0_05	P0_1	1.0269	4.39523	4.37571	5.81374	10.4102	9.8519	9.45465	44.3015	7.38358
NM_001035526	AU040320	3789	558	561	719	1339	1268	1212	937.06	1.02917	0.142366	7.229	4.86546e-13	5.21151e-11	565.755	554.461	728.833	1330.3	1247.89	1195.12	UP_FC1_5	UP_FC1.25	P0_05	P0_05	P0_1	1.02917	4.2891	4.27756	5.67213	10.1772	9.61332	9.26726	43.2966	7.2161
NM_001035854	Ap2b1	5385	7616	8636	8616	9245	8093	8638	8443.05	0.0385073	0.0940472	0.409446	0.682212	0.814252	7721.85	8535.35	8733.83	9184.96	7964.63	8517.67						0.0385073	41.1906	46.3324	47.8258	49.4418	43.172	46.473	274.436	45.7393
NM_001036293	Nrbf2	1783	143	131	144	113	129	127	130.813	-0.205854	0.211747	-0.972166	0.330968	0.526802	144.987	129.473	145.969	112.266	126.954	125.231						-0.205854	2.33583	2.12265	2.41409	1.82516	2.07834	2.0636	12.8397	2.13994
NM_001036740	B3gnt8	1471	2	4	1	0	0	5	1.98753	-0.505301	2.07507	-0.24351	0.80761		2.0278	3.95338	1.01368	0	0	4.93035		down_FC0_8				-0.505301	0.0395981	0.0785607	0.0203203	0	0	0.098476	0.236955	0.0394925
NM_001037098	Nacc2	6885	376	359	335	193	367	285	318.263	-0.367003	0.240318	-1.52715	0.126723	0.274368	381.226	354.816	339.581	191.747	361.179	281.03		down_FC0_8				-0.367003	1.59053	1.50643	1.4544	0.807284	1.53123	1.19926	8.08913	1.34819
NM_001037099	Cacnb4	7992	14	16	10	14	21	21	15.9047	0.461225	0.59019	0.781485	0.434517	0.62423	14.1946	15.8135	10.1368	13.9091	20.6669	20.7075		UP_FC1.25				0.461225	0.0510187	0.0578393	0.0374013	0.0504482	0.0754819	0.0761267	0.348316	0.0580527
NM_001037134	Ccne2	3099	610	598	656	763	790	1035	738.429	0.447533	0.155411	2.87967	0.00398095	0.0200061	618.478	591.03	664.971	758.045	777.469	1020.58		UP_FC1.25	P0_05	P0_05	P0_1	0.447533	5.73277	5.57491	6.32738	7.09049	7.32292	9.67591	41.7244	6.95406
NM_001037136	Agap1	9403	5087	3953	3314	2462	3676	2885	3555.41	-0.47985	0.189839	-2.52766	0.0114825	0.0453896	5157.7	3906.93	3359.32	2446.01	3617.69	2844.81		down_FC0_8	P0_05	P0_05	P0_1	-0.47985	15.7562	12.1456	10.5348	7.54041	11.2302	8.88899	66.0963	11.016
NM_001037143	Pinlyp	723	2	11	9	1	1	0	4.00005	-3.47866	1.58676	-2.1923	0.0283578	0.0914751	2.0278	10.8718	9.12308	0.993506	0.984138	0	down_FC0_6	down_FC0_8	P0_05		P0_1	-3.47866	0.0805654	0.439554	0.372088	0.0398323	0.039732	0	0.971772	0.161962
NM_001037166	Gm4925	1558	4	2	1	2	1	5	2.49124	0.165946	1.4685	0.113004	0.910027		4.05559	1.97669	1.01368	1.98701	0.984138	4.93035						0.165946	0.0747738	0.0370869	0.0191856	0.0369688	0.0184379	0.092977	0.27943	0.0465717
NM_001037170	Tomm40l	2908	470	558	551	497	501	491	509.592	-0.10921	0.128894	-0.84729	0.396834	0.590411	476.532	551.496	558.535	493.772	493.053	484.16						-0.10921	4.70717	5.54368	5.66368	4.92193	4.94905	4.89171	30.6772	5.11287
NM_001037177	Nfatc2	3374	118	166	153	141	154	132	143.433	-0.0572476	0.227236	-0.251931	0.801095	0.890016	119.64	164.065	155.092	140.084	151.557	130.161						-0.0572476	1.01858	1.42142	1.35546	1.2035	1.31116	1.13345	7.44357	1.24059
NM_001037178	Nfatc2	2739	76	89	90	83	94	80	85.0176	-0.0135899	0.259344	-0.052401	0.958209	0.97933	77.0563	87.9627	91.2308	82.461	92.509	78.8856						-0.0135899	0.808124	0.938764	0.982183	0.872689	0.985858	0.846196	5.43381	0.905636
NM_001037221	Samd4	7105	595	629	574	718	682	577	626.712	0.112533	0.134165	0.838767	0.4016	0.595079	603.27	621.669	581.85	713.337	671.182	568.962						0.112533	2.43899	2.55767	2.41485	2.91027	2.7574	2.3528	15.432	2.572
NM_001037279	Selenoh	654	638	733	609	751	720	461	649.655	-0.0588477	0.201916	-0.291447	0.77071	0.872465	646.867	724.457	617.329	746.123	708.579	454.578						-0.0588477	28.4119	32.3806	27.8344	33.0701	31.6252	20.4219	173.744	28.9573
NM_001037298	Piezo1	8163	11083	14090	11302	12401	8669	11722	11505	-0.17615	0.154849	-1.13757	0.255302	0.444366	11237	13925.8	11456.6	12320.5	8531.49	11558.7						-0.17615	39.5425	49.8677	41.3854	43.7502	30.5069	41.603	246.656	41.1093
NM_001037326	Cstf3	774	157	166	149	163	210	139	163.327	0.0924328	0.229381	0.402966	0.686973	0.817311	159.182	164.065	151.038	161.941	206.669	137.064						0.0924328	5.90766	6.1962	5.75423	6.06485	7.79394	5.20292	36.9198	6.1533
NM_001037493	Slc41a3	2213	104	106	99	119	161	130	119.238	0.382623	0.235792	1.62271	0.10465	0.239822	105.445	104.765	100.354	118.227	158.446	128.189		UP_FC1.25				0.382623	1.3687	1.38383	1.3372	1.5486	2.08989	1.7019	9.43012	1.57169
NM_001037665	Zfp1	1865	369	341	388	344	251	344	338.742	-0.251115	0.185365	-1.3547	0.175512	0.343991	374.128	337.026	393.306	341.766	247.019	339.208						-0.251115	5.76241	5.28243	6.21863	5.31194	3.8661	5.34383	31.7853	5.29756
NM_001037707	Zfp27	3522	287	278	259	303	287	339	291.008	0.147986	0.15734	0.940551	0.346935	0.543474	290.989	274.76	262.542	301.032	282.448	334.278						0.147986	2.37328	2.28041	2.19812	2.47757	2.34084	2.78858	14.4588	2.4098
NM_001037709	Rusc2	5287	3	20	12	71	63	69	39.2585	2.51712	0.569504	4.41985	9.87711e-06	0.000147383	3.04169	19.7669	12.1641	70.5389	62.0007	68.0388	UP_FC1_5	UP_FC1.25	P0_05	P0_05	P0_1	2.51712	0.016526	0.10929	0.0678444	0.386743	0.342302	0.378105	1.30081	0.216802
NM_001037711	Cgn	4982	166	116	97	138	181	134	138.108	0.230816	0.285371	0.808828	0.418614	0.610663	168.307	114.648	98.3266	137.104	178.129	132.133						0.230816	0.970423	0.672686	0.581982	0.797716	1.04365	0.779245	4.8457	0.807617
NM_001037713	Xaf1	2590	399	453	1240	962	667	785	749.244	0.17805	0.549637	0.323941	0.745982	0.856497	404.545	447.72	1256.96	955.752	656.42	774.065						0.17805	4.48673	5.05309	14.3108	10.6967	7.39784	8.78098	50.7261	8.45435
NM_001037717	Slc38a6	2941	84	115	121	108	102	83	101.834	-0.151255	0.272749	-0.554557	0.579198	0.741064	85.1675	113.66	122.655	107.299	100.382	81.8438						-0.151255	0.831842	1.12969	1.22979	1.05755	0.996286	0.817629	6.0628	1.01047
NM_001037722	Adam15	2982	3402	3781	3667	7293	6456	5298	4954.47	0.787742	0.130847	6.0203	1.74091e-09	8.45519e-08	3449.28	3736.93	3717.15	7245.64	6353.59	5224.2	UP_FC1_5	UP_FC1.25	P0_05	P0_05	P0_1	0.787742	33.2264	36.6317	36.7574	70.4323	62.192	51.4728	290.713	48.4521
NM_001037723	Adcy7	6003	11	7	18	5	5	4	8.35833	-1.39174	0.853188	-1.63122	0.102844	0.236762	11.1529	6.91841	18.2462	4.96753	4.92069	3.94428	down_FC0_6	down_FC0_8				-1.39174	0.053368	0.033689	0.0896285	0.0239869	0.0239266	0.0193048	0.243904	0.0406506
NM_001037724	Adcy7	5939	11	7	18	5	5	4	8.35833	-1.39174	0.853188	-1.63122	0.102844	0.236762	11.1529	6.91841	18.2462	4.96753	4.92069	3.94428	down_FC0_6	down_FC0_8				-1.39174	0.0539431	0.034052	0.0905943	0.0242454	0.0241844	0.0195128	0.246532	0.0410887
NM_001037725	Fam117b	5524	1046	1102	1088	1204	1185	1219	1136.16	0.132064	0.088547	1.49145	0.135843	0.287772	1060.54	1089.16	1102.88	1196.18	1166.2	1202.02						0.132064	5.51486	5.7635	5.88731	6.27691	6.16231	6.39327	35.9982	5.99969
NM_001037726	Creb1	8248	1222	1187	1145	1376	1133	1544	1262.9	0.164592	0.137576	1.19638	0.231549	0.415754	1238.98	1173.17	1160.66	1367.06	1115.03	1522.49						0.164592	4.31498	4.15777	4.14953	4.80444	3.94603	5.4234	26.7962	4.46603
NM_001037736	Arhgef10	5381	1784	1836	1649	1625	2122	2588	1924.95	0.240343	0.165897	1.44875	0.147408	0.305369	1808.79	1814.6	1671.55	1614.45	2088.34	2551.95						0.240343	9.6558	9.85753	9.16008	8.69688	11.3282	13.934	62.6325	10.4387
NM_001037737	Arnt	4345	1248	1354	1361	2205	2104	2326	1756.35	0.718639	0.0923976	7.77768	7.38667e-15	1.1468e-12	1265.35	1338.22	1379.61	2190.68	2070.63	2293.6	UP_FC1_5	UP_FC1.25	P0_05	P0_05	P0_1	0.718639	8.3653	9.003	9.3629	14.6148	13.9102	15.5093	70.7655	11.7943
NM_001037740	Strip2	5262	71	83	83	93	88	115	88.4255	0.295953	0.265982	1.11268	0.265845	0.457079	71.9868	82.0326	84.1351	92.396	86.6041	113.398						0.295953	0.392974	0.455707	0.471486	0.508985	0.480408	0.63317	2.94273	0.490455
NM_001037741	Gpx4	1012	607	519	543	502	499	494	525.959	-0.184683	0.129614	-1.42486	0.154196	0.314574	615.436	512.951	550.426	498.74	491.085	487.118						-0.184683	17.4689	14.8165	16.0384	14.2855	14.1644	14.1423	90.916	15.1527
NM_001037742	Tyw5	1403	260	241	240	205	178	188	218.219	-0.401124	0.17264	-2.32346	0.0201543	0.0706001	263.614	238.191	243.282	203.669	175.177	185.381		down_FC0_8	P0_05		P0_1	-0.401124	5.39725	4.9627	5.11323	4.20794	3.64453	3.88216	27.2078	4.53463
NM_001037745	Zfp791	2933	0	0	0	0	1	22	3.77961	5.35345	2.56676	2.08569	0.037007	0.112088	0	0	0	0	0.984138	21.6935	UP_FC1_5	UP_FC1.25	P0_05			5.35345	0	0	0	0	0.00979415	0.217312	0.227106	0.037851
NM_001037746	Prps1l3	4002	1856	1737	1725	1725	1654	1728	1732.11	-0.083738	0.0881306	-0.950158	0.342032	0.537996	1881.8	1716.76	1748.59	1713.8	1627.76	1703.93						-0.083738	13.507	12.5395	12.8841	12.4132	11.8724	12.5095	75.7257	12.6209
NM_001037747	Card9	1750	4	4	4	0	1	0	2.17464	-3.50606	1.90295	-1.84243	0.0654122		4.05559	3.95338	4.0547	0	0.984138	0	down_FC0_6	down_FC0_8				-3.50606	0.06657	0.0660359	0.0683225	0	0.016415	0	0.217343	0.0362239
NM_001037749	Slc22a14	2187	8	8	2	2	1	2	3.83143	-1.86921	1.28225	-1.45775	0.144909	0.301457	8.11119	7.90676	2.02735	1.98701	0.984138	1.97214	down_FC0_6	down_FC0_8				-1.86921	0.106536	0.105682	0.0273352	0.0263363	0.013135	0.0264944	0.305519	0.0509198
NM_001037754	Baiap2	3050	1038	1339	1174	687	877	1066	1027.11	-0.457548	0.178002	-2.57046	0.0101563	0.041204	1052.43	1323.39	1190.06	682.538	863.089	1051.15		down_FC0_8	P0_05	P0_05	P0_1	-0.457548	9.91184	12.6835	11.5056	6.48679	8.25997	10.1258	58.9735	9.82892
NM_001037755	Baiap2	2049	1166	1521	1344	819	963	1143	1156.06	-0.486874	0.157716	-3.08703	0.00202168	0.0116346	1182.21	1503.27	1362.38	813.681	947.725	1127.08		down_FC0_8	P0_05	P0_05	P0_1	-0.486874	16.5735	21.446	19.6065	11.5111	13.5009	16.1613	98.7992	16.4665
NM_001037756	Brms1l	2555	934	804	883	1109	1065	1133	983.968	0.309431	0.112632	2.74728	0.00600919	0.0275792	946.981	794.629	895.076	1101.8	1048.11	1117.22			P0_05	P0_05	P0_1	0.309431	10.6466	9.09125	10.3303	12.5001	11.9739	12.8473	67.3895	11.2316
NM_001037757	Washc1	2874	816	772	756	696	775	684	747.557	-0.14674	0.113874	-1.28861	0.197534	0.374072	827.341	763.002	766.339	691.48	762.707	674.472						-0.14674	8.26913	7.76048	7.86279	6.97422	7.74629	6.89513	45.5081	7.58468
NM_001037758	Btrc	6308	897	903	923	813	792	839	858.673	-0.181152	0.0983989	-1.84099	0.0656224	0.171341	909.467	892.475	935.623	807.72	779.437	827.313						-0.181152	4.1415	4.13575	4.37373	3.71169	3.60672	3.85339	23.8228	3.97046
NM_001037759	Sgk3	5377	267	353	375	539	369	385	379.668	0.354479	0.217444	1.63021	0.103057	0.237036	270.711	348.886	380.128	535.5	363.147	379.637		UP_FC1.25				0.354479	1.4462	1.89667	2.08465	2.88683	1.97136	2.07441	12.3601	2.06002
NM_001037761	Capzb	1777	2831	2818	2594	3339	3594	3297	3065.06	0.286553	0.083827	3.41838	0.000629944	0.0046039	2870.35	2785.16	2629.48	3317.32	3536.99	3251.07			P0_05	P0_05	P0_1	0.286553	46.399	45.8154	43.6339	54.1131	58.0991	53.7532	301.814	50.3023
NM_001037762	Zdhhc12	1145	544	510	543	648	648	538	569.677	0.174164	0.136498	1.27594	0.201976	0.379856	551.561	504.056	550.426	643.792	637.721	530.506						0.174164	13.8373	12.8684	14.1754	16.2983	16.2573	13.6129	87.0495	14.5083
NM_001037764	Rai1	7118	1505	1835	1646	2008	1808	1762	1753.3	0.13817	0.111872	1.23507	0.216805	0.397483	1525.92	1813.61	1668.51	1994.96	1779.32	1737.45						0.13817	6.15794	7.44794	6.91216	8.12417	7.29658	7.17168	43.1105	7.18508
NM_001037809	Cdh3	4019	5	6	3	0	0	2	2.66879	-2.83082	1.78593	-1.58507	0.112951	0.253073	5.06949	5.93007	3.04103	0	0	1.97214	down_FC0_6	down_FC0_8				-2.83082	0.0362334	0.0431312	0.0223123	0	0	0.0144173	0.116094	0.019349
NM_001037810	Spn	1476	5	13	13	3	6	1	6.82786	-1.65544	1.03331	-1.60208	0.109139	0.246835	5.06949	12.8485	13.1778	2.98052	5.90483	0.98607	down_FC0_6	down_FC0_8				-1.65544	0.0986598	0.254457	0.263268	0.058534	0.116773	0.0196285	0.811322	0.13522
NM_001037812	Tmem237	1821	683	764	718	748	721	814	738.462	0.0519989	0.113022	0.460078	0.64546	0.78975	692.493	755.095	727.819	743.142	709.564	802.661						0.0519989	10.9236	12.1211	11.7857	11.8295	11.3738	12.9505	70.9842	11.8307
NM_001037841	Cklf	1866	76	78	73	87	56	60	71.4761	-0.185122	0.311464	-0.594361	0.552271	0.719758	77.0563	77.0909	73.9983	86.435	55.1117	59.1642						-0.185122	1.1862	1.20765	1.16937	1.34271	0.862095	0.931564	6.69959	1.1166
NM_001037846	Cnot2	2798	2621	2240	2218	2100	2072	2187	2233.61	-0.180533	0.1059	-1.70475	0.0882415	0.212343	2657.43	2213.89	2248.33	2086.36	2039.13	2156.53						-0.180533	27.282	23.1291	23.6949	21.6145	21.2726	22.6451	139.638	23.273
NM_001037847	Cnot2	2728	2584	2214	2186	2069	2036	2159	2202.03	-0.182734	0.105996	-1.72396	0.0847148	0.2063	2619.91	2188.2	2215.9	2055.56	2003.7	2128.92						-0.182734	27.587	23.4472	23.9523	21.8418	21.4394	22.9288	141.197	23.5328
NM_001037848	Cnot2	1052	296	271	258	251	264	280	269.128	-0.078891	0.158881	-0.496542	0.619512	0.771774	300.114	267.841	261.528	249.37	259.812	276.1						-0.078891	8.19469	7.44238	7.33071	6.87118	7.20887	7.71108	44.7589	7.45982
NM_001037859	Csf1r	3851	51	28	25	2	16	16	23.0391	-1.64302	0.743869	-2.20875	0.0271918	0.0888512	51.7088	27.6737	25.3419	1.98701	15.7462	15.7771	down_FC0_6	down_FC0_8	P0_05		P0_1	-1.64302	0.385703	0.21006	0.194048	0.0149565	0.119351	0.12037	1.04449	0.174081
NM_001037863	Atp11c	6046	519	524	413	588	604	665	549.515	0.326487	0.145346	2.24627	0.0246869	0.0825436	526.213	517.893	418.648	584.181	594.419	655.736		UP_FC1.25	P0_05		P0_1	0.326487	2.50009	2.50393	2.04185	2.8008	2.86977	3.18659	15.903	2.65051
NM_001037865	Col28a1	4193	3	4	4	1	20	7	6.43809	1.31981	1.1842	1.11451	0.265059	0.456104	3.04169	3.95338	4.0547	0.993506	19.6828	6.90249	UP_FC1_5	UP_FC1.25				1.31981	0.0208379	0.0275609	0.0285152	0.00686829	0.13702	0.0483667	0.269169	0.0448615
NM_001037877	Tcf25	3042	10494	10828	10580	9789	6846	8503	9485.62	-0.367973	0.134964	-2.72646	0.0064018	0.0290451	10639.8	10701.8	10724.7	9725.43	6737.41	8384.55		down_FC0_8	P0_05	P0_05	P0_1	-0.367973	100.47	102.836	103.96	92.6728	64.6482	80.9816	545.57	90.9283
NM_001037878	Tcf25	2270	8474	8805	8524	8161	5754	7155	7793.46	-0.316504	0.133677	-2.36768	0.0179002	0.0642854	8591.77	8702.38	8640.57	8108	5662.73	7055.33			P0_05		P0_1	-0.316504	108.722	112.063	112.243	103.536	72.8153	91.3181	600.698	100.116
NM_001037905	Dab2	3847	24	12	18	7	24	19	17.2915	-0.141648	0.679747	-0.208383	0.83493	0.909959	24.3336	11.8601	18.2462	6.95454	23.6193	18.7353						-0.141648	0.181696	0.0901192	0.13986	0.0524021	0.179212	0.143088	0.786378	0.131063
NM_001037909	C130026I21Rik	1878	20	27	28	0	2	3	13.3788	-3.93246	0.928925	-4.23335	2.30236e-05	0.000297316	20.278	26.6853	28.3829	0	1.96828	2.95821	down_FC0_6	down_FC0_8	P0_05	P0_05	P0_1	-3.93246	0.310164	0.415362	0.445661	0	0.0305924	0.0462806	1.24806	0.20801
NM_001037913	Ccdc107	806	345	335	381	600	579	504	455	0.640123	0.145677	4.39412	1.11224e-05	0.000162887	349.795	331.096	386.211	596.103	569.816	496.979	UP_FC1_5	UP_FC1.25	P0_05	P0_05	P0_1	0.640123	12.4664	12.0079	14.1297	21.4383	20.6358	18.1163	98.7943	16.4657
NM_001037915	Ripply1	673	10	5	5	5	14	11	8.29022	0.555801	0.862482	0.64442	0.519303	0.693718	10.139	4.94172	5.06838	4.96753	13.7779	10.8468		UP_FC1.25				0.555801	0.432754	0.214641	0.222074	0.213958	0.597574	0.473534	2.15453	0.359089
NM_001037916	Ccdc17	1988	10	41	32	43	34	34	32.1344	0.399816	0.567557	0.70445	0.481152	0.663936	10.139	40.5221	32.4376	42.7207	33.4607	33.5264		UP_FC1.25				0.399816	0.146501	0.595835	0.481144	0.62291	0.491294	0.495491	2.83317	0.472196
NM_001037917	Gm6377	2797	11	10	2	6	2	12	7.13764	-0.223483	1.07197	-0.208479	0.834855	0.909959	11.1529	9.88345	2.02735	5.96103	1.96828	11.8328						-0.223483	0.11454	0.103292	0.0213737	0.0617777	0.0205407	0.124297	0.445821	0.0743035
NM_001037918	Lipt1	1551	163	161	167	164	136	178	160.995	-0.0638317	0.206056	-0.309778	0.75673	0.862787	165.265	159.124	169.284	162.935	133.843	175.52						-0.0638317	3.06078	2.99897	3.21845	3.04513	2.51887	3.32492	18.1671	3.02785
NM_001037922	Cks1brt	2393	15	11	13	16	19	10	13.9522	0.179911	0.632006	0.284666	0.7759	0.875934	15.2085	10.8718	13.1778	15.8961	18.6986	9.8607						0.179911	0.18256	0.132803	0.162384	0.192553	0.228081	0.121068	1.01945	0.169908
NM_001037923	Lekr1	2458	16	28	16	25	26	42	25.3258	0.610362	0.522272	1.16867	0.242538	0.429072	16.2224	27.6737	16.2188	24.8376	25.5876	41.4149	UP_FC1_5	UP_FC1.25				0.610362	0.189581	0.329105	0.194572	0.292908	0.303858	0.49504	1.80506	0.300844
NM_001037925	BC147527	1650	8	4	10	0	2	1	4.19261	-2.90648	1.40166	-2.0736	0.0381167	0.114483	8.11119	3.95338	10.1368	0	1.96828	0.98607	down_FC0_6	down_FC0_8	P0_05			-2.90648	0.141209	0.0700381	0.181158	0	0.0348197	0.0175586	0.444784	0.0741306
NM_001037927	Wdr93	2265	6	15	5	6	13	6	8.44136	-0.0758731	0.882769	-0.085949	0.931507	0.963478	6.08339	14.8252	5.06838	5.96103	12.7938	5.91642						-0.0758731	0.0771507	0.191329	0.0659848	0.076288	0.164875	0.0767461	0.652373	0.108729
NM_001037937	Deptor	8360	40	41	29	53	42	64	44.5955	0.507607	0.381669	1.32997	0.183529	0.355469	40.5559	40.5221	29.3966	52.6558	41.3338	63.1085		UP_FC1.25				0.507607	0.139351	0.141689	0.103689	0.182576	0.144318	0.221793	0.933416	0.155569
NM_001037938	Dhrs4	1382	174	198	192	100	119	119	150.09	-0.763632	0.204754	-3.72952	0.000191845	0.00171245	176.418	195.692	194.626	99.3506	117.112	117.342	down_FC0_6	down_FC0_8	P0_05	P0_05	P0_1	-0.763632	3.66689	4.13919	4.15274	2.08384	2.47353	2.49466	19.0109	3.16848
NM_001037940	Dnajb6	2696	156	140	172	142	133	150	148.461	-0.165139	0.209573	-0.787979	0.430709	0.62184	158.168	138.368	174.352	141.078	130.89	147.91						-0.165139	1.68524	1.50026	1.907	1.51685	1.41713	1.61192	9.6384	1.6064
NM_001037941	Dnajb6	1111	74	54	83	34	47	52	57.3073	-0.694049	0.361176	-1.92164	0.0546513	0.149887	75.0285	53.3706	84.1351	33.7792	46.2545	51.2756	down_FC0_6	down_FC0_8				-0.694049	1.93988	1.40423	2.23309	0.881329	1.21524	1.35601	9.02977	1.50496
NM_001037955	Dusp22	3049	306	286	292	361	311	361	318.268	0.199497	0.152909	1.30468	0.192002	0.366941	310.253	282.667	295.993	358.656	306.067	355.971						0.199497	2.92294	2.70998	2.86264	3.40975	2.93009	3.43023	18.2656	3.04427
NM_001037957	Dyrk1b	2511	128	138	167	369	387	450	271.108	1.45202	0.188643	7.6972	1.39076e-14	2.03353e-12	129.779	136.392	169.284	366.604	380.861	443.731	UP_FC1_5	UP_FC1.25	P0_05	P0_05	P0_1	1.45202	1.48464	1.58778	1.98798	4.23207	4.42734	5.19205	18.9119	3.15198
NM_001037987	Edil3	5345	11	8	3	22	0	18	10.2845	0.841309	1.23204	0.682859	0.494696	0.673843	11.1529	7.90676	3.04103	21.8571	0	17.7493	UP_FC1_5	UP_FC1.25				0.841309	0.0599379	0.0432415	0.016777	0.118535	0	0.0975659	0.336058	0.0560096
NM_001037997	Fer	3064	414	368	413	396	403	459	407.459	0.0480436	0.145897	0.329297	0.741931	0.854285	419.754	363.711	418.648	393.428	396.608	452.606						0.0480436	3.93521	3.4699	4.02905	3.72203	3.77829	4.34007	23.2746	3.87909
NM_001037999	Dbi	587	1239	1107	988	794	802	933	974.992	-0.424072	0.134817	-3.14555	0.00165777	0.0099247	1256.22	1094.1	1001.51	788.844	789.279	920.003		down_FC0_8	P0_05	P0_05	P0_1	-0.424072	61.4738	54.4838	50.3107	38.9543	39.2478	46.0486	290.519	48.4198
NM_001038010	Kat2a	3025	3534	3997	4241	5011	4311	4135	4188.5	0.16849	0.117388	1.43532	0.151195	0.310698	3583.12	3950.41	4299	4978.46	4242.62	4077.4						0.16849	34.025	38.1739	41.9068	47.7059	40.9384	39.6026	242.353	40.3921
NM_001038015	Gnpda2	1849	361	284	336	343	311	305	322.482	-0.0590102	0.16967	-0.347793	0.727996	0.845905	366.017	280.69	340.595	340.772	306.067	300.751						-0.0590102	5.68626	4.43751	5.43181	5.34233	4.83172	4.77899	30.5086	5.08477
NM_001038018	Grk6	2983	2497	2802	2294	2865	2864	2898	2691.5	0.160221	0.095636	1.67533	0.0938701	0.222136	2531.7	2769.34	2325.37	2846.39	2818.57	2857.63						0.160221	24.3793	27.1377	22.987	27.6595	27.5803	28.1461	157.89	26.315
NM_001038230	Anapc11	3379	1643	1703	1611	1951	2241	1953	1841.93	0.284868	0.096164	2.96232	0.00305331	0.0161489	1665.83	1683.15	1633.03	1938.33	2205.45	1925.79			P0_05	P0_05	P0_1	0.284868	14.1614	14.5608	14.2511	16.6281	19.0516	16.7451	95.3981	15.8997
NM_001038231	Banf1	761	4599	4403	4500	4426	4406	3432	4282.28	-0.16397	0.121487	-1.34969	0.177114	0.346714	4662.92	4351.68	4561.54	4397.26	4336.11	3384.19						-0.16397	176.009	167.156	176.754	167.494	166.318	130.658	984.389	164.065
NM_001038492	Ctsa	3531	3619	3248	3330	5575	6669	4460	4459.14	0.686146	0.150422	4.56147	5.0796e-06	8.31127e-05	3669.3	3210.14	3375.54	5538.79	6563.22	4397.87	UP_FC1_5	UP_FC1.25	P0_05	P0_05	P0_1	0.686146	29.8502	26.5752	28.1896	45.4695	54.2552	36.594	220.934	36.8223
NM_001038499	Arsi	2760	12	5	9	3	5	22	9.30439	0.17518	0.993483	0.17633	0.860035	0.924681	12.1668	4.94172	9.12308	2.98052	4.92069	21.6935						0.17518	0.126628	0.0523382	0.097471	0.031303	0.0520403	0.230933	0.590714	0.0984523
NM_001038587	Adar	5901	2608	3092	4552	4828	3887	3771	3775.82	0.258735	0.202757	1.27609	0.201924	0.379801	2644.25	3055.96	4614.25	4796.65	3825.34	3718.47						0.258735	12.8718	15.1381	23.0578	23.5621	18.922	18.5142	112.066	18.6777
NM_001038589	Usp14	4063	2996	2873	2866	2823	2785	2647	2822.99	-0.106794	0.0797079	-1.33981	0.180307	0.350974	3037.64	2839.51	2905.2	2804.67	2740.82	2610.13						-0.106794	21.4759	20.429	21.0849	20.0095	19.6905	18.8747	121.565	20.2608
NM_001038592	Glrx2	3597	392	399	409	374	333	398	383.023	-0.144053	0.142475	-1.01107	0.311981	0.506349	397.448	394.35	414.593	371.571	327.718	392.456						-0.144053	3.17397	3.20472	3.39879	2.99436	2.65939	3.20565	18.6369	3.10615
NM_001038593	Glrx2	3500	353	347	358	326	298	370	340.96	-0.115315	0.153327	-0.752088	0.451998	0.639873	357.906	342.956	362.896	323.883	293.273	364.846						-0.115315	2.9374	2.86431	3.05743	2.6824	2.44583	3.06272	17.0501	2.84168
NM_001038594	Glrx2	3439	353	347	360	325	298	370	341.132	-0.119518	0.153561	-0.778309	0.436387	0.62582	357.906	342.956	364.923	322.889	293.273	364.846						-0.119518	2.9895	2.91511	3.12905	2.7216	2.48922	3.11704	17.3615	2.89359
NM_001038602	Marveld2	3052	256	248	273	290	212	215	248.36	-0.140803	0.198304	-0.710034	0.477683	0.661171	259.558	245.11	276.734	288.117	208.637	212.005						-0.140803	2.44294	2.34761	2.67374	2.73644	1.9954	2.04093	14.2371	2.37284
NM_001038608	Txnl4a	1677	3603	3470	3289	3221	3629	2452	3267.66	-0.180847	0.148296	-1.2195	0.222654	0.404433	3653.08	3429.56	3333.98	3200.08	3571.44	2417.84						-0.180847	62.5731	59.7798	58.6236	55.3135	62.1631	42.3605	340.814	56.8023
NM_001038609	Mapt	5366	42	45	34	35	56	29	40.0008	-0.036666	0.424303	-0.0864145	0.931137	0.963266	42.5837	44.4755	34.465	34.7727	55.1117	28.596						-0.036666	0.227958	0.242281	0.189396	0.187841	0.299789	0.156574	1.30384	0.217307
NM_001038610	Dach1	5279	3	2	0	0	0	3	1.32943	-0.762245	2.6562	-0.286968	0.774137		3.04169	1.97669	0	0	0	2.95821	down_FC0_6	down_FC0_8				-0.762245	0.0165511	0.0109455	0	0	0	0.0164643	0.0439609	0.00732681
NM_001038619	Dnm3	7500	39	54	54	77	88	58	61.3245	0.577008	0.339441	1.69988	0.0891538	0.213932	39.542	53.3706	54.7385	76.4999	86.6041	57.192		UP_FC1.25				0.577008	0.151447	0.208013	0.215216	0.295667	0.337055	0.224047	1.43144	0.238574
NM_001038621	Rabgap1l	6327	246	218	206	328	283	393	277.6	0.558178	0.193194	2.88921	0.00386211	0.0195011	249.419	215.459	208.817	325.87	278.511	387.525		UP_FC1.25	P0_05	P0_05	P0_1	0.558178	1.13238	0.995444	0.97322	1.49296	1.28489	1.79957	7.67847	1.27975
NM_001038624	Ric3	5259	3	7	4	3	1	0	2.99658	-1.82446	1.51174	-1.20686	0.227486	0.410433	3.04169	6.91841	4.0547	2.98052	0.984138	0	down_FC0_6	down_FC0_8				-1.82446	0.016614	0.038455	0.0227352	0.0164282	0.0054623	0	0.0996948	0.0166158
NM_001038625	Sertad2	5515	1825	1625	1721	2524	2599	2475	2117.81	0.529332	0.0923313	5.73297	9.86881e-09	3.87393e-07	1850.36	1606.06	1744.54	2507.61	2557.77	2440.52		UP_FC1.25	P0_05	P0_05	P0_1	0.529332	9.63771	8.51268	9.32776	13.18	13.5375	13.0018	67.1975	11.1996
NM_001038627	Smurf1	5313	819	1208	1598	1022	1042	1459	1187.28	-0.0666903	0.240971	-0.276757	0.781967	0.8798	830.383	1193.92	1619.85	1015.36	1025.47	1438.68						-0.0666903	4.48953	6.56879	8.9904	5.53967	5.63387	7.95589	39.1781	6.52969
NM_001038635	Stk35	5438	1180	1204	1310	1099	1023	943	1123.8	-0.29447	0.112923	-2.60771	0.00911494	0.0378827	1196.4	1189.97	1327.92	1091.86	1006.77	929.864			P0_05	P0_05	P0_1	-0.29447	6.31974	6.39655	7.20069	5.82012	5.404	5.02395	36.165	6.02751
NM_001038641	Slx4ip	5002	147	159	172	94	135	176	146.723	-0.265228	0.276797	-0.958203	0.33796	0.533588	149.043	157.147	174.352	93.3895	132.859	173.548						-0.265228	0.855914	0.918357	1.02784	0.541199	0.775298	1.01939	5.13801	0.856334
NM_001038642	Ets1	4790	222	549	259	55	89	111	213.652	-2.03334	0.384309	-5.29089	1.21724e-07	3.23445e-06	225.085	542.601	262.542	54.6428	87.5883	109.454	down_FC0_6	down_FC0_8	P0_05	P0_05	P0_1	-2.03334	1.34981	3.31127	1.61624	0.330674	0.533744	0.671368	7.81312	1.30219
NM_001038651	Zfp953	4635	60	90	111	83	62	103	84.5576	-0.0982689	0.35145	-0.27961	0.779777	0.878409	60.8339	88.951	112.518	82.461	61.0166	101.565						-0.0982689	0.377015	0.560985	0.715839	0.515705	0.384256	0.643814	3.19761	0.532936
NM_001038653	Slc16a3	2473	8	14	14	49	27	38	24.8106	1.64031	0.540815	3.03304	0.00242103	0.0134186	8.11119	13.8368	14.1915	48.6818	26.5717	37.4707	UP_FC1_5	UP_FC1.25	P0_05	P0_05	P0_1	1.64031	0.0942155	0.163554	0.169218	0.570618	0.313631	0.445177	1.75641	0.292735
NM_001038654	Slc16a3	2379	8	14	14	48	24	38	24.153	1.58893	0.557377	2.85073	0.00436193	0.021515	8.11119	13.8368	14.1915	47.6883	23.6193	37.4707	UP_FC1_5	UP_FC1.25	P0_05	P0_05	P0_1	1.58893	0.0979382	0.170017	0.175904	0.581059	0.289798	0.462767	1.77748	0.296247
NM_001038655	Gng7	3419	208	226	203	418	422	331	299.502	0.854002	0.173097	4.93366	8.07011e-07	1.70895e-05	210.891	223.366	205.776	415.285	415.306	326.389	UP_FC1_5	UP_FC1.25	P0_05	P0_05	P0_1	0.854002	1.77183	1.90971	1.77476	3.52087	3.54562	2.8048	15.3276	2.5546
NM_001038658	Faim2	4618	23	42	18	4	17	6	18.2829	-1.64177	0.741304	-2.21471	0.0267802	0.0879259	23.3197	41.5105	18.2462	3.97402	16.7303	5.91642	down_FC0_6	down_FC0_8	P0_05		P0_1	-1.64177	0.145054	0.262757	0.116509	0.0249448	0.105748	0.0376418	0.692655	0.115443
NM_001038663	Mapk1	1922	3808	3481	3294	2615	3199	3765	3349.87	-0.169799	0.143737	-1.18131	0.237478	0.422664	3860.92	3440.43	3339.05	2598.02	3148.26	3712.55						-0.169799	57.7032	52.325	51.2285	39.1824	47.8123	56.7525	305.004	50.834
NM_001038664	Gngt2	564	40	37	22	12	20	24	25.7827	-0.846965	0.527604	-1.60531	0.108427	0.245846	40.5559	36.5688	22.3009	11.9221	19.6828	23.6657	down_FC0_6	down_FC0_8				-0.846965	2.06556	1.89531	1.16596	0.612739	1.01866	1.23284	7.99107	1.33185
NM_001038695	Kdm3a	4801	2032	1873	1983	2350	2698	3429	2382.12	0.499497	0.148102	3.37266	0.00074446	0.00524825	2060.24	1851.17	2010.12	2334.74	2655.2	3381.23		UP_FC1.25	P0_05	P0_05	P0_1	0.499497	12.3268	11.271	12.3462	14.0964	16.1432	20.6923	86.8759	14.4793
NM_001038696	Rnpc3	3871	320	349	351	421	396	392	369.951	0.220494	0.136025	1.62099	0.10502	0.24049	324.447	344.932	355.8	418.266	389.719	386.539						0.220494	2.40759	2.60472	2.71035	3.13207	2.93867	2.93384	16.7272	2.78787
NM_001038700	Fnbp1	4512	204	313	240	285	302	248	264.062	0.11889	0.208643	0.569824	0.568797	0.732636	206.835	309.352	243.282	283.149	297.21	244.545						0.11889	1.31679	2.00417	1.58995	1.81907	1.92272	1.59241	10.2451	1.70752
NM_001038703	Gpr146	4142	402	348	395	555	601	685	495.042	0.658783	0.149036	4.4203	9.85624e-06	0.000147151	407.587	343.944	400.402	551.396	591.467	675.458	UP_FC1_5	UP_FC1.25	P0_05	P0_05	P0_1	0.658783	2.82665	2.42732	2.85055	3.85883	4.16815	4.7913	20.9228	3.48714
NM_001038708	Cdc42se1	2751	1434	1531	1662	2032	2124	1723	1743.32	0.320289	0.121199	2.64267	0.00822542	0.0351662	1453.93	1513.16	1684.73	2018.8	2090.31	1699		UP_FC1.25	P0_05	P0_05	P0_1	0.320289	15.1815	16.0784	18.0585	21.2719	22.179	18.1455	110.915	18.4858
NM_001038710	Tmod2	9944	604	747	552	839	532	781	672.912	0.155083	0.203505	0.762059	0.446025	0.634437	612.395	738.294	559.549	833.551	523.561	770.12						0.155083	1.76902	2.17029	1.65928	2.42982	1.53684	2.27543	11.8407	1.97345
NM_001038839	P2rx7	2537	155	218	247	176	209	114	185.991	-0.337797	0.29304	-1.15273	0.249021	0.436905	157.154	215.459	250.378	174.857	205.685	112.412		down_FC0_8				-0.337797	1.77938	2.48253	2.91017	1.99786	2.36649	1.30184	12.8383	2.13971
NM_001038845	P2rx7	2506	74	106	131	103	114	58	97.3832	-0.202191	0.36234	-0.558013	0.576835	0.739165	75.0285	104.765	132.792	102.331	112.192	57.192						-0.202191	0.860017	1.22203	1.56254	1.18367	1.30678	0.670533	6.80557	1.13426
NM_001038846	Rcsd1	2572	15	29	14	9	7	0	12.3154	-1.87591	0.983777	-1.90684	0.0565411	0.15363	15.2085	28.662	14.1915	8.94155	6.88897	0	down_FC0_6	down_FC0_8				-1.87591	0.169854	0.325751	0.162704	0.100773	0.0781818	0	0.837264	0.139544
NM_001038887	P2rx7	791	23	35	40	31	36	18	30.4059	-0.229671	0.491546	-0.467243	0.640326	0.785606	23.3197	34.5921	40.547	30.7987	35.429	17.7493						-0.229671	0.846853	1.27835	1.51156	1.12865	1.30739	0.659279	6.73208	1.12201
NM_001038993	Rnf38	4947	950	949	946	1473	1450	1551	1213.32	0.627969	0.090082	6.97108	3.14518e-12	2.76806e-10	963.203	937.939	958.937	1463.43	1427	1529.39	UP_FC1_5	UP_FC1.25	P0_05	P0_05	P0_1	0.627969	5.59292	5.5422	5.71598	8.575	8.41986	9.08329	42.9292	7.15487
NM_001038995	Gm4787	2493	10	1	2	5	9	4	5.15395	0.436006	1.20275	0.362507	0.716973	0.838456	10.139	0.988345	2.02735	4.96753	8.85724	3.94428		UP_FC1.25				0.436006	0.116825	0.0115887	0.02398	0.0577592	0.103705	0.0464848	0.360342	0.060057
NM_001038998	Svbp	798	126	124	152	164	233	178	162.024	0.489849	0.23403	2.0931	0.03634	0.110706	127.751	122.555	154.079	162.935	229.304	175.52		UP_FC1.25	P0_05			0.489849	4.59859	4.48928	5.69354	5.91853	8.38748	6.46235	35.5498	5.92496
NM_001038999	Atp8a1	8137	866	839	948	1358	932	885	967.882	0.234451	0.184709	1.2693	0.204336	0.38268	878.036	829.221	960.965	1349.18	917.217	872.672						0.234451	3.09963	2.9789	3.48246	4.80628	3.29026	3.15103	20.8086	3.46809
NM_001039000	Kif5a	6280	30	54	38	37	71	84	51.9618	0.630956	0.443311	1.42328	0.154655	0.315253	30.4169	53.3706	38.5197	36.7597	69.8738	82.8299	UP_FC1_5	UP_FC1.25				0.630956	0.139129	0.248423	0.18087	0.169674	0.324771	0.387519	1.45039	0.241731
NM_001039038	Nhlrc4	2137	1	2	3	3	1	2	1.99474	-0.0234959	1.5304	-0.0153528	0.987751		1.0139	1.97669	3.04103	2.98052	0.984138	1.97214						-0.0234959	0.0136286	0.0270386	0.0419622	0.0404287	0.0134423	0.0271143	0.163615	0.0272691
NM_001039039	Kctd21	2969	72	68	97	119	134	143	104.941	0.713873	0.265238	2.69145	0.0071143	0.0315272	73.0007	67.2075	98.3266	118.227	131.874	141.008	UP_FC1_5	UP_FC1.25	P0_05	P0_05	P0_1	0.713873	0.706283	0.661694	0.97657	1.15428	1.2965	1.3954	6.19073	1.03179
NM_001039045	Pigc	3284	213	238	226	327	318	303	269.481	0.461184	0.153	3.01428	0.00257592	0.0141213	215.96	235.226	229.091	324.876	312.956	298.779		UP_FC1.25	P0_05	P0_05	P0_1	0.461184	1.889	2.09378	2.05706	2.86759	2.78165	2.67308	14.3622	2.3937
NM_001039059	Klhl15	3131	92	117	82	93	90	88	93.2965	-0.125812	0.261959	-0.480274	0.631032	0.779512	93.2786	115.636	83.1214	92.396	88.5724	86.7741						-0.125812	0.855779	1.0796	0.782839	0.855408	0.82573	0.814278	5.21363	0.868938
NM_001039060	Klhl15	3995	121	141	94	110	101	111	112.577	-0.167998	0.252501	-0.665337	0.505835	0.682522	122.682	139.357	95.2855	109.286	99.3979	109.454						-0.167998	0.882115	1.01967	0.70332	0.792956	0.726245	0.804969	4.92928	0.821546
NM_001039061	Klhl15	2358	95	132	97	118	107	93	106.558	-0.0496004	0.261298	-0.189823	0.849448	0.918264	96.3203	130.462	98.3266	117.234	105.303	91.7045						-0.0496004	1.17337	1.61729	1.22962	1.44116	1.30352	1.14265	7.90761	1.31794
NM_001039071	Ldb3	4839	49	39	10	10	19	4	21.8235	-1.59419	0.796243	-2.00213	0.0452704	0.130467	49.681	38.5455	10.1368	9.93506	18.6986	3.94428	down_FC0_6	down_FC0_8	P0_05			-1.59419	0.294915	0.232845	0.0617712	0.0595138	0.112792	0.0239485	0.785785	0.130964
NM_001039072	Ldb3	4891	46	43	10	11	18	4	21.977	-1.60726	0.78549	-2.04618	0.0407384	0.120613	46.6393	42.4988	10.1368	10.9286	17.7145	3.94428	down_FC0_6	down_FC0_8	P0_05			-1.60726	0.273916	0.253997	0.0611145	0.0647692	0.105719	0.0236938	0.783209	0.130535
NM_001039073	Ldb3	4720	46	39	10	10	18	4	21.1526	-1.59318	0.788274	-2.02111	0.0432689	0.126172	46.6393	38.5455	10.1368	9.93506	17.7145	3.94428	down_FC0_6	down_FC0_8	P0_05			-1.59318	0.283839	0.238716	0.0633286	0.0610142	0.109549	0.0245522	0.780999	0.130167
NM_001039074	Ldb3	4937	46	43	10	11	19	4	22.1411	-1.5643	0.789767	-1.98072	0.047623	0.135478	46.6393	42.4988	10.1368	10.9286	18.6986	3.94428	down_FC0_6	down_FC0_8	P0_05			-1.5643	0.271363	0.251631	0.0605451	0.0641657	0.110553	0.0234731	0.781731	0.130288
NM_001039075	Ldb3	1493	6	8	1	2	3	1	3.48822	-1.34137	1.3536	-0.990968	0.321701	0.51686	6.08339	7.90676	1.01368	1.98701	2.95241	0.98607	down_FC0_6	down_FC0_8				-1.34137	0.117044	0.154806	0.0200208	0.0385783	0.0577218	0.019405	0.407576	0.0679293
NM_001039076	Ldb3	1612	9	8	1	2	4	1	4.15919	-1.38516	1.31345	-1.0546	0.291611	0.484602	9.12508	7.90676	1.01368	1.98701	3.93655	0.98607	down_FC0_6	down_FC0_8				-1.38516	0.162605	0.143378	0.0185429	0.0357304	0.071281	0.0179725	0.44951	0.0749183
NM_001039077	Plpbp	1440	652	801	715	522	584	658	653.281	-0.321844	0.14246	-2.25918	0.0238719	0.0803338	661.062	791.664	724.778	518.61	574.737	648.834		down_FC0_8	P0_05		P0_1	-0.321844	13.1869	16.0705	14.8418	10.4395	11.6501	13.2384	79.4271	13.2379
NM_001039078	Plpbp	1405	565	717	651	462	525	584	582.156	-0.323463	0.15079	-2.14513	0.0319424	0.100052	572.853	708.643	659.903	459	516.672	575.865		down_FC0_8	P0_05			-0.323463	11.7119	14.7435	13.8499	9.46976	10.734	12.0423	72.5514	12.0919
NM_001039079	Prkcz	4094	172	173	137	251	234	179	190.069	0.438132	0.222423	1.96982	0.0488591	0.138093	174.391	170.984	138.874	249.37	230.288	176.506		UP_FC1.25	P0_05			0.438132	1.22359	1.22083	1.00026	1.76563	1.6419	1.26671	8.11893	1.35316
NM_001039080	Rbms2	5374	2235	2272	2327	2167	2148	2113	2203.47	-0.113526	0.0767767	-1.47865	0.139234	0.292692	2266.06	2245.52	2358.82	2152.93	2113.93	2083.57						-0.113526	12.1126	12.2143	12.9432	11.6127	11.4819	11.3913	71.7561	11.9593
NM_001039081	Mier1	4635	1146	1093	1177	1139	1134	1410	1178.88	0.0827693	0.126739	0.653067	0.513713	0.689316	1161.93	1080.26	1193.1	1131.6	1116.01	1390.36						0.0827693	7.20098	6.81285	7.59047	7.07697	7.02817	8.81338	44.5228	7.42047
NM_001039084	Mrpl1	1570	373	360	374	358	294	297	341.83	-0.247143	0.156144	-1.58279	0.113469	0.254001	378.184	355.804	379.115	355.675	289.337	292.863						-0.247143	6.91936	6.62462	7.12055	6.56684	5.37931	5.48062	38.0913	6.34855
NM_001039086	Rapgef1	6205	2845	3550	3476	2929	3197	2627	3093.9	-0.197735	0.123328	-1.60332	0.108864	0.246474	2884.54	3508.62	3523.54	2909.98	3146.29	2590.41						-0.197735	13.3536	16.5289	16.7448	13.5941	14.8006	12.2657	87.2877	14.5479
NM_001039087	Rapgef1	6223	2854	3571	3496	2945	3213	2645	3110.49	-0.196795	0.123548	-1.59287	0.111189	0.250113	2893.67	3529.38	3543.81	2925.87	3162.04	2608.15						-0.196795	13.3571	16.5786	16.7924	13.6288	14.8317	12.314	87.5026	14.5838
NM_001039088	Seh1l	3531	2729	2524	2352	2814	2430	2787	2596.84	0.0536502	0.108283	0.495464	0.620272	0.772135	2766.93	2494.58	2384.17	2795.73	2391.46	2748.18						0.0536502	22.5093	20.6514	19.9105	22.9509	19.7691	22.8672	128.658	21.4431
NM_001039089	Sel1l	6277	2900	2833	2786	2857	3357	3234	2982.59	0.123737	0.0929492	1.33123	0.183113	0.354763	2940.31	2799.98	2824.1	2838.45	3303.75	3188.95						0.123737	13.4556	13.0393	13.2669	13.1078	15.3631	14.9266	83.1593	13.8599
NM_001039090	Skil	6919	1196	1087	954	1175	1412	1453	1207.29	0.294113	0.136507	2.15456	0.0311963	0.0982911	1212.62	1074.33	967.047	1167.37	1389.6	1432.76			P0_05		P0_1	0.294113	5.03436	4.53884	4.12142	4.89066	5.86233	6.08409	30.5317	5.08862
NM_001039092	Tom1l2	4924	1267	1557	1333	1437	1455	1300	1386.03	-0.0116292	0.114395	-0.101658	0.919028	0.956873	1284.61	1538.85	1351.23	1427.67	1431.92	1281.89						-0.0116292	7.49403	9.13543	8.09196	8.4045	8.48836	7.64889	49.2632	8.21053
NM_001039093	Tom1l2	2609	246	338	280	323	323	307	301.469	0.1181	0.171655	0.688005	0.49145	0.671473	249.419	334.061	283.829	320.902	317.877	302.723						0.1181	2.74611	3.74284	3.20794	3.56535	3.55637	3.40908	20.2277	3.37128
NM_001039103	Rasa4	2755	102	108	99	120	135	102	110.529	0.183545	0.238146	0.770726	0.440869	0.629536	103.418	106.741	100.354	119.221	132.859	100.579						0.183545	1.07829	1.13256	1.07413	1.25439	1.40764	1.07263	7.01964	1.16994
NM_001039105	Kcnrg	1794	3	2	8	4	2	1	3.34269	-0.92159	1.32699	-0.694499	0.48737	0.668446	3.04169	1.97669	8.10941	3.97402	1.96828	0.98607	down_FC0_6	down_FC0_8				-0.92159	0.048703	0.0322082	0.133294	0.0642112	0.0320248	0.0161492	0.32659	0.0544317
NM_001039106	Ddhd1	5001	417	497	462	537	432	522	475.952	0.0918847	0.151247	0.607512	0.543511	0.713061	422.796	491.207	468.318	533.513	425.148	514.728						0.0918847	2.42849	2.87116	2.76138	3.09236	2.48145	3.02404	16.6589	2.77648
NM_001039115	Zkscan4	2451	1	7	3	6	6	3	4.29957	0.43095	1.17957	0.365345	0.714854	0.836898	1.0139	6.91841	3.04103	5.96103	5.90483	2.95821		UP_FC1.25				0.43095	0.0118827	0.0825112	0.0365864	0.0704987	0.0703213	0.035461	0.307261	0.0512102
NM_001039126	Asb1	5964	334	488	459	485	533	379	444.391	0.101516	0.203137	0.499741	0.617257	0.770422	338.642	482.312	465.277	481.85	524.546	373.72						0.101516	1.63104	2.36396	2.30047	2.34195	2.56725	1.84109	13.0458	2.17429
NM_001039129	Hnrnpa1	1947	406	402	385	269	235	286	329.961	-0.619585	0.152053	-4.0748	4.60546e-05	0.000533986	411.643	397.315	390.265	267.253	231.272	282.016	down_FC0_6	down_FC0_8	P0_05	P0_05	P0_1	-0.619585	6.07319	5.96511	5.91067	3.97887	3.46721	4.25572	29.6508	4.94179
NM_001039137	Scoc	1835	308	319	297	318	315	288	306.425	-0.0294211	0.145184	-0.202647	0.839411	0.912554	312.281	315.282	301.062	315.935	310.003	283.988						-0.0294211	4.88845	5.02242	4.83796	4.99073	4.93121	4.54705	29.2178	4.86964
NM_001039138	Camk2g	3650	1224	1377	1376	1461	1496	1579	1412.93	0.164893	0.0969214	1.7013	0.0888861	0.213467	1241.01	1360.95	1394.82	1451.51	1472.27	1557						0.164893	9.76664	10.8993	11.2685	11.5274	11.7738	12.5332	67.7689	11.2948
NM_001039139	Camk2g	3582	1215	1364	1362	1449	1477	1560	1398.67	0.162026	0.0963791	1.68113	0.0927375	0.220096	1231.89	1348.1	1380.63	1439.59	1453.57	1538.27						0.162026	9.87887	11.0014	11.3656	11.6497	11.845	12.6175	68.358	11.393
NM_001039147	Morf4l1	1968	103	94	96	96	111	92	98.3305	0.00356359	0.242498	0.0146954	0.988275	0.992946	104.432	92.9044	97.3129	95.3765	109.239	90.7184						0.00356359	1.52429	1.37994	1.4581	1.40482	1.62023	1.35437	8.74175	1.45696
NM_001039150	Cd44	5037	3651	3762	3564	3222	2746	2934	3304.88	-0.326779	0.0935997	-3.49124	0.000480781	0.0036835	3701.74	3718.15	3612.74	3201.08	2702.44	2893.13		down_FC0_8	P0_05	P0_05	P0_1	-0.326779	21.1104	21.5777	21.1499	18.4216	15.6606	16.8757	114.796	19.1326
NM_001039151	Cd44	4397	3636	3742	3550	3200	2742	2928	3291.4	-0.325545	0.0923184	-3.52633	0.000421362	0.00331201	3686.53	3698.39	3598.55	3179.22	2698.51	2887.21		down_FC0_8	P0_05	P0_05	P0_1	-0.325545	24.0837	24.587	24.1331	20.9588	17.9139	19.2925	130.969	21.8282
NM_001039153	Tctn1	4054	313	441	385	391	425	441	397.509	0.118548	0.167921	0.705973	0.480205	0.663092	317.35	435.86	390.265	388.461	418.259	434.857						0.118548	2.24863	3.14277	2.8387	2.77758	3.01151	3.15158	17.1708	2.86179
NM_001039155	Triobp	3797	177	205	190	323	306	307	249.907	0.686144	0.159866	4.29198	1.77085e-05	0.000240242	179.46	202.611	192.598	320.902	301.146	302.723	UP_FC1_5	UP_FC1.25	P0_05	P0_05	P0_1	0.686144	1.35765	1.55981	1.49574	2.44983	2.31505	2.34245	11.5205	1.92009
NM_001039156	Triobp	7300	2579	2643	2567	2539	2447	2451	2529.45	-0.0916047	0.073635	-1.24404	0.213486	0.393627	2614.84	2612.2	2602.11	2522.51	2408.19	2416.86						-0.0916047	10.2893	10.46	10.511	10.0164	9.62919	9.72733	60.6333	10.1055
NM_001039157	Ube2j2	3373	461	456	435	558	557	439	482.411	0.17603	0.150304	1.17116	0.241534	0.427762	467.407	450.685	440.949	554.376	548.165	432.885						0.17603	3.98053	3.90577	3.85491	4.76421	4.7437	3.77069	25.0198	4.16997
NM_001039158	Ube2j2	3348	549	539	504	651	674	521	570.677	0.188664	0.147008	1.28336	0.199367	0.376142	556.63	532.718	510.893	646.772	663.309	513.742						0.188664	4.77577	4.65116	4.49973	5.59975	5.783	4.50843	29.8179	4.96964
NM_001039159	Ube2j2	3211	434	425	402	514	530	415	451.508	0.185465	0.15149	1.22427	0.22085	0.402479	440.032	420.047	407.498	510.662	521.593	409.219						0.185465	3.93646	3.8239	3.7422	4.60995	4.74148	3.74439	24.5984	4.09973
NM_001039162	Clip2	4875	349	469	385	453	585	461	448.001	0.293582	0.176318	1.66507	0.0958979	0.225693	353.851	463.534	390.265	450.058	575.721	454.578						0.293582	2.08501	2.77943	2.36063	2.67607	3.44715	2.73968	16.088	2.68133
NM_001039169	Eif4e2	2251	1969	1805	1701	1535	1522	1373	1646.89	-0.330759	0.106571	-3.10366	0.00191145	0.0110949	1996.37	1783.96	1724.26	1525.03	1497.86	1353.87		down_FC0_8	P0_05	P0_05	P0_1	-0.330759	25.4757	23.1665	22.5876	19.6384	19.4231	17.6713	127.963	21.3271
NM_001039170	Eif4e2	1800	1733	1572	1471	1370	1336	1213	1445.65	-0.310505	0.112117	-2.76949	0.00561449	0.0261338	1757.09	1553.68	1491.12	1361.1	1314.81	1196.1			P0_05	P0_05	P0_1	-0.310505	28.0403	25.2312	24.4277	21.919	21.3213	19.5237	140.463	23.4105
NM_001039175	Elovl1	1610	1335	1282	1274	1713	1619	1426	1435.56	0.265159	0.109596	2.41943	0.015545	0.0575157	1353.55	1267.06	1291.42	1701.88	1593.32	1406.14			P0_05		P0_1	0.265159	24.1497	23.0049	23.653	30.6411	28.8868	25.6606	155.996	25.9994
NM_001039176	Elovl1	1807	1452	1401	1426	1845	1805	1572	1576.97	0.262124	0.104584	2.50636	0.0121983	0.0475592	1472.18	1384.67	1445.5	1833.02	1776.37	1550.1			P0_05	P0_05	P0_1	0.262124	23.4027	22.3995	23.5887	29.4043	28.6944	25.2039	152.693	25.4489
NM_001039179	Bicd2	6343	3054	3406	2756	2679	2551	2746	2856.05	-0.232336	0.101577	-2.28729	0.0221789	0.0761196	3096.45	3366.3	2793.69	2661.6	2510.54	2707.75			P0_05		P0_1	-0.232336	14.0227	15.5134	12.9875	12.1633	11.553	12.5424	78.7823	13.1304
NM_001039180	Bicd2	4520	2906	3240	2625	2604	2466	2647	2738.94	-0.208553	0.101623	-2.05222	0.0401485	0.119276	2946.39	3202.24	2660.9	2587.09	2426.88	2610.13			P0_05			-0.208553	18.7247	20.7093	17.3593	16.5911	15.6723	16.9664	106.023	17.6705
NM_001039181	Npr3	6913	8	16	19	4	0	0	7.85976	-3.44586	1.30046	-2.64973	0.00805559	0.0346323	8.11119	15.8135	19.2598	3.97402	0	0	down_FC0_6	down_FC0_8	P0_05	P0_05	P0_1	-3.44586	0.0337039	0.066867	0.082154	0.0166635	0	0	0.199388	0.0332314
NM_001039184	Cep350	13267	992	1212	1305	1121	1000	1382	1164.52	-0.027227	0.163505	-0.16652	0.867747	0.928709	1005.79	1197.87	1322.85	1113.72	984.138	1362.75						-0.027227	2.17769	2.6393	2.94022	2.43336	2.16524	3.01793	15.3737	2.56229
NM_001039188	Rreb1	7446	456	514	493	639	550	702	556.406	0.345776	0.143353	2.41206	0.0158628	0.0584801	462.338	508.009	499.742	634.85	541.276	692.221		UP_FC1.25	P0_05		P0_1	0.345776	1.7836	1.99434	1.97909	2.47145	2.12187	2.73141	13.0818	2.18029
NM_001039189	Fars2	1255	210	192	206	201	211	183	199.883	-0.0568476	0.178499	-0.318476	0.750124	0.858766	212.919	189.762	208.817	199.695	207.653	180.451						-0.0568476	4.8734	4.41993	4.90643	4.61238	4.82967	4.22455	27.8664	4.64439
NM_001039194	Aifm2	3140	405	367	318	334	420	453	381.26	0.121439	0.180356	0.673329	0.500738	0.678676	410.629	362.723	322.349	331.831	413.338	446.69						0.121439	3.75649	3.37672	3.02719	3.0633	3.84236	4.17967	21.2457	3.54095
NM_001039198	Zfhx2	8712	248	318	349	639	594	689	469.724	1.04611	0.16874	6.19955	5.66251e-10	3.00352e-08	251.447	314.294	353.773	634.85	584.578	679.402	UP_FC1_5	UP_FC1.25	P0_05	P0_05	P0_1	1.04611	0.829069	1.05455	1.19743	2.1123	1.95861	2.29126	9.44322	1.57387
NM_001039200	Emc1	6203	808	987	986	1459	1540	1498	1206.07	0.668785	0.114358	5.84819	4.96966e-09	2.13255e-07	819.23	975.496	999.484	1449.52	1515.57	1477.13	UP_FC1_5	UP_FC1.25	P0_05	P0_05	P0_1	0.668785	3.79373	4.59699	4.75135	6.77371	7.13178	6.99654	34.0441	5.67402
NM_001039201	Hdhd2	2382	477	494	490	564	635	556	533.682	0.239325	0.122705	1.95041	0.0511277	0.142747	483.63	488.242	496.701	560.337	624.928	548.255						0.239325	5.83221	5.99161	6.14888	6.81884	7.65792	6.76248	39.2119	6.53532
NM_001039202	Hdhd2	1709	171	167	196	226	226	198	196.55	0.257959	0.187264	1.37751	0.168353	0.333843	173.377	165.054	198.68	224.532	222.415	195.242						0.257959	2.91414	2.82314	3.42812	3.80837	3.79879	3.35657	20.1291	3.35486
NM_001039209	Zfp982	3885	40	21	21	13	22	53	28.2378	0.0726177	0.648225	0.112026	0.910803	0.951661	40.5559	20.7552	21.2872	12.9156	21.651	52.2617						0.0726177	0.299865	0.156166	0.161573	0.0963664	0.162671	0.395237	1.27188	0.21198
NM_001039214	Mex3c	4076	2109	2195	2160	1972	1877	1824	2017.05	-0.213138	0.0821524	-2.59443	0.00947491	0.0390921	2138.31	2169.42	2189.54	1959.19	1847.23	1798.59			P0_05	P0_05	P0_1	-0.213138	15.0695	15.5582	15.8402	13.933	13.2284	12.9647	86.5941	14.4324
NM_001039220	AI429214	1956	113	110	125	96	112	132	114.293	-0.0596358	0.24314	-0.245274	0.806244	0.893331	114.571	108.718	126.709	95.3765	110.223	130.161						-0.0596358	1.68254	1.62473	1.91022	1.41343	1.64486	1.95514	10.2309	1.70515
NM_001039223	Gm14137	3057	51	31	29	17	33	37	32.9325	-0.379665	0.502595	-0.755409	0.450004	0.637998	51.7088	30.6387	29.3966	16.8896	32.4766	36.4846		down_FC0_8				-0.379665	0.485883	0.292971	0.28356	0.16015	0.310097	0.350655	1.88331	0.313886
NM_001039231	Zfp951	2896	26	27	29	21	12	24	23.1304	-0.549399	0.511668	-1.07374	0.282939	0.475639	26.3614	26.6853	29.3966	20.8636	11.8097	23.6657		down_FC0_8				-0.549399	0.261476	0.269354	0.299324	0.208831	0.119031	0.240097	1.39811	0.233019
NM_001039239	Zfp808	3108	37	46	39	44	57	60	46.9143	0.375655	0.3509	1.07055	0.284372	0.477214	37.5142	45.4639	39.5334	43.7143	56.0959	59.1642		UP_FC1.25				0.375655	0.346719	0.427597	0.375081	0.407704	0.526833	0.559298	2.64323	0.440539
NM_001039244	Tmem267	1760	90	80	70	46	21	31	56.3687	-1.31601	0.393105	-3.34774	0.000814728	0.00565278	91.2508	79.0676	70.9573	45.7013	20.6669	30.5682	down_FC0_6	down_FC0_8	P0_05	P0_05	P0_1	-1.31601	1.48931	1.31321	1.18885	0.752694	0.342756	0.510296	5.59713	0.932854
NM_001039351	Nolc1	3644	15985	17101	15799	11104	9689	9889	13240.4	-0.696241	0.0868915	-8.01276	1.1216e-15	2.05267e-13	16207.2	16901.7	16015.1	11031.9	9535.31	9751.24	down_FC0_6	down_FC0_8	P0_05	P0_05	P0_1	-0.696241	127.759	135.582	129.596	87.7555	76.3799	78.6226	635.695	105.949
NM_001039352	Nolc1	3650	15996	17113	15808	11113	9693	9898	13249.4	-0.69615	0.086953	-8.00605	1.1845e-15	2.15352e-13	16218.3	16913.5	16024.2	11040.8	9539.25	9760.12	down_FC0_6	down_FC0_8	P0_05	P0_05	P0_1	-0.69615	127.637	135.454	129.457	87.6822	76.2859	78.5648	635.08	105.847
NM_001039353	Nolc1	3647	15956	17075	15763	11082	9680	9883	13219	-0.695293	0.0866462	-8.02451	1.01932e-15	1.87793e-13	16177.8	16876	15978.6	11010	9526.46	9745.33	down_FC0_6	down_FC0_8	P0_05	P0_05	P0_1	-0.695293	127.422	135.264	129.195	87.5096	76.2462	78.5102	634.147	105.691
NM_001039356	Hmga1	1786	99	101	80	90	84	110	93.6406	-0.00396488	0.264828	-0.0149715	0.988055	0.992893	100.376	99.8228	81.0941	89.4155	82.6676	108.468						-0.00396488	1.6144	1.6338	1.33891	1.45122	1.35107	1.78437	9.17376	1.52896
NM_001039363	Tsc2	6095	2617	2751	2476	2900	3329	2893	2815.37	0.192931	0.0955909	2.0183	0.0435598	0.12678	2653.37	2718.94	2509.86	2881.17	3276.2	2852.7			P0_05			0.192931	12.5051	13.0399	12.1428	13.7024	15.6899	13.7514	80.8315	13.4719
NM_001039368	Polr2k	620	43	35	34	30	24	32	32.9389	-0.406608	0.411275	-0.988652	0.322834	0.518121	43.5976	34.5921	34.465	29.8052	23.6193	31.5542		down_FC0_8				-0.406608	2.01992	1.63093	1.63919	1.39349	1.11198	1.49531	9.29081	1.54847
NM_001039371	Slc22a15	6624	72	71	47	47	48	51	55.8398	-0.404103	0.338618	-1.19339	0.232717	0.417253	73.0007	70.1725	47.6428	46.6948	47.2386	50.2896		down_FC0_8				-0.404103	0.316569	0.309668	0.21209	0.204339	0.208161	0.223061	1.47389	0.245648
NM_001039373	Mtcp1	1628	72	61	56	65	50	69	61.9799	-0.0638425	0.318744	-0.200294	0.841251	0.913417	73.0007	60.289	56.7659	64.5779	49.2069	68.0388						-0.0638425	1.28806	1.08251	1.02819	1.14983	0.882255	1.22791	6.65876	1.10979
NM_001039376	Pde4dip	8312	382	416	396	497	589	550	469.274	0.429324	0.132053	3.25114	0.00114945	0.00745133	387.309	411.151	401.416	493.772	579.657	542.338		UP_FC1.25	P0_05	P0_05	P0_1	0.429324	1.33849	1.44593	1.42407	1.72196	2.03558	1.91704	9.88307	1.64718
NM_001039385	Vgf	2549	14	37	16	7	13	7	15.6055	-1.33032	0.708828	-1.87679	0.0605471	0.161617	14.1946	36.5688	16.2188	6.95454	12.7938	6.90249	down_FC0_6	down_FC0_8				-1.33032	0.159961	0.419363	0.187626	0.0790863	0.146505	0.0795612	1.0721	0.178684
NM_001039386	Nsmf	2915	838	909	762	1071	1135	1004	948.588	0.331166	0.114517	2.89185	0.00382977	0.0193737	849.647	898.405	772.421	1064.04	1117	990.014		UP_FC1.25	P0_05	P0_05	P0_1	0.331166	8.37263	9.00914	7.81373	10.5809	11.185	9.97857	56.94	9.49
NM_001039387	Nsmf	2910	838	909	762	1071	1135	1004	948.588	0.331166	0.114517	2.89185	0.00382977	0.0193737	849.647	898.405	772.421	1064.04	1117	990.014		UP_FC1.25	P0_05	P0_05	P0_1	0.331166	8.38702	9.02462	7.82715	10.5991	11.2042	9.99572	57.0378	9.50631
NM_001039388	Wdr37	4618	428	438	413	426	436	489	436.666	0.0539877	0.131166	0.411599	0.680633	0.813362	433.948	432.895	418.648	423.233	429.084	482.188						0.0539877	2.69927	2.74018	2.67324	2.65662	2.71213	3.06781	16.5492	2.75821
NM_001039389	Wdr37	3795	106	112	100	99	103	108	104.292	-0.0615007	0.228245	-0.269451	0.787583	0.883223	107.473	110.695	101.368	98.3571	101.366	106.496						-0.0615007	0.813487	0.852638	0.787644	0.751271	0.779658	0.82449	4.80919	0.801531
NM_001039390	Pkig	1132	347	272	312	374	464	403	360.419	0.387789	0.172615	2.24656	0.0246682	0.0825016	351.823	268.83	316.267	371.571	456.64	397.386		UP_FC1.25	P0_05		P0_1	0.387789	8.9277	6.94194	8.23853	9.51477	11.7747	10.3141	55.7118	9.28529
NM_001039391	Pkig	1047	347	272	310	372	458	400	358.273	0.378084	0.171742	2.20146	0.0277031	0.0899937	351.823	268.83	314.24	369.584	450.735	394.428		UP_FC1.25	P0_05		P0_1	0.378084	9.65249	7.50551	8.85028	10.2322	12.566	11.0684	59.8749	9.97916
NM_001039392	Tmsb10	622	915	768	825	772	739	757	793.961	-0.171086	0.121431	-1.40892	0.158859	0.321006	927.717	759.049	836.283	766.986	727.278	746.455						-0.171086	42.8437	35.6721	39.6465	35.7438	34.1297	35.2597	223.296	37.2159
NM_001039394	Rab43	4600	630	705	550	754	813	681	685.63	0.230171	0.140554	1.6376	0.101505	0.234854	638.756	696.783	557.522	749.103	800.104	671.513						0.230171	3.98877	4.42782	3.57394	4.72049	5.07705	4.28906	26.0771	4.34619
NM_001039466	Trim46	2710	93	88	94	84	82	94	88.8995	-0.10648	0.248905	-0.427792	0.668803	0.805226	94.2925	86.9743	95.2855	83.4545	80.6993	92.6906						-0.10648	0.999471	0.938149	1.03681	0.892654	0.869207	1.00492	5.74121	0.956869
NM_001039472	Kif21b	9080	230	92	96	106	81	114	119.813	-0.502493	0.405366	-1.2396	0.215123	0.395616	233.197	90.9277	97.3129	105.312	79.7152	112.412		down_FC0_8				-0.502493	0.737732	0.292725	0.316029	0.336197	0.256258	0.363741	2.30268	0.38378
NM_001039474	Tcerg1	4385	3475	3656	3429	3432	3271	3437	3438.42	-0.0832159	0.0732022	-1.1368	0.255624	0.444651	3523.3	3613.39	3475.89	3409.71	3219.12	3389.12						-0.0832159	23.0803	24.0877	23.3744	22.5398	21.4284	22.7082	137.219	22.8698
NM_001039478	Lrif1	1596	89	88	108	76	105	117	96.8166	0.0377221	0.282358	0.133596	0.893722	0.942607	90.237	86.9743	109.477	75.5064	103.334	115.37						0.0377221	1.6241	1.59297	2.02271	1.37137	1.88988	2.12386	10.6249	1.77082
NM_001039482	Klhl20	4023	715	769	844	924	879	863	829.092	0.170466	0.11642	1.46423	0.143131	0.298881	724.937	760.037	855.542	917.999	865.057	850.978						0.170466	5.17622	5.52248	6.27096	6.61447	6.2765	6.2149	36.0755	6.01259
NM_001039483	Tmco1	4465	1451	1419	1358	1235	1340	1177	1326.09	-0.197517	0.0984501	-2.00626	0.044828	0.129503	1471.17	1402.46	1376.57	1226.98	1318.74	1160.6			P0_05			-0.197517	9.46461	9.18162	9.09118	7.9656	8.62109	7.63709	51.9612	8.6602
NM_001039484	Kcnj10	5403	8	6	8	0	9	2	5.49667	-1.03102	1.28346	-0.80331	0.421796	0.613717	8.11119	5.93007	8.10941	0	8.85724	1.97214	down_FC0_6	down_FC0_8				-1.03102	0.0431233	0.032083	0.0442585	0	0.0478505	0.0107243	0.17804	0.0296733
NM_001039488	Lrif1	3353	204	229	222	213	229	247	223.124	0.0481208	0.169401	0.284065	0.77636	0.876203	206.835	226.331	225.036	211.617	225.368	243.559						0.0481208	1.77196	1.97315	1.97907	1.82944	1.96192	2.13421	11.6497	1.94162
NM_001039493	Plekhm3	8552	301	383	374	507	496	502	424.947	0.48418	0.146976	3.29429	0.000986716	0.00657374	305.183	378.536	379.115	503.707	488.132	495.007		UP_FC1.25	P0_05	P0_05	P0_1	0.48418	1.02507	1.29387	1.30721	1.70731	1.66607	1.70063	8.70016	1.45003
NM_001039494	Catsperz	774	4	2	0	3	2	2	2.15887	0.198075	1.64613	0.120328	0.904224		4.05559	1.97669	0	2.98052	1.96828	1.97214						0.198075	0.150514	0.074653	0	0.111623	0.074228	0.0748621	0.48588	0.0809799
NM_001039507	Lipe	2773	519	318	320	338	454	419	393.442	0.0379391	0.239404	0.158473	0.874084	0.932612	526.213	314.294	324.376	335.805	446.799	413.163						0.0379391	5.45097	3.31311	3.44939	3.51027	4.70311	4.37761	24.8045	4.13408
NM_001039509	Pnkd	2944	944	1059	1015	989	997	780	960.926	-0.150202	0.135138	-1.11147	0.266366	0.457514	957.12	1046.66	1028.88	982.577	981.186	769.134						-0.150202	9.33879	10.3924	10.3055	9.67457	9.72828	7.67591	57.1155	9.51925
NM_001039510	Adora1	4999	1121	948	799	1881	2075	938	1286.54	0.745959	0.265972	2.80466	0.00503704	0.0241162	1136.58	936.951	809.927	1868.78	2042.09	924.933	UP_FC1_5	UP_FC1.25	P0_05	P0_05	P0_1	0.745959	6.53099	5.47877	4.77755	10.8362	11.9238	5.43617	44.9835	7.49725
NM_001039511	Ivns1abp	2783	1588	1720	1545	2371	1942	1902	1836.41	0.332976	0.121194	2.74747	0.00600565	0.0275691	1610.07	1699.95	1566.13	2355.6	1911.2	1875.5		UP_FC1.25	P0_05	P0_05	P0_1	0.332976	16.6186	17.8556	16.5942	24.5353	20.0454	19.8002	115.449	19.2416
NM_001039512	Ivns1abp	3371	3874	3811	3817	5710	4633	4830	4426.46	0.374897	0.107119	3.49982	0.000465566	0.00358982	3927.84	3766.58	3869.2	5672.92	4559.51	4762.72		UP_FC1.25	P0_05	P0_05	P0_1	0.374897	33.4701	32.6617	33.8458	48.781	39.4805	41.5108	229.75	38.2917
NM_001039514	Dhps	1321	1209	1342	1245	1121	710	912	1087.66	-0.492222	0.173089	-2.84375	0.00445856	0.0218927	1225.8	1326.36	1262.03	1113.72	698.738	899.296		down_FC0_8	P0_05	P0_05	P0_1	-0.492222	26.6551	29.35	28.1714	24.4386	15.4395	20.0016	144.056	24.0094
NM_001039515	Arl4a	3689	56	49	50	70	75	54	58.7491	0.334943	0.320039	1.04657	0.295299	0.488482	56.7783	48.4289	50.6838	69.5454	73.8104	53.2478		UP_FC1.25				0.334943	0.442116	0.383748	0.405138	0.546465	0.584025	0.42409	2.78558	0.464264
NM_001039519	Gtf2a2	888	849	684	642	558	667	703	681.935	-0.200213	0.162871	-1.22927	0.21897	0.400327	860.8	676.028	650.78	554.376	656.42	693.207						-0.200213	27.8453	22.2537	21.6105	18.0965	21.577	22.9359	134.319	22.3865
NM_001039520	Dnm2	3519	3447	3785	3279	3306	3360	3048	3359.4	-0.137979	0.0904142	-1.52608	0.12699	0.27475	3494.91	3740.89	3323.84	3284.53	3306.7	3005.54						-0.137979	28.5285	31.0746	27.8525	27.0556	27.4283	25.0939	167.033	27.8389
NM_001039521	Rrn3	3578	4417	4622	4468	3711	3793	3618	4093.83	-0.305185	0.0681628	-4.4773	7.55935e-06	0.000117869	4478.39	4568.13	4529.1	3686.9	3732.84	3567.6			P0_05	P0_05	P0_1	-0.305185	35.9537	37.3205	37.3263	29.8692	30.4524	29.2955	200.218	33.3696
NM_001039522	Leo1	2178	623	668	611	588	574	533	597.647	-0.190741	0.115792	-1.64727	0.0995016	0.231712	631.659	660.214	619.356	584.181	564.895	525.575						-0.190741	8.3308	8.86088	8.38543	7.77486	7.57064	7.08994	48.0126	8.00209
NM_001039530	Parp14	7232	2273	2026	4753	2951	2116	3146	2873.57	-0.168963	0.431695	-0.391395	0.695505	0.823271	2304.59	2002.39	4818	2931.84	2082.44	3102.18						-0.168963	9.15372	8.09355	19.645	11.7512	8.40497	12.603	69.6514	11.6086
NM_001039532	Zfp784	2142	92	94	87	136	101	106	102.235	0.305107	0.253645	1.20289	0.229018	0.412495	93.2786	92.9044	88.1898	135.117	99.3979	104.523						0.305107	1.25091	1.26785	1.21406	1.82849	1.35451	1.4337	8.34952	1.39159
NM_001039533	Pdxdc1	3566	2987	2833	2757	2391	2792	3010	2785.74	-0.0918286	0.110969	-0.827516	0.407944	0.600423	3028.51	2799.98	2794.7	2375.47	2747.71	2968.07						-0.0918286	24.3955	22.9522	23.1099	19.3095	22.4912	24.4545	136.713	22.7855
NM_001039534	Pstk	1121	383	345	371	398	356	328	362.429	-0.0479268	0.1536	-0.312023	0.755023	0.861552	388.323	340.979	376.074	395.415	350.353	323.431						-0.0479268	9.95061	8.89143	9.89259	10.2247	9.12269	8.47698	56.559	9.4265
NM_001039536	Pigl	3804	220	215	244	309	229	281	248.723	0.245326	0.190993	1.28448	0.198974	0.375848	223.058	212.494	247.337	306.993	225.368	277.086						0.245326	1.68438	1.63289	1.9173	2.33933	1.72931	2.14012	11.4433	1.90722
NM_001039537	Lif	4092	883	1048	959	823	859	914	911.245	-0.179148	0.112026	-1.59916	0.109784	0.247948	895.272	1035.79	972.115	817.655	845.375	901.268						-0.179148	6.28466	7.39919	7.00527	5.79212	6.03026	6.47118	38.9827	6.49711
NM_001039543	Mlf1	1151	168	138	161	189	256	234	190.063	0.513096	0.211953	2.4208	0.0154863	0.0573448	170.335	136.392	163.202	187.773	251.939	230.74		UP_FC1.25	P0_05		P0_1	0.513096	4.25099	3.46387	4.18112	4.7289	6.38915	5.88998	28.904	4.81734
NM_001039546	Myo6	7833	479	549	528	677	662	795	611.918	0.431069	0.133691	3.22436	0.00126254	0.00804293	485.657	542.601	535.221	672.603	651.499	783.925		UP_FC1.25	P0_05	P0_05	P0_1	0.431069	1.781	2.02489	2.01487	2.48905	2.42778	2.94044	13.678	2.27967
NM_001039551	Cnnm3	5280	545	588	628	694	741	687	644.413	0.243795	0.118734	2.05328	0.0400453	0.119059	552.575	581.147	636.588	689.493	729.246	677.43			P0_05			0.243795	3.00621	3.21737	3.55523	3.78529	4.03147	3.76961	21.3652	3.56086
NM_001039552	Ermard	2554	85	93	94	100	118	114	100.212	0.262351	0.237841	1.10305	0.270004	0.46146	86.1814	91.9161	95.2855	99.3506	116.128	112.412						0.262351	0.969292	1.05201	1.10014	1.12759	1.32721	1.29317	6.86942	1.1449
NM_001039556	Rad54b	2908	516	556	565	695	702	976	664.862	0.510385	0.168217	3.03408	0.00241267	0.0133964	523.172	549.52	572.727	690.486	690.865	962.404		UP_FC1.25	P0_05	P0_05	P0_1	0.510385	5.16787	5.52381	5.80759	6.88278	6.9346	9.72363	40.0403	6.67338
NM_001039557	Mroh8	3435	236	278	239	292	281	186	251.061	-0.0121513	0.223512	-0.0543653	0.956644	0.978304	239.28	274.76	242.269	290.104	276.543	183.409						-0.0121513	2.00098	2.33817	2.07976	2.4481	2.34995	1.56877	12.7857	2.13095
NM_001039558	Smco3	2048	5	4	5	5	2	2	3.8332	-0.662077	1.14629	-0.577583	0.563545	0.72835	5.06949	3.95338	5.06838	4.96753	1.96828	1.97214	down_FC0_6	down_FC0_8				-0.662077	0.0711044	0.0564272	0.0729763	0.0703094	0.028053	0.0282926	0.327163	0.0545271
NM_001039560	Gcnt7	2214	4	5	1	2	1	1	2.32804	-1.34105	1.52321	-0.880409	0.378638		4.05559	4.94172	1.01368	1.98701	0.984138	0.98607	down_FC0_6	down_FC0_8				-1.34105	0.0526186	0.0652455	0.0135009	0.0260151	0.0129748	0.0130857	0.183441	0.0305734
NM_001039562	Ankrd37	897	68	69	90	143	167	177	118.221	1.07493	0.24963	4.3061	1.6616e-05	0.000227769	68.9451	68.1958	91.2308	142.071	164.351	174.534	UP_FC1_5	UP_FC1.25	P0_05	P0_05	P0_1	1.07493	2.20787	2.22236	2.99911	4.5911	5.34814	5.71681	23.0854	3.84757
NM_001039578	Evi5l	2922	354	348	361	444	389	438	387.441	0.232702	0.138589	1.67908	0.0931368	0.220854	358.92	343.944	365.937	441.117	382.83	431.899						0.232702	3.52842	3.44078	3.69291	4.37599	3.82427	4.34277	23.2051	3.86752
NM_001039581	Abca3	6372	2478	2525	2332	3312	3412	3182	2859.66	0.408672	0.0789011	5.17954	2.22431e-07	5.43972e-06	2512.44	2495.57	2363.89	3290.49	3357.88	3137.67		UP_FC1.25	P0_05	P0_05	P0_1	0.408672	11.3261	11.4484	10.9394	14.9688	15.382	14.4676	78.5324	13.0887
NM_001039586	Glyctk	4083	50	68	68	53	80	45	60.4321	-0.0881823	0.363062	-0.242885	0.808094	0.894443	50.6949	67.2075	68.93	52.6558	78.731	44.3731						-0.0881823	0.356654	0.481158	0.497819	0.373826	0.562846	0.319305	2.59161	0.431935
NM_001039644	Edem3	6582	1114	1216	1105	1022	1129	1207	1128.01	-0.057493	0.107496	-0.534837	0.592763	0.751506	1129.48	1201.83	1120.11	1015.36	1111.09	1190.19						-0.057493	4.92929	5.33745	5.01818	4.47163	4.92737	5.31279	29.9967	4.99945
NM_001039646	Gbp10	3515	46	46	164	69	59	61	74.1854	-0.467773	0.530307	-0.88208	0.377734	0.573995	46.6393	45.4639	166.243	68.5519	58.0641	60.1503		down_FC0_8				-0.467773	0.381144	0.378086	1.39463	0.565323	0.482176	0.50278	3.70414	0.617357
NM_001039647	Gbp11	2695	13	4	11	2	6	5	6.85111	-1.13946	0.980123	-1.16257	0.245003	0.432382	13.1807	3.95338	11.1504	1.98701	5.90483	4.93035	down_FC0_6	down_FC0_8				-1.13946	0.140489	0.0428805	0.122004	0.021372	0.0639545	0.0537507	0.444451	0.0740751
NM_001039648	Gm20767	1422	2	5	6	0	1	0	2.33929	-3.61986	1.91777	-1.88753	0.0590886		2.0278	4.94172	6.08206	0	0.984138	0	down_FC0_6	down_FC0_8				-3.61986	0.0409626	0.101585	0.126123	0	0.0202013	0	0.288871	0.0481452
NM_001039657	Tesmin	2223	16	27	25	38	37	17	26.5298	0.413377	0.537489	0.769089	0.441841	0.6305	16.2224	26.6853	25.3419	37.7532	36.4131	16.7632		UP_FC1.25				0.413377	0.209622	0.350899	0.336157	0.492286	0.478124	0.221556	2.08864	0.348107
NM_001039658	Tesmin	2030	6	17	15	20	27	9	15.5678	0.537494	0.723211	0.743206	0.457357	0.644949	6.08339	16.8019	15.2051	19.8701	26.5717	8.87463		UP_FC1.25				0.537494	0.0860819	0.241942	0.22087	0.283731	0.382073	0.128446	1.34314	0.223857
NM_001039669	Iffo1	2854	6	5	5	9	13	25	10.4134	1.52781	0.800113	1.90949	0.0561984	0.152984	6.08339	4.94172	5.06838	8.94155	12.7938	24.6517	UP_FC1_5	UP_FC1.25				1.52781	0.0612285	0.0506144	0.052367	0.0908159	0.130848	0.253781	0.639655	0.106609
NM_001039676	Slc39a2	2328	5	3	1	2	2	2	2.49594	-0.610162	1.41084	-0.43248	0.665392		5.06949	2.96503	1.01368	1.98701	1.96828	1.97214	down_FC0_6	down_FC0_8				-0.610162	0.0625524	0.0372303	0.0128398	0.0247412	0.0246789	0.0248897	0.186932	0.0311554
NM_001039677	Slc30a2	3303	7	1	1	2	3	1	2.50413	-0.617017	1.54961	-0.398177	0.6905	0.819602	7.09729	0.988345	1.01368	1.98701	2.95241	0.98607	down_FC0_6	down_FC0_8				-0.617017	0.0617229	0.00874681	0.00904968	0.0174379	0.026091	0.00877131	0.13182	0.0219699
NM_001039684	Mks1	2479	74	62	62	66	1	62	54.4743	-0.64131	0.866239	-0.740338	0.459095	0.646266	75.0285	61.2774	62.8479	65.5714	0.984138	61.1363	down_FC0_6	down_FC0_8				-0.64131	0.869384	0.722559	0.747579	0.766727	0.0115878	0.724583	3.84242	0.640403
NM_001039692	Arhgap12	5011	708	617	723	748	870	1034	779.912	0.346105	0.158091	2.18928	0.0285763	0.0919755	717.84	609.809	732.888	743.142	856.2	1019.6		UP_FC1.25	P0_05		P0_1	0.346105	4.11496	3.55729	4.31276	4.29883	4.98739	5.97818	27.2494	4.54157
NM_001039700	Pkd1l3	6934	469	520	544	418	318	383	441.134	-0.478629	0.160486	-2.98236	0.00286035	0.015297	475.518	513.939	551.44	415.285	312.956	377.665		down_FC0_8	P0_05	P0_05	P0_1	-0.478629	1.96991	2.1666	2.34508	1.73606	1.31741	1.60025	11.1353	1.85588
NM_001039710	Coq10b	1726	664	616	536	380	391	372	492.421	-0.692959	0.139221	-4.97739	6.4448e-07	1.41463e-05	673.228	608.82	543.33	377.532	384.798	366.818	down_FC0_6	down_FC0_8	P0_05	P0_05	P0_1	-0.692959	11.2043	10.3109	9.28252	6.34039	6.50751	6.24418	49.8898	8.31497
NM_001039723	Tmem120b	1846	252	211	222	337	332	236	263.889	0.376138	0.208439	1.80454	0.071146	0.181611	255.502	208.541	225.036	334.811	326.734	232.712		UP_FC1.25				0.376138	3.97581	3.30224	3.5947	5.2574	5.16637	3.70385	25.0004	4.16673
NM_001039824	Fdx2	800	392	373	374	364	379	326	366.883	-0.116827	0.141878	-0.823436	0.41026	0.602725	397.448	368.653	379.115	361.636	372.988	321.459						-0.116827	14.2709	13.4703	13.9741	13.1034	13.6091	11.8059	80.2337	13.3723
NM_001039878	Strn4	3494	2902	2941	2977	3624	3601	3257	3203.79	0.223989	0.0843024	2.65697	0.00788463	0.0340722	2942.33	2906.72	3017.71	3600.46	3543.88	3211.63			P0_05	P0_05	P0_1	0.223989	24.1897	24.3181	25.4682	29.8702	29.6059	27.0065	160.459	26.7431
NM_001039934	Map2	5503	1186	1344	689	778	1937	2163	1340.22	0.575462	0.5049	1.13976	0.254388	0.443352	1202.48	1328.34	698.423	772.947	1906.28	2132.87		UP_FC1.25				0.575462	6.27685	7.05599	3.7425	4.07149	10.1113	11.3875	42.6457	7.10762
NM_001039939	Asxl1	6969	2545	2627	2491	3200	3333	3194	2885.11	0.319155	0.0720301	4.43086	9.3857e-06	0.000141425	2580.37	2596.38	2525.07	3179.22	3280.13	3149.51			P0_05	P0_05	P0_1	0.319155	10.6359	10.8905	10.6843	13.2237	13.7386	13.2782	72.4511	12.0752
NM_001039951	Zfp606	2316	29	37	40	36	50	39	38.3248	0.212632	0.391707	0.542836	0.587243	0.747339	29.4031	36.5688	40.547	35.7662	49.2069	38.4567						0.212632	0.364683	0.461553	0.516254	0.447649	0.620169	0.487865	2.89817	0.483029
NM_001039959	Ahnak	1045	277	462	293	399	385	533	389.225	0.33032	0.237818	1.38896	0.164844	0.329201	280.85	456.615	297.007	396.409	378.893	525.575		UP_FC1.25				0.33032	7.72005	12.7727	8.38095	10.9959	10.5834	14.7769	65.2299	10.8716
NM_001039965	Zfp869	3173	1110	1134	1048	687	851	860	946.1	-0.482447	0.125258	-3.85161	0.000117344	0.00114911	1125.43	1120.78	1062.33	682.538	837.501	848.02		down_FC0_8	P0_05	P0_05	P0_1	-0.482447	10.1885	10.3253	9.87263	6.23534	7.70439	7.85238	52.1785	8.69642
NM_001039967	Zfp869	3280	1113	1135	1050	687	851	861	947.274	-0.484484	0.125381	-3.86408	0.000111508	0.00110015	1128.47	1121.77	1064.36	682.538	837.501	849.006		down_FC0_8	P0_05	P0_05	P0_1	-0.484484	9.88275	9.99724	9.5688	6.03193	7.45306	7.60506	50.5388	8.42314
NM_001040005	Rnf213	16681	10657	13055	30950	27717	16282	19308	19613.5	0.184599	0.493	0.37444	0.708077	0.832314	10805.1	12902.8	31373.3	27537	16023.7	19039						0.184599	18.6067	22.6106	55.4601	47.8517	28.0391	33.5342	206.102	34.3504
NM_001040026	Sco1	4272	341	336	343	312	343	304	328.802	-0.114358	0.142375	-0.803219	0.421848	0.613733	345.739	332.084	347.691	309.974	337.559	299.765						-0.114358	2.32477	2.2723	2.39996	2.10328	2.30644	2.06165	13.4684	2.24473
NM_001040085	Sytl2	4710	732	969	1229	415	593	421	726.12	-1.0618	0.223615	-4.74836	2.05073e-06	3.81887e-05	742.174	957.706	1245.81	412.305	583.594	415.135	down_FC0_6	down_FC0_8	P0_05	P0_05	P0_1	-1.0618	4.52634	5.94376	7.79961	2.53747	3.6167	2.58961	27.0135	4.50225
NM_001040087	Sytl2	2926	402	525	686	217	338	211	396.357	-1.10055	0.261275	-4.21222	2.52877e-05	0.00032338	407.587	518.881	695.382	215.591	332.639	208.061	down_FC0_6	down_FC0_8	P0_05	P0_05	P0_1	-1.10055	4.00137	5.18374	7.00796	2.13579	3.31834	2.08921	23.7364	3.95607
NM_001040088	Sytl2	2854	388	502	653	214	323	212	381.834	-1.06886	0.252859	-4.22712	2.36705e-05	0.0003051	393.393	496.149	661.93	212.61	317.877	209.047	down_FC0_6	down_FC0_8	P0_05	P0_05	P0_1	-1.06886	3.95945	5.08169	6.83913	2.1594	3.25108	2.15206	23.4428	3.90713
NM_001040106	Aak1	19322	3170	3168	2940	3492	3674	3519	3313.39	0.1787	0.0762434	2.34381	0.0190879	0.0675148	3214.06	3131.08	2980.21	3469.32	3615.72	3469.98			P0_05		P0_1	0.1787	4.77819	4.73687	4.54817	5.2047	5.46218	5.27643	30.0065	5.00109
NM_001040111	Arap1	5801	730	928	750	747	856	767	793.079	-0.0466486	0.134943	-0.345691	0.729575	0.846779	740.146	917.184	760.257	742.149	842.422	756.315						-0.0466486	3.66502	4.62172	3.86456	3.70844	4.23887	3.83059	23.9292	3.9882
NM_001040112	Arap1	5281	645	783	629	611	698	665	669.19	-0.0833375	0.133394	-0.624749	0.532136	0.703986	653.964	773.874	637.602	607.032	686.928	655.736						-0.0833375	3.55713	4.28355	3.56022	3.33195	3.7968	3.6482	22.1778	3.69631
NM_001040131	Eif4g2	7623	28069	27993	28176	26207	23898	23807	26286.4	-0.213633	0.0755442	-2.82793	0.00468507	0.0227383	28459.1	27666.7	28561.3	26036.8	23518.9	23475.4			P0_05	P0_05	P0_1	-0.213633	107.24	106.092	110.483	99.0067	90.0564	90.4799	603.358	100.56
NM_001040136	Pdzd9	1609	22	25	22	22	23	17	21.7618	-0.178593	0.487871	-0.366067	0.714315	0.83675	22.3058	24.7086	22.3009	21.8571	22.6352	16.7632						-0.178593	0.39822	0.448892	0.408704	0.393767	0.41063	0.306102	2.36632	0.394386
NM_001040137	Pdzd9	1379	22	24	22	22	23	17	21.5971	-0.157788	0.4886	-0.322939	0.746741	0.856864	22.3058	23.7203	22.3009	21.8571	22.6352	16.7632						-0.157788	0.464638	0.502812	0.47687	0.459443	0.479118	0.357156	2.74004	0.456673
NM_001040187	Ddx17	4751	6852	7240	6463	8070	8400	8418	7539.89	0.25133	0.0723369	3.47444	0.000511928	0.00387062	6947.23	7155.62	6551.39	8017.59	8266.76	8300.74			P0_05	P0_05	P0_1	0.25133	42.0038	44.0263	40.6622	48.9172	50.7894	51.333	277.732	46.2887
NM_001040395	Nadk2	3659	405	391	444	556	386	629	466.608	0.316006	0.20439	1.5461	0.122082	0.26712	410.629	386.443	450.072	552.389	379.877	620.238						0.316006	3.22366	3.08726	3.62712	4.37608	3.03043	4.98037	22.3249	3.72082
NM_001040396	Selenot	3562	1563	1581	1565	2410	2051	1916	1839.3	0.412852	0.116224	3.55219	0.000382034	0.00305572	1584.72	1562.57	1586.4	2394.35	2018.47	1889.31		UP_FC1.25	P0_05	P0_05	P0_1	0.412852	12.7797	12.8232	13.1329	19.4848	16.5406	15.5839	90.3451	15.0575
NM_001040397	Filip1l	3939	299	278	209	122	138	127	195.337	-1.04693	0.215447	-4.85936	1.17768e-06	2.38075e-05	303.156	274.76	211.858	121.208	135.811	125.231	down_FC0_6	down_FC0_8	P0_05	P0_05	P0_1	-1.04693	2.21076	2.039	1.586	0.891963	1.0064	0.934095	8.66822	1.4447
NM_001040398	Setd1b	8839	1003	945	908	1045	939	1044	977.187	0.0592875	0.108841	0.544719	0.585947	0.746308	1016.94	933.986	920.418	1038.21	924.106	1029.46						0.0592875	3.30487	3.08878	3.07061	3.40476	3.0517	3.42193	19.3426	3.22377
NM_001040399	Larp1b	3596	359	360	380	553	521	469	438.267	0.464446	0.137899	3.36801	0.000757125	0.00531719	363.989	355.804	385.197	549.409	512.736	462.467		UP_FC1.25	P0_05	P0_05	P0_1	0.464446	2.90758	2.89228	3.15868	4.42872	4.16195	3.77856	21.3278	3.55463
NM_001040400	Tet2	9168	239	221	257	459	405	472	340.213	0.872184	0.157584	5.53473	3.11713e-08	1.04541e-06	242.322	218.424	260.515	456.019	398.576	465.425	UP_FC1_5	UP_FC1.25	P0_05	P0_05	P0_1	0.872184	0.759241	0.696427	0.837916	1.44182	1.26899	1.49156	6.49596	1.08266
NM_001040403	Flot2	2608	2249	2394	2348	2698	2644	2578	2475.18	0.155201	0.0763297	2.03329	0.0420229	0.123451	2280.26	2366.1	2380.11	2680.48	2602.06	2542.09			P0_05			0.155201	25.1153	26.5201	26.9112	29.7925	29.1228	28.6384	166.1	27.6834
NM_001040426	Thsd4	8776	274	356	437	466	392	576	414.895	0.401414	0.225274	1.7819	0.0747662	0.188484	277.808	351.851	442.976	462.974	385.782	567.976		UP_FC1.25				0.401414	0.909307	1.17196	1.48842	1.52919	1.28312	1.90151	8.28352	1.38059
NM_001040434	Rtl9	4138	1	1	0	1	2	2	1.15603	1.29904	2.08054	0.624374	0.532382		1.0139	0.988345	0	0.993506	1.96828	1.97214	UP_FC1_5	UP_FC1.25				1.29904	0.00703827	0.00698181	0	0.00695957	0.0138841	0.0140027	0.0488665	0.00814442
NM_001040435	Tacc3	2632	2965	2635	2417	2112	2349	2432	2478.12	-0.243588	0.114133	-2.13425	0.0328221	0.102156	3006.21	2604.29	2450.05	2098.28	2311.74	2398.12			P0_05			-0.243588	32.8092	28.9236	27.4494	23.109	25.6375	26.7702	164.699	27.4498
NM_001040459	Shroom4	8267	206	211	216	250	239	244	226.757	0.186545	0.160498	1.16229	0.245117	0.432527	208.863	208.541	218.954	248.376	235.209	240.601						0.186545	0.725731	0.737382	0.780994	0.870894	0.830479	0.855096	4.80058	0.800096
NM_001040611	Peg10	6662	29	36	56	58	38	153	61.2731	1.01428	0.562148	1.80429	0.0711852	0.181661	29.4031	35.5804	56.7659	57.6233	37.3972	150.869	UP_FC1_5	UP_FC1.25				1.01428	0.12678	0.156119	0.251261	0.250724	0.163854	0.665365	1.6141	0.269017
NM_001040631	C1qtnf5	1254	25	26	15	13	68	12	26.3199	0.468577	0.764504	0.612916	0.539932	0.710288	25.3475	25.697	15.2051	12.9156	66.9214	11.8328		UP_FC1.25				0.468577	0.580629	0.59901	0.357549	0.298551	1.55772	0.277241	3.6707	0.611784
NM_001040632	C1qtnf5	1345	25	28	15	13	67	12	26.4853	0.410528	0.762141	0.538651	0.590128	0.749804	25.3475	27.6737	15.2051	12.9156	65.9372	11.8328		UP_FC1.25				0.410528	0.541345	0.601442	0.333358	0.278352	1.43097	0.258483	3.44395	0.573992
NM_001040654	Cdkn2a	845	2670	2605	2386	4188	3749	3162	3111.44	0.510325	0.126241	4.04247	5.28912e-05	0.000597079	2707.11	2574.64	2418.63	4160.8	3689.53	3117.95		UP_FC1.25	P0_05	P0_05	P0_1	0.510325	92.0261	89.0654	84.4025	142.733	127.449	108.412	644.088	107.348
NM_001040682	Clmn	11854	190	107	189	330	471	309	264.343	1.16204	0.283922	4.0928	4.26189e-05	0.00050118	192.641	105.753	191.585	327.857	463.529	304.696	UP_FC1_5	UP_FC1.25	P0_05	P0_05	P0_1	1.16204	0.466816	0.260782	0.476583	0.801719	1.14139	0.755208	3.9025	0.650417
NM_001040683	Med15	3274	1874	1972	1936	1576	1964	2144	1904.05	-0.0501893	0.129095	-0.388778	0.697441	0.824793	1900.05	1949.02	1962.48	1565.76	1932.85	2114.13						-0.0501893	16.6705	17.4015	17.6754	13.8628	17.2322	18.9723	101.815	16.9691
NM_001040684	Hsd3b7	1762	209	173	172	75	109	192	154.725	-0.586275	0.347034	-1.68938	0.0911457	0.21727	211.905	170.984	174.352	74.5129	107.271	189.325	down_FC0_6	down_FC0_8				-0.586275	3.45459	2.8366	2.91786	1.22583	1.77705	3.15696	15.3689	2.56148
NM_001040686	Zfp692	1873	380	449	478	454	441	463	442.532	0.0304163	0.144062	0.211133	0.832783	0.908745	385.281	443.767	484.537	451.052	434.005	456.55						0.0304163	5.90884	6.92575	7.62837	6.98058	6.76363	7.1617	41.3689	6.89481
NM_001040690	Rap1gds1	3657	1861	1868	1863	2654	2508	2509	2200.1	0.431045	0.0794866	5.42287	5.865e-08	1.74466e-06	1886.86	1846.23	1888.48	2636.76	2468.22	2474.05		UP_FC1.25	P0_05	P0_05	P0_1	0.431045	14.821	14.7574	15.2275	20.9001	19.7007	19.8769	105.284	17.5473
NM_001040691	Ung	1925	939	923	804	812	828	735	837.607	-0.191466	0.119469	-1.60264	0.109015	0.246706	952.051	912.242	814.995	806.727	814.866	724.761						-0.191466	14.2066	13.8525	12.4844	12.1478	12.356	11.0619	76.1093	12.6849
NM_001040695	Uevld	4593	218	198	175	242	220	279	221.028	0.301224	0.193005	1.56071	0.118592	0.262121	221.03	195.692	177.393	240.428	216.51	275.113						0.301224	1.38235	1.24545	1.13889	1.51737	1.37596	1.75987	8.41989	1.40332
NM_001040699	Mtmr7	3430	183	147	157	122	102	270	162.968	-0.00622287	0.373263	-0.0166715	0.986699	0.992145	185.543	145.287	159.147	121.208	100.382	266.239						-0.00622287	1.55387	1.23817	1.36819	1.02433	0.85425	2.28057	8.31938	1.38656
NM_001042407	Pex10	1639	110	114	80	215	227	199	156.421	1.0522	0.224149	4.69422	2.67628e-06	4.75927e-05	111.529	112.671	81.0941	213.604	223.399	196.228	UP_FC1_5	UP_FC1.25	P0_05	P0_05	P0_1	1.0522	1.95466	2.00948	1.45899	3.77775	3.97856	3.51761	16.697	2.78284
NM_001042408	Txnl4a	1653	3559	3404	3236	3162	3560	2422	3214.38	-0.182731	0.147075	-1.24243	0.214077	0.394374	3608.46	3364.33	3280.26	3141.47	3503.53	2388.26						-0.182731	62.7064	59.4942	58.5164	55.0887	61.8665	42.4497	340.122	56.687
NM_001042411	P3h1	2810	689	764	742	1188	983	720	843.914	0.373469	0.18838	1.98253	0.0474202	0.135057	698.576	755.095	752.148	1180.28	967.408	709.97		UP_FC1.25	P0_05			0.373469	7.14117	7.85498	7.89295	12.1754	10.0491	7.42334	52.5369	8.75615
NM_001042418	Cabyr	1634	6	2	4	1	3	6	3.66285	-0.294743	1.25841	-0.234219	0.814815	0.898361	6.08339	1.97669	4.0547	0.993506	2.95241	5.91642						-0.294743	0.106944	0.0353619	0.0731728	0.0176247	0.0527409	0.106383	0.392227	0.0653712
NM_001042419	Cabyr	810	2	1	3	0	2	4	1.99495	-0.0325993	1.73444	-0.0187953	0.985004		2.0278	0.988345	3.04103	0	1.96828	3.94428						-0.0325993	0.071912	0.0356675	0.110708	0	0.070929	0.14307	0.432286	0.0720477
NM_001042420	Cabyr	1515	6	2	4	1	2	3	3.0058	-1.03109	1.32536	-0.777968	0.436588	0.625978	6.08339	1.97669	4.0547	0.993506	1.96828	2.95821	down_FC0_6	down_FC0_8				-1.03109	0.115344	0.0381396	0.0789204	0.0190091	0.0379224	0.0573696	0.346705	0.0577842
NM_001042421	Kntc1	6895	1700	1781	1748	1863	2067	2079	1865.15	0.175399	0.0878813	1.99587	0.0459485	0.132022	1723.63	1760.24	1771.91	1850.9	2034.21	2050.04			P0_05			0.175399	7.18077	7.46256	7.5779	7.78129	8.61162	8.73561	47.3498	7.89163
NM_001042438	Zhx1	5224	1090	1061	1117	1028	1137	1076	1081.23	-0.0376054	0.0982465	-0.382766	0.701893	0.827686	1105.15	1048.63	1132.28	1021.32	1118.96	1061.01						-0.0376054	6.07687	5.86773	6.39134	5.66713	6.25225	5.96736	36.2227	6.03711
NM_001042451	Snca	1278	0	1	0	0	10	4	2.46233	3.67382	2.31531	1.58675	0.112569		0	0.988345	0	0	9.84138	3.94428	UP_FC1_5	UP_FC1.25				3.67382	0	0.0226062	0	0	0.224775	0.0906781	0.338059	0.0563432
NM_001042484	Golga7	1810	837	881	796	715	694	685	765.843	-0.288285	0.103842	-2.77619	0.00549997	0.0257003	848.633	870.732	806.886	710.357	682.992	675.458			P0_05	P0_05	P0_1	-0.288285	13.468	14.0623	13.1455	11.3763	11.0144	10.9644	74.0308	12.3385
NM_001042485	Tmem183a	3156	1661	1719	1792	1442	1308	1277	1529.78	-0.38596	0.0992947	-3.88702	0.000101483	0.0010254	1684.09	1698.96	1816.51	1432.64	1287.25	1259.21		down_FC0_8	P0_05	P0_05	P0_1	-0.38596	15.3281	15.7361	16.9724	13.1584	11.9056	11.7227	84.8232	14.1372
NM_001042487	Dlgap4	3606	2705	2651	2424	2525	2843	2261	2559.31	-0.0533372	0.113831	-0.468564	0.639382	0.785128	2742.59	2620.1	2457.15	2508.6	2797.9	2229.5						-0.0533372	21.8473	21.2394	20.0932	20.1655	22.648	18.1655	124.159	20.6932
NM_001042488	Dlgap4	2905	2208	2113	1985	2071	2251	1887	2078.79	-0.0475657	0.10498	-0.453094	0.650481	0.792944	2238.69	2088.37	2012.15	2057.55	2215.29	1860.71						-0.0475657	22.1365	21.0141	20.4247	20.5309	22.2591	18.8191	125.184	20.8641
NM_001042489	Hvcn1	2780	96	143	110	109	126	128	118.114	0.0335336	0.250941	0.133632	0.893694	0.942607	97.3342	141.333	111.504	108.292	124.001	126.217						0.0335336	1.00573	1.4861	1.18274	1.12916	1.30198	1.33395	7.43967	1.23994
NM_001042491	Anapc5	2703	8866	8183	7318	7464	7423	7152	7711.35	-0.169932	0.0958431	-1.77302	0.0762252	0.190995	8989.22	8087.63	7418.08	7415.53	7305.26	7052.37						-0.169932	95.5297	87.4631	80.926	79.5241	78.8882	76.6575	498.989	83.1648
NM_001042499	Rabl3	2012	267	272	288	265	300	262	274.725	-0.0254575	0.156712	-0.162447	0.870953	0.930663	270.711	268.83	291.939	263.279	295.241	258.35						-0.0254575	3.86491	3.9057	4.27865	3.79307	4.28324	3.77265	23.8982	3.98304
NM_001042501	Fam133b	2289	610	546	493	392	448	469	491.779	-0.358717	0.149199	-2.40429	0.0162039	0.0595076	618.478	539.636	499.742	389.454	440.894	462.467		down_FC0_8	P0_05		P0_1	-0.358717	7.76141	6.89136	6.43788	4.93189	5.62226	5.93609	37.5809	6.26348
NM_001042502	Pitx2	2312	10	13	11	2	1	1	6.34919	-3.11036	1.10093	-2.82521	0.00472489	0.0228894	10.139	12.8485	11.1504	1.98701	0.984138	0.98607	down_FC0_6	down_FC0_8	P0_05	P0_05	P0_1	-3.11036	0.12597	0.162448	0.142215	0.0249124	0.0124248	0.012531	0.480502	0.0800836
NM_001042504	Pitx2	1802	7	11	5	1	1	1	4.33353	-2.95935	1.30202	-2.27289	0.0230328	0.0783494	7.09729	10.8718	5.06838	0.993506	0.984138	0.98607	down_FC0_6	down_FC0_8	P0_05		P0_1	-2.95935	0.113136	0.176358	0.0829387	0.0159815	0.0159413	0.0160775	0.420433	0.0700722
NM_001042513	Txnrd1	3400	9649	9855	8133	7820	7350	6681	8226.34	-0.363008	0.108728	-3.33868	0.000841783	0.00578961	9783.1	9740.14	8244.23	7769.21	7233.41	6587.93		down_FC0_8	P0_05	P0_05	P0_1	-0.363008	82.6533	83.7406	71.5013	66.2371	62.0994	56.9293	423.161	70.5268
NM_001042514	Txnrd1	3489	9520	9685	7996	7720	7223	6584	8100.06	-0.361627	0.109358	-3.30682	0.000943611	0.00634778	9652.31	9572.12	8105.35	7669.86	7108.43	6492.28		down_FC0_8	P0_05	P0_05	P0_1	-0.361627	79.4681	80.1968	68.5036	63.722	59.4696	54.6716	406.032	67.672
NM_001042523	Txnrd1	3617	9478	9622	7911	7625	7127	6527	8027.38	-0.368227	0.109917	-3.35004	0.000808013	0.00561747	9609.73	9509.85	8019.19	7575.48	7013.95	6436.08		down_FC0_8	P0_05	P0_05	P0_1	-0.368227	76.3176	76.8555	65.377	60.7106	56.6027	52.2803	388.144	64.6906
NM_001042527	Blm	4574	1386	1302	1259	1322	1380	1637	1375.67	0.111056	0.119634	0.928296	0.353254	0.549719	1405.26	1286.83	1276.22	1313.41	1358.11	1614.2						0.111056	8.82518	8.22381	8.22757	8.32355	8.66686	10.3687	52.6357	8.77262
NM_001042534	Capg	1388	22	66	36	9	14	25	28.5667	-1.38895	0.623073	-2.22919	0.0258014	0.0853102	22.3058	65.2308	36.4923	8.94155	13.7779	24.6517	down_FC0_6	down_FC0_8	P0_05		P0_1	-1.38895	0.461626	1.37377	0.775273	0.186735	0.289746	0.521824	3.60897	0.601495
NM_001042541	Akap1	3745	4167	4740	4383	4170	3851	3485	4120.32	-0.232011	0.10161	-2.28335	0.02241	0.0767314	4224.91	4684.75	4442.94	4142.92	3789.92	3436.45			P0_05		P0_1	-0.232011	32.4062	36.5666	34.9834	32.0669	29.5393	26.9603	192.523	32.0871
NM_001042556	Rpf2	1818	670	618	594	511	450	395	538.712	-0.49784	0.149079	-3.33944	0.000839485	0.00577812	679.312	610.797	602.124	507.681	442.862	389.498		down_FC0_8	P0_05	P0_05	P0_1	-0.49784	10.7334	9.82093	9.7664	8.09469	7.11045	6.29472	51.8206	8.63677
NM_001042557	Map2k7	1700	1088	1260	1184	1350	1146	1345	1223.99	0.0968786	0.11696	0.828308	0.407496	0.600276	1103.12	1245.31	1200.19	1341.23	1127.82	1326.26						0.0968786	18.6396	21.4131	20.8183	22.8696	19.3649	22.9217	126.027	21.0045
NM_001042558	Apaf1	6528	739	1219	1080	1176	936	917	1007.1	-0.0264118	0.197383	-0.13381	0.893553	0.942607	749.271	1204.79	1094.77	1168.36	921.153	904.226						-0.0264118	3.29701	5.39488	4.94522	5.188	4.11884	4.0697	27.0137	4.50228
NM_001042564	Cd27	1258	3	0	2	4	5	3	2.82033	1.22969	1.47449	0.833982	0.404291	0.59756	3.04169	0	2.02735	3.97402	4.92069	2.95821	UP_FC1_5	UP_FC1.25				1.22969	0.069454	0	0.0475216	0.0915699	0.114174	0.0690898	0.391809	0.0653016
NM_001042565	Wsb1	2337	1995	2214	2072	2351	1803	2128	2086.62	-0.0237329	0.123539	-0.192108	0.847658	0.917405	2022.73	2188.2	2100.34	2335.73	1774.4	2098.36						-0.0237329	24.8623	27.3701	26.5016	28.9712	22.1623	26.3807	156.248	26.0414
NM_001042577	Lhx9	2073	9	6	5	6	18	21	10.7511	1.1419	0.814469	1.40202	0.16091	0.323942	9.12508	5.93007	5.06838	5.96103	17.7145	20.7075	UP_FC1_5	UP_FC1.25				1.1419	0.126444	0.08362	0.0720962	0.0833538	0.249432	0.29349	0.908436	0.151406
NM_001042580	Cd63	930	1246	1110	975	1099	1310	984	1116.68	0.0011705	0.152218	0.00768965	0.993865	0.996238	1263.32	1097.06	988.334	1091.86	1289.22	970.293						0.0011705	39.0204	34.4825	31.3374	34.032	40.4638	30.6539	209.99	34.9983
NM_001042591	Arrdc3	4080	786	775	987	1104	951	1449	1004.16	0.433428	0.186609	2.32265	0.0201979	0.0706989	796.924	765.967	1000.5	1096.83	935.915	1428.82		UP_FC1.25	P0_05		P0_1	0.433428	5.61073	5.48782	7.23101	7.7926	6.69575	10.2892	43.1071	7.18451
NM_001042592	Arrdc4	3893	0	1	0	0	0	5	0.986449	2.19025	3.55798	0.615587	0.538167		0	0.988345	0	0	0	4.93035	UP_FC1_5	UP_FC1.25				2.19025	0	0.00742119	0	0	0	0.0372099	0.0446311	0.00743852
NM_001042593	Hbs1l	2764	1733	1674	1601	1572	1684	1426	1609.95	-0.122304	0.103505	-1.18162	0.237357	0.422475	1757.09	1654.49	1622.9	1561.79	1657.29	1406.14						-0.122304	18.2607	17.4975	17.3139	16.379	17.5018	14.947	101.9	16.9833
NM_001042605	Cd74	1404	388	262	178	56	124	17	171.201	-2.09855	0.554679	-3.78335	0.00015473	0.00143489	393.393	258.946	180.434	55.6363	122.033	16.7632	down_FC0_6	down_FC0_8	P0_05	P0_05	P0_1	-2.09855	8.04862	5.39129	3.78961	1.14867	2.53707	0.350796	21.2661	3.54434
NM_001042607	Ryk	3241	1840	1851	1739	1968	2255	2248	1974.82	0.227776	0.0947872	2.40303	0.0162599	0.0596183	1865.57	1829.43	1762.78	1955.22	2219.23	2216.68			P0_05		P0_1	0.227776	16.5347	16.5001	16.0384	17.4872	19.9869	20.0951	106.642	17.7737
NM_001042613	Selenop	2008	650	565	392	566	991	752	648.99	0.497137	0.245622	2.02399	0.0429713	0.125517	659.034	558.415	397.361	562.324	975.281	741.524		UP_FC1.25	P0_05			0.497137	9.42771	8.12911	5.83531	8.11757	14.1771	10.8499	56.5368	9.4228
NM_001042614	Selenop	2091	651	565	392	566	991	752	649.159	0.496232	0.245819	2.01868	0.0435201	0.126704	660.048	558.415	397.361	562.324	975.281	741.524		UP_FC1.25	P0_05			0.496232	9.06742	7.80643	5.60369	7.79535	13.6144	10.4193	54.3065	9.05109
NM_001042615	Htra3	2200	124	106	104	71	106	115	104.028	-0.220416	0.281854	-0.782021	0.434202	0.624047	125.723	104.765	105.422	70.5389	104.319	113.398						-0.220416	1.64156	1.39201	1.41303	0.929413	1.38408	1.51443	8.27452	1.37909
NM_001042620	Dhx15	2995	6728	6092	5813	4720	4289	4320	5317.52	-0.508465	0.09681	-5.25219	1.50302e-07	3.86045e-06	6821.51	6021	5892.5	4689.35	4220.97	4259.82		down_FC0_8	P0_05	P0_05	P0_1	-0.508465	65.4253	58.7653	58.0157	45.3856	41.1375	41.7888	310.518	51.753
NM_001042623	Phc1	3727	1327	1238	1358	1688	1655	1828	1508.98	0.3727	0.0997445	3.73655	0.000186565	0.00167502	1345.44	1223.57	1376.57	1677.04	1628.75	1802.54		UP_FC1.25	P0_05	P0_05	P0_1	0.3727	10.3697	9.59665	10.8914	13.0433	12.7561	14.2099	70.867	11.8112
NM_001042634	Clk1	1816	784	741	737	672	799	1014	788.029	0.109657	0.167359	0.65522	0.512326	0.688223	794.896	732.364	747.079	667.636	786.326	999.875						0.109657	12.5735	11.7886	12.1309	10.6568	12.6389	16.1769	75.9656	12.6609
NM_001042649	Dcun1d2	2943	1153	1071	1099	966	961	793	1004.83	-0.314267	0.12394	-2.53563	0.0112246	0.0445998	1169.02	1058.52	1114.03	959.727	945.757	781.953			P0_05	P0_05	P0_1	-0.314267	11.4103	10.5137	11.1622	9.45279	9.38019	7.8065	59.7257	9.95428
NM_001042650	Dcun1d2	2847	1138	1052	1082	946	954	783	990.195	-0.311769	0.124244	-2.50933	0.0120961	0.0472476	1153.82	1039.74	1096.8	939.856	938.868	772.093			P0_05	P0_05	P0_1	-0.311769	11.6416	10.6755	11.3601	9.56923	9.62586	7.96797	60.8402	10.14
NM_001042651	Dcun1d2	2929	1164	1068	1090	955	961	793	1002.86	-0.319736	0.123892	-2.58076	0.00985833	0.0402614	1180.18	1055.55	1104.91	948.798	945.757	781.953			P0_05	P0_05	P0_1	-0.319736	11.5742	10.5344	11.1237	9.38982	9.42503	7.84381	59.8909	9.98182
NM_001042652	Nusap1	2849	1666	1656	1585	1867	1967	2175	1811.32	0.267032	0.0965463	2.76585	0.00567753	0.0263429	1689.15	1636.7	1606.68	1854.88	1935.8	2144.7			P0_05	P0_05	P0_1	0.267032	17.031	16.7929	16.6295	18.8723	19.8331	22.1177	111.276	18.5461
NM_001042653	Oip5	1549	498	436	535	652	565	628	550.202	0.302726	0.145523	2.08027	0.0375011	0.113088	504.921	430.918	542.317	647.766	556.038	619.252			P0_05			0.302726	9.36342	8.13192	10.3239	12.1219	10.4779	11.7458	62.1648	10.3608
NM_001042655	Tbc1d17	2582	693	603	604	678	736	728	671.107	0.147104	0.122989	1.19608	0.231667	0.415911	702.632	595.972	612.26	673.597	724.326	717.859						0.147104	7.81688	6.74713	6.99234	7.56217	8.18842	8.16861	45.4756	7.57926
NM_001042659	Fzd5	6803	322	365	388	488	490	375	402.894	0.307056	0.17199	1.78531	0.0742108	0.18746	326.475	360.746	393.306	484.831	482.228	369.776						0.307056	1.37852	1.55007	1.7048	2.06582	2.06907	1.597	10.3653	1.72754
NM_001042660	Smad7	4435	475	504	434	517	660	424	500.155	0.155503	0.187614	0.828847	0.407191	0.600113	481.602	498.126	439.935	513.642	649.531	418.094						0.155503	3.1193	3.28318	2.92508	3.35715	4.27493	2.76978	19.7294	3.28824
NM_001042670	Mterf1b	1364	6	8	10	3	4	9	6.6531	-0.611053	0.926986	-0.659183	0.509778	0.685645	6.08339	7.90676	10.1368	2.98052	3.93655	8.87463	down_FC0_6	down_FC0_8				-0.611053	0.128113	0.169447	0.219143	0.0633403	0.0842412	0.191162	0.855446	0.142574
NM_001042672	Gpcpd1	3371	196	217	256	277	257	261	243.031	0.223698	0.180815	1.23716	0.216027	0.396629	198.724	214.471	259.501	275.201	252.923	257.364						0.223698	1.69338	1.85977	2.26999	2.36643	2.19005	2.24313	12.6227	2.10379
NM_001042673	Fancc	3150	162	159	121	130	157	128	142.323	-0.115593	0.230914	-0.500591	0.616659	0.769988	164.252	157.147	122.655	129.156	154.51	126.217						-0.115593	1.49783	1.45829	1.1482	1.18852	1.43175	1.17726	7.90185	1.31697
NM_001042674	Rbpms	2455	2051	2234	2681	2842	2291	2573	2436.75	0.120506	0.139852	0.861665	0.388872	0.583419	2079.51	2207.96	2717.67	2823.54	2254.66	2537.16						0.120506	24.3316	26.29	32.6428	33.3385	26.8073	30.3642	173.774	28.9624
NM_001042675	Rbpms	1087	1197	1305	1581	1720	1463	1395	1438.37	0.13992	0.147968	0.945605	0.34435	0.540565	1213.64	1289.79	1602.62	1708.83	1439.79	1375.57						0.13992	32.0716	34.6848	43.4755	45.5693	38.6628	37.1807	231.645	38.6075
NM_001042699	Syne3	5431	2	3	3	3	3	18	5.28601	1.55944	1.21188	1.28679	0.198168	0.374915	2.0278	2.96503	3.04103	2.98052	2.95241	17.7493	UP_FC1_5	UP_FC1.25				1.55944	0.0107252	0.0159588	0.0165114	0.015908	0.0158679	0.0960209	0.170992	0.0284987
NM_001042707	Ilf3	3530	3186	3193	2974	2895	2843	3018	3008.47	-0.120071	0.0777967	-1.5434	0.122735	0.26823	3230.28	3155.79	3014.67	2876.2	2797.9	2975.96						-0.120071	26.2862	26.1326	25.183	23.6182	23.1356	24.7695	149.125	24.8542
NM_001042708	Ilf3	3756	3357	3486	3210	2955	2930	3066	3157.59	-0.192248	0.0744795	-2.58123	0.00984502	0.0402347	3403.66	3445.37	3253.9	2935.81	2883.52	3023.29			P0_05	P0_05	P0_1	-0.192248	26.0305	26.8139	25.5459	22.6571	22.4089	23.6494	147.106	24.5176
NM_001042709	Ilf3	3718	3338	3466	3187	2943	2906	3045	3137.83	-0.192525	0.0748487	-2.5722	0.0101056	0.0410567	3384.39	3425.6	3230.59	2923.89	2859.91	3002.58			P0_05	P0_05	P0_1	-0.192525	26.1477	26.9325	25.6221	22.7958	22.4525	23.7275	147.678	24.613
NM_001042710	Prss57	2686	11	23	7	9	18	20	14.5597	0.177226	0.726587	0.243916	0.807296	0.893922	11.1529	22.7319	7.09573	8.94155	17.7145	19.7214						0.177226	0.119273	0.247389	0.0778994	0.0964961	0.192506	0.215723	0.949287	0.158215
NM_001042714	Ankdd1b	3299	60	73	63	39	48	47	54.8625	-0.57303	0.31919	-1.79526	0.0726124	0.184197	60.8339	72.1492	63.8616	38.7467	47.2386	46.3453		down_FC0_8				-0.57303	0.529695	0.639291	0.570821	0.340452	0.417963	0.412752	2.91097	0.485162
NM_001042715	Drc7	2812	6	22	14	0	0	0	7.00307	-6.2688	1.59238	-3.93674	8.25954e-05	0.000863938	6.08339	21.7436	14.1915	0	0	0	down_FC0_6	down_FC0_8	P0_05	P0_05	P0_1	-6.2688	0.062143	0.22603	0.148818	0	0	0	0.43699	0.0728317
NM_001042719	Ddhd1	5185	439	513	482	574	449	554	499.858	0.113171	0.152905	0.740141	0.459215	0.646266	445.101	507.021	488.592	570.272	441.878	546.283						0.113171	2.46588	2.85843	2.77869	3.18813	2.48758	3.09552	16.8742	2.81237
NM_001042727	Rarg	2710	1941	1867	1899	1187	1294	1341	1585.55	-0.604019	0.0932189	-6.47958	9.19772e-11	5.95267e-09	1967.98	1845.24	1924.97	1179.29	1273.47	1322.32	down_FC0_6	down_FC0_8	P0_05	P0_05	P0_1	-0.604019	20.8599	19.9037	20.9458	12.6141	13.7165	14.3362	102.376	17.0627
NM_001042743	Mast2	5692	4211	4357	3985	5431	5504	5134	4748.36	0.331561	0.0758967	4.36858	1.25054e-05	0.000179061	4269.53	4306.22	4039.5	5395.73	5416.7	5062.48		UP_FC1.25	P0_05	P0_05	P0_1	0.331561	21.5465	22.1147	20.9269	27.4782	27.7774	26.1315	145.975	24.3292
NM_001042752	Neo1	7275	4895	4323	3720	4239	4600	4775	4408.92	0.0480569	0.121199	0.396512	0.691728	0.820425	4963.03	4272.61	3770.87	4211.47	4527.03	4708.48						0.0480569	19.5964	17.1676	15.2845	16.7805	18.1637	19.0158	106.008	17.6681
NM_001042760	Slc22a18	1520	17	8	1	0	5	1	5.34391	-2.14527	1.51225	-1.4186	0.156017	0.317236	17.2363	7.90676	1.01368	0	4.92069	0.98607	down_FC0_6	down_FC0_8				-2.14527	0.325733	0.152056	0.0196652	0	0.0944942	0.0190603	0.611009	0.101835
NM_001042767	Proc	1558	0	0	0	0	22	1	3.77285	5.35096	2.56727	2.0843	0.0371331	0.112334	0	0	0	0	21.651	0.98607	UP_FC1_5	UP_FC1.25	P0_05			5.35096	0	0	0	0	0.405634	0.0185954	0.424229	0.0707048
NM_001042768	Proc	1637	0	0	0	0	22	1	3.77285	5.35096	2.56727	2.0843	0.0371331	0.112334	0	0	0	0	21.651	0.98607	UP_FC1_5	UP_FC1.25	P0_05			5.35096	0	0	0	0	0.386058	0.017698	0.403756	0.0672927
NM_001042779	Sema3b	3724	123	82	47	114	158	227	124.331	0.959105	0.402424	2.38332	0.0171573	0.0622521	124.709	81.0443	47.6428	113.26	155.494	223.838	UP_FC1_5	UP_FC1.25	P0_05		P0_1	0.959105	0.961949	0.636154	0.377251	0.881594	1.21878	1.76599	5.84172	0.973621
NM_001043335	Eml1	4136	40	37	40	6	51	49	37.0235	-0.171335	0.683244	-0.250767	0.801994	0.890442	40.5559	36.5688	40.547	5.96103	50.191	48.3174						-0.171335	0.281667	0.258452	0.289082	0.0417776	0.354216	0.343233	1.56843	0.261405
NM_001043336	Eml1	3753	40	37	37	5	50	49	36.1871	-0.161167	0.710924	-0.226701	0.820656	0.901349	40.5559	36.5688	37.506	4.96753	49.2069	48.3174						-0.161167	0.310412	0.284827	0.29469	0.0383676	0.38271	0.37826	1.68927	0.281544
NM_001043354	Rorb	9277	93	168	137	111	59	133	116.45	-0.414942	0.370012	-1.12143	0.262106	0.452734	94.2925	166.042	138.874	110.279	58.0641	131.147		down_FC0_8				-0.414942	0.291966	0.523191	0.441423	0.344579	0.182694	0.415353	2.1992	0.366534
NM_001043355	Map6	2330	425	410	344	361	342	255	355.252	-0.323817	0.191026	-1.69515	0.090047	0.215394	430.907	405.221	348.705	358.656	336.575	251.448		down_FC0_8				-0.323817	5.31239	5.08377	4.41311	4.46195	4.21647	3.17072	26.6584	4.44307
NM_001044371	Rad17	2702	687	560	572	626	652	549	605.798	-0.0196531	0.14796	-0.132827	0.89433	0.94276	696.548	553.473	579.823	621.935	641.658	541.352						-0.0196531	7.40505	5.98771	6.3278	6.67209	6.93172	5.88654	39.2109	6.53515
NM_001044380	Hhipl1	2594	11	9	10	7	10	39	14.2396	0.872698	0.833967	1.04644	0.295357	0.48852	11.1529	8.8951	10.1368	6.95454	9.84138	38.4567	UP_FC1_5	UP_FC1.25				0.872698	0.123504	0.100238	0.115232	0.0777144	0.110741	0.43558	0.963008	0.160501
NM_001044383	Ubtf	4424	4600	4796	4419	3824	3932	3841	4223.29	-0.277244	0.0696062	-3.98304	6.80404e-05	0.000734203	4663.93	4740.1	4479.43	3799.17	3869.63	3787.49			P0_05	P0_05	P0_1	-0.277244	30.283	31.32	29.8573	24.8929	25.5315	25.1537	167.039	27.8398
NM_001044384	Timp1	882	698	646	678	417	534	284	542.218	-0.737159	0.222481	-3.31335	0.000921845	0.00622866	707.701	638.471	687.272	414.292	525.53	280.044	down_FC0_6	down_FC0_8	P0_05	P0_05	P0_1	-0.737159	23.0485	21.1603	22.9775	13.6157	17.3921	9.32874	107.523	17.9205
NM_001044386	Zfx	6991	819	882	866	673	673	839	789.702	-0.257464	0.132135	-1.94849	0.0513565	0.143256	830.383	871.72	877.843	668.629	662.325	827.313						-0.257464	3.41194	3.64492	3.70272	2.77236	2.76538	3.47693	19.7742	3.29571
NM_001044389	Clpx	2829	557	541	530	474	530	566	531.219	-0.0778295	0.128046	-0.607823	0.543305	0.712866	564.741	534.695	537.248	470.922	521.593	558.115						-0.0778295	5.73428	5.52488	5.59996	4.82524	5.38173	5.79638	32.8625	5.47708
NM_001044697	Zfp2	3095	46	52	68	80	57	85	64.3926	0.394086	0.340206	1.15837	0.246712	0.43435	46.6393	51.3939	68.93	79.4805	56.0959	83.8159		UP_FC1.25				0.394086	0.432866	0.485401	0.656735	0.744393	0.529045	0.795667	3.64411	0.607351
NM_001044698	Zfp2	3091	46	52	68	80	57	85	64.3926	0.394086	0.340206	1.15837	0.246712	0.43435	46.6393	51.3939	68.93	79.4805	56.0959	83.8159		UP_FC1.25				0.394086	0.433426	0.486029	0.657585	0.745357	0.52973	0.796697	3.64882	0.608137
NM_001044700	Zfp2	3047	46	50	67	78	56	82	62.906	0.380683	0.340797	1.11704	0.263978	0.454964	46.6393	49.4172	67.9163	77.4934	55.1117	80.8577		UP_FC1.25				0.380683	0.439685	0.474085	0.657271	0.737217	0.527952	0.779677	3.61589	0.602648
NM_001044703	Zscan21	2230	392	430	461	444	453	459	438.213	0.0546845	0.132884	0.41152	0.680691	0.813374	397.448	424.988	467.305	441.117	445.815	452.606						0.0546845	5.11962	5.57085	6.17928	5.73392	5.83542	5.96322	34.4023	5.73372
NM_001044704	Zscan21	2295	391	431	461	445	453	458	438.21	0.0547144	0.133082	0.411131	0.680976	0.813433	396.434	425.977	467.305	442.11	445.815	451.62						0.0547144	4.96193	5.42566	6.00427	5.58407	5.67015	5.78171	33.4278	5.5713
NM_001044705	Zscan21	2211	391	428	461	443	452	458	437.221	0.0548431	0.133415	0.411072	0.68102	0.81345	396.434	423.012	467.305	440.123	444.83	451.62						0.0548431	5.15044	5.59259	6.23238	5.77016	5.87257	6.00136	34.6195	5.76992
NM_001044718	Zfp41	3530	237	204	228	349	427	463	316.091	0.862569	0.178507	4.83214	1.35072e-06	2.6777e-05	240.294	201.622	231.118	346.733	420.227	456.55	UP_FC1_5	UP_FC1.25	P0_05	P0_05	P0_1	0.862569	1.95538	1.6696	1.93064	2.84724	3.47482	3.79996	15.6776	2.61294
NM_001044719	Ilrun	3580	3832	4143	4044	3861	4012	3376	3865.42	-0.120262	0.0967293	-1.24329	0.213761	0.393924	3885.26	4094.71	4099.31	3835.93	3948.36	3328.97						-0.120262	31.1745	33.4341	33.7652	31.0592	32.1926	27.3207	188.946	31.4911
NM_001044740	Slc7a2	7706	1505	1431	1481	817	995	1163	1229.87	-0.596286	0.144483	-4.12703	3.67475e-05	0.000444233	1525.92	1414.32	1501.25	811.694	979.217	1146.8	down_FC0_6	down_FC0_8	P0_05	P0_05	P0_1	-0.596286	5.68806	5.36499	5.74471	3.05328	3.70914	4.37244	27.9326	4.65543
NM_001044741	Cacnb3	2553	2058	1709	1681	1486	1802	1627	1722.3	-0.174823	0.129556	-1.3494	0.177209	0.34676	2086.6	1689.08	1703.99	1476.35	1773.42	1604.34						-0.174823	23.4775	19.3397	19.6815	16.7626	20.276	18.4633	118.001	19.6668
NM_001044744	Gcdh	2106	518	546	579	538	569	638	562.558	0.0614876	0.130436	0.4714	0.637355	0.783929	525.199	539.636	586.918	534.506	559.975	629.112						0.0614876	7.16355	7.49018	8.21792	7.35694	7.76127	8.77679	46.7666	7.79444
NM_001044747	Zfp68	4628	987	840	865	671	681	738	795.386	-0.391151	0.123526	-3.16655	0.0015426	0.00937949	1000.72	830.21	876.83	666.642	670.198	727.719		down_FC0_8	P0_05	P0_05	P0_1	-0.391151	6.21127	5.24378	5.58682	4.17544	4.227	4.61994	30.0642	5.01071
NM_001045482	Rbak	3373	271	285	282	289	267	263	275.254	-0.0578631	0.150877	-0.383513	0.70134	0.827316	274.766	281.678	285.857	287.123	262.765	259.336						-0.0578631	2.33997	2.44111	2.49905	2.46749	2.27391	2.25898	14.2805	2.38008
NM_001045483	Mapk1ip1	1520	179	191	189	203	196	245	199.668	0.17921	0.186722	0.959769	0.337172	0.532807	181.488	188.774	191.585	201.682	192.891	241.587						0.17921	3.42978	3.63035	3.71672	3.84615	3.70417	4.66977	22.9969	3.83282
NM_001045484	Mef2b	1318	18	35	26	50	56	34	36.2519	0.803468	0.453032	1.77353	0.0761402	0.190916	18.2502	34.5921	26.3556	49.6753	55.1117	33.5264	UP_FC1_5	UP_FC1.25				0.803468	0.397753	0.767204	0.589657	1.09252	1.22054	0.747372	4.81504	0.802507
NM_001045486	Zfp180	3916	867	964	963	874	857	853	893.472	-0.137472	0.102067	-1.34688	0.178019	0.34777	879.05	952.764	976.17	868.324	843.406	841.117						-0.137472	6.44812	7.11201	7.35064	6.4275	6.28661	6.31073	39.9356	6.65594
NM_001045489	Mfge8	2004	3872	4641	3826	3671	5073	4607	4262.26	0.0893161	0.138488	0.644938	0.518968	0.693504	3925.81	4586.91	3878.32	3647.16	4992.53	4542.82						0.0893161	56.2722	66.9071	57.0675	52.7545	72.7187	66.603	372.323	62.0538
NM_001045513	Raph1	9102	1400	1501	1301	1417	1688	1535	1467.4	0.118309	0.108975	1.08565	0.277633	0.469779	1419.46	1483.51	1318.79	1407.8	1661.22	1513.62						0.118309	4.47969	4.76433	4.2725	4.48339	5.32739	4.8859	28.2132	4.7022
NM_001045514	Akna	5456	138	153	171	267	256	258	206.014	0.732327	0.181055	4.04478	5.2372e-05	0.00059267	139.918	151.217	173.339	265.266	251.939	254.406	UP_FC1_5	UP_FC1.25	P0_05	P0_05	P0_1	0.732327	0.73665	0.810168	0.936836	1.40932	1.34786	1.36999	6.61083	1.1018
NM_001045515	Synj1	6977	947	908	969	790	991	1088	945.471	-0.00338739	0.143943	-0.0235328	0.981225	0.990287	960.162	897.417	982.252	784.87	975.281	1072.84						-0.00338739	3.9531	3.75989	4.15142	3.26086	4.08022	4.51787	23.7234	3.95389
NM_001045516	Proca1	1507	7	13	10	3	6	7	7.64506	-0.930271	0.85688	-1.08565	0.277634	0.469779	7.09729	12.8485	10.1368	2.98052	5.90483	6.90249	down_FC0_6	down_FC0_8				-0.930271	0.135282	0.249223	0.198348	0.0573299	0.114371	0.134573	0.889128	0.148188
NM_001045518	Fam83b	6465	39	39	20	52	58	42	41.4197	0.609841	0.424965	1.43504	0.151276	0.310795	39.542	38.5455	20.2735	51.6623	57.08	41.4149	UP_FC1_5	UP_FC1.25				0.609841	0.175692	0.174283	0.0924705	0.231637	0.257714	0.188215	1.12001	0.186669
NM_001045520	Clint1	3379	3780	3673	3573	3137	3338	3047	3415.14	-0.236849	0.0798439	-2.9664	0.00301312	0.0159761	3832.54	3630.19	3621.86	3116.63	3285.05	3004.55			P0_05	P0_05	P0_1	-0.236849	32.5807	31.4044	31.6072	26.7362	28.3777	26.1251	176.831	29.4719
NM_001045521	Prss38	1232	1	2	4	5	1	2	2.49485	0.169114	1.46879	0.115139	0.908335		1.0139	1.97669	4.0547	4.96753	0.984138	1.97214						0.169114	0.0236399	0.0469005	0.097049	0.116878	0.0233167	0.0470319	0.354816	0.059136
NM_001045523	Bahd1	4419	1062	1206	1170	1356	1075	1104	1158.08	0.0161449	0.131699	0.12259	0.902432	0.947303	1076.76	1191.94	1186	1347.19	1057.95	1088.62						0.0161449	6.99934	7.88463	7.91414	8.83708	6.98817	7.23799	45.8614	7.64356
NM_001045524	Cep126	3787	19	33	33	27	39	24	29.0337	0.0584023	0.481795	0.121218	0.903518	0.947974	19.2641	32.6154	33.4513	26.8247	38.3814	23.6657						0.0584023	0.146122	0.251754	0.260472	0.205325	0.295834	0.183607	1.34311	0.223852
NM_001045525	Cyb5d1	3195	199	229	187	169	199	136	185.918	-0.311235	0.219201	-1.41986	0.155648	0.316718	201.766	226.331	189.557	167.902	195.843	134.105						-0.311235	1.81401	2.07073	1.74949	1.52331	1.78921	1.23322	10.18	1.69666
NM_001045527	Hsf5	4150	7	6	9	4	6	1	5.50256	-1.02713	1.04616	-0.981811	0.326193	0.521452	7.09729	5.93007	9.12308	3.97402	5.90483	0.98607	down_FC0_6	down_FC0_8				-1.02713	0.0491255	0.0417697	0.0648241	0.0277578	0.0415319	0.00698112	0.23199	0.038665
NM_001045528	Fkbp15	4360	687	764	735	964	961	845	822.237	0.317044	0.114509	2.76873	0.0056275	0.0261812	696.548	755.095	745.052	957.739	945.757	833.229			P0_05	P0_05	P0_1	0.317044	4.58909	5.0625	5.03898	6.36742	6.33163	5.61492	33.0045	5.50076
NM_001045529	Morc3	4160	1344	1331	1276	2084	2254	2377	1767.37	0.739875	0.0927563	7.97655	1.50482e-15	2.70036e-13	1362.68	1315.49	1293.45	2070.47	2218.25	2343.89	UP_FC1_5	UP_FC1.25	P0_05	P0_05	P0_1	0.739875	9.40941	9.24364	9.16852	14.4271	15.5646	16.5542	74.3675	12.3946
NM_001045530	Ccnjl	2701	53	43	76	71	46	28	52.7823	-0.272692	0.460445	-0.592236	0.553693	0.720608	53.7366	42.4988	77.0394	70.5389	45.2703	27.61						-0.272692	0.571489	0.459941	0.841067	0.757019	0.489229	0.300335	3.41908	0.569847
NM_001045531	Spata22	1263	4	1	1	4	2	6	2.98606	0.971136	1.3779	0.704794	0.480938	0.663773	4.05559	0.988345	1.01368	3.97402	1.96828	5.91642	UP_FC1_5	UP_FC1.25				0.971136	0.0922387	0.0228747	0.0236667	0.0912074	0.0454889	0.137633	0.413109	0.0688515
NM_001045536	Zzef1	11093	1105	1531	1359	1338	1284	1455	1339.8	0.00586108	0.138533	0.0423083	0.966253	0.98384	1120.36	1513.16	1377.59	1329.31	1263.63	1434.73						0.00586108	2.90115	3.98735	3.66195	3.4736	3.32502	3.80003	21.1491	3.52485
NM_001045540	Gm12185	5282	46	33	86	60	52	61	56.2278	0.039153	0.437182	0.0895576	0.928639	0.962131	46.6393	32.6154	87.1761	59.6103	51.1752	60.1503						0.039153	0.253639	0.180499	0.486678	0.327134	0.282803	0.334584	1.86534	0.310889
NM_001045553	Zfp868	2440	759	770	723	509	606	581	656.408	-0.434326	0.120457	-3.60565	0.000311373	0.00257397	769.549	761.026	732.888	505.694	596.388	572.907		down_FC0_8	P0_05	P0_05	P0_1	-0.434326	9.05959	9.11715	8.85707	6.0076	7.13447	6.89858	47.0745	7.84574
NM_001045555	Tulp2	2200	2	8	2	1	1	2	2.65195	-1.60057	1.48756	-1.07597	0.28194	0.474578	2.0278	7.90676	2.02735	0.993506	0.984138	1.97214	down_FC0_6	down_FC0_8				-1.60057	0.0264767	0.105057	0.0271737	0.0130903	0.0130574	0.0263379	0.211193	0.0351989
NM_001045558	Pick1	1962	464	573	478	581	542	498	520.5	0.0740571	0.142877	0.518329	0.604229	0.760168	470.449	566.322	484.537	577.227	533.403	491.063						0.0740571	6.88772	8.4375	7.28234	8.52806	7.93559	7.35366	46.4249	7.73748
NM_001045559	Zfp952	3002	105	84	111	95	127	139	109.738	0.239608	0.271711	0.881848	0.377859	0.574153	106.459	83.021	112.518	94.383	124.986	137.064						0.239608	1.01867	0.808401	1.10523	0.911352	1.21527	1.34146	6.40039	1.06673
NM_001045807	Rbm15	3266	232	274	287	350	368	369	311.784	0.430052	0.15611	2.75481	0.00587267	0.0270892	235.224	270.806	290.925	347.727	362.163	363.86		UP_FC1.25	P0_05	P0_05	P0_1	0.430052	2.06885	2.42378	2.62668	3.08621	3.23676	3.27328	16.7156	2.78593
NM_001045863	Nelfe	1511	889	905	810	993	1123	969	944.021	0.219635	0.112996	1.94375	0.0519261	0.14432	901.356	894.452	821.078	986.551	1105.19	955.502						0.219635	17.1354	17.3038	16.0237	18.926	21.3498	18.5794	109.318	18.2197
NM_001045864	Nelfe	1597	890	910	813	994	1127	972	946.835	0.218411	0.11308	1.93148	0.0534241	0.147035	902.37	899.394	824.119	987.545	1109.12	958.46						0.218411	16.2309	16.4625	15.2169	17.9248	20.2721	17.6333	103.74	17.2901
NM_001045959	Mink1	4939	1727	1814	1665	2169	2191	2599	2017.6	0.393865	0.106857	3.68591	0.000227884	0.00199038	1751	1792.86	1687.77	2154.91	2156.25	2562.8		UP_FC1.25	P0_05	P0_05	P0_1	0.393865	10.1838	10.611	10.0767	12.6472	12.7433	15.2455	71.5074	11.9179
NM_001045964	Mink1	4959	1729	1818	1667	2170	2196	2600	2020.08	0.393105	0.106654	3.6858	0.000227985	0.00199063	1753.03	1796.81	1689.8	2155.91	2161.17	2563.78		UP_FC1.25	P0_05	P0_05	P0_1	0.393105	10.1545	10.5915	10.0481	12.602	12.7209	15.1898	71.3067	11.8845
NM_001046637	Snrpa	1281	1136	1056	1050	1240	1155	956	1095.19	0.0226081	0.132734	0.170327	0.864753	0.92726	1151.79	1043.69	1064.36	1231.95	1136.68	942.683						0.0226081	25.8277	23.8162	24.5009	27.877	25.9007	21.6213	149.544	24.924
NM_001047159	Net1	3862	1298	1093	1038	1463	1589	1523	1327.93	0.390132	0.121845	3.20187	0.0013654	0.00855619	1316.04	1080.26	1052.2	1453.5	1563.8	1501.78		UP_FC1.25	P0_05	P0_05	P0_1	0.390132	9.78857	8.17648	8.03391	10.9095	11.8193	11.4251	60.1528	10.0255
NM_001047433	Dph3	3009	816	751	633	433	431	366	571.083	-0.863633	0.153773	-5.6163	1.95091e-08	6.88549e-07	827.341	742.247	641.657	430.188	424.163	360.902	down_FC0_6	down_FC0_8	P0_05	P0_05	P0_1	-0.863633	7.89814	7.21068	6.28816	4.14418	4.11466	3.52397	33.1798	5.52996
NM_001047435	Pard6a	1259	417	399	409	432	328	368	391.101	-0.14386	0.16006	-0.898787	0.368766	0.564884	422.796	394.35	414.593	429.194	322.797	362.874						-0.14386	9.64644	9.15599	9.71045	9.88169	7.48388	8.46828	54.3467	9.05779
NM_001047436	Pard6a	1275	463	441	448	481	365	402	432.151	-0.140287	0.157453	-0.890979	0.37294	0.568807	469.435	435.86	454.127	477.876	359.21	396.4						-0.140287	10.5761	9.99279	10.5029	10.8645	8.22359	9.13459	59.2945	9.88241
NM_001047604	Ttc21b	4439	362	332	418	340	290	367	350.66	-0.183594	0.175988	-1.04322	0.296847	0.490052	367.031	328.131	423.717	337.792	285.4	361.888						-0.183594	2.37509	2.16078	2.81471	2.2058	1.87669	2.39527	13.8283	2.30472
NM_001048008	Agtpbp1	2916	214	344	306	383	344	394	329.12	0.352781	0.205425	1.71732	0.0859207	0.208392	216.974	339.991	310.185	380.513	338.543	388.511		UP_FC1.25				0.352781	2.13739	3.40823	3.13672	3.78255	3.38883	3.91455	19.7683	3.29471
NM_001048054	Dusp16	4137	1960	1823	1710	1575	1618	1468	1687.84	-0.262179	0.100589	-2.60643	0.00914919	0.0379979	1987.24	1801.75	1733.39	1564.77	1592.34	1447.55			P0_05	P0_05	P0_1	-0.262179	13.7984	12.7309	12.3553	10.964	11.235	10.2805	71.364	11.894
NM_001048057	Rpl38	327	66	53	68	65	59	66	62.6587	-0.00344983	0.303789	-0.011356	0.990939	0.994556	66.9173	52.3823	68.93	64.5779	58.0641	65.0806						-0.00344983	5.87831	4.68259	6.21589	5.72452	5.18302	5.84749	33.5318	5.58864
NM_001048058	Rpl38	386	88	71	92	80	68	79	79.4925	-0.171364	0.279736	-0.612591	0.540147	0.710426	89.2231	70.1725	93.2582	79.4805	66.9214	77.8995						-0.171364	6.63975	5.31409	7.1243	5.96865	5.06058	5.92943	36.0368	6.00613
NM_001048060	Idnk	1461	211	206	217	208	187	164	198.316	-0.206711	0.187651	-1.10157	0.270649	0.462233	213.933	203.599	219.968	206.649	184.034	161.715						-0.206711	4.20619	4.07357	4.43968	4.10002	3.6768	3.25212	23.7484	3.95806
NM_001048061	Hnrnpab	2535	16905	15999	15271	14979	15382	14373	15437.5	-0.132165	0.0771436	-1.71323	0.0866703	0.209676	17140	15812.5	15479.8	14881.7	15138	14172.8						-0.132165	194.22	182.336	180.066	170.168	174.306	164.264	1065.36	177.56
NM_001048139	Bdnf	4157	6	15	9	5	37	17	14.6959	0.952434	0.857027	1.11132	0.266429	0.457514	6.08339	14.8252	9.12308	4.96753	36.4131	16.7632	UP_FC1_5	UP_FC1.25				0.952434	0.0420366	0.104248	0.0647149	0.0346388	0.255682	0.118479	0.6198	0.1033
NM_001048141	Bdnf	3997	6	15	9	5	37	17	14.6959	0.952434	0.857027	1.11132	0.266429	0.457514	6.08339	14.8252	9.12308	4.96753	36.4131	16.7632	UP_FC1_5	UP_FC1.25				0.952434	0.0437194	0.108421	0.0673054	0.0360254	0.265917	0.123222	0.644611	0.107435
NM_001048142	Bdnf	4005	8	20	9	6	41	20	17.1722	0.834735	0.819167	1.019	0.308201	0.502486	8.11119	19.7669	9.12308	5.96103	40.3497	19.7214	UP_FC1_5	UP_FC1.25				0.834735	0.058176	0.144273	0.067171	0.0431442	0.294076	0.144677	0.751518	0.125253
NM_001048143	Mon1b	4849	988	1070	1022	696	455	675	816.683	-0.778232	0.177161	-4.3928	1.11902e-05	0.000163793	1001.73	1057.53	1035.98	691.48	447.783	665.597	down_FC0_6	down_FC0_8	P0_05	P0_05	P0_1	-0.778232	5.93419	6.37514	6.3	4.13362	2.69549	4.03297	29.4714	4.9119
NM_001048145	Syce1l	824	9	14	21	7	6	14	11.8189	-0.730488	0.752269	-0.971047	0.331525	0.527224	9.12508	13.8368	21.2872	6.95454	5.90483	13.805	down_FC0_6	down_FC0_8				-0.730488	0.318106	0.490862	0.761788	0.244649	0.209172	0.492237	2.51681	0.419469
NM_001048146	Azi2	2547	415	443	506	518	492	477	473.452	0.0992874	0.140673	0.705801	0.480312	0.663173	420.768	437.837	512.92	514.636	484.196	470.355						0.0992874	4.74543	5.02496	5.93832	5.85698	5.549	5.42579	32.5405	5.42341
NM_001048148	Zgpat	2057	306	399	375	373	411	392	374.388	0.0986277	0.15656	0.629967	0.528716	0.700939	310.253	394.35	380.128	370.578	404.481	386.539						0.0986277	4.33255	5.60398	5.44928	5.22213	5.73966	5.52109	31.8687	5.31145
NM_001048167	Map6	4957	253	262	212	224	184	135	211.185	-0.444565	0.238738	-1.86215	0.0625823	0.16522	256.516	258.946	214.899	222.545	181.081	133.119		down_FC0_8				-0.444565	1.48648	1.52701	1.27838	1.30137	1.0663	0.78902	7.44855	1.24142
NM_001048168	Nfyc	1885	256	298	274	281	283	255	273.494	-0.0400887	0.15708	-0.255212	0.79856	0.888463	259.558	294.527	277.747	279.175	278.511	251.448						-0.0400887	3.95535	4.56734	4.34491	4.29307	4.31275	3.91924	25.3927	4.23211
NM_001048177	Jak2	4958	653	810	813	812	802	1044	818.703	0.199237	0.15811	1.26012	0.207626	0.386747	662.076	800.559	824.119	806.727	789.279	1029.46						0.199237	3.83586	4.71994	4.90146	4.71653	4.64672	6.10052	28.921	4.82017
NM_001048178	Ghr	1324	23	26	13	30	31	22	24.0336	0.398206	0.514161	0.774478	0.438648	0.627532	23.3197	25.697	13.1778	29.8052	30.5083	21.6935		UP_FC1.25				0.398206	0.505937	0.56734	0.293493	0.652539	0.672593	0.481402	3.1733	0.528884
NM_001048179	Ccl27a	613	13	16	11	17	19	12	14.5943	0.239691	0.606089	0.395472	0.692495	0.820927	13.1807	15.8135	11.1504	16.8896	18.6986	11.8328						0.239691	0.617646	0.754081	0.536382	0.798659	0.890373	0.567145	4.16429	0.694048
NM_001048192	Agbl5	3277	524	473	446	576	653	510	528.111	0.243706	0.151021	1.61373	0.106586	0.242948	531.283	467.487	452.099	572.259	642.642	502.896						0.243706	4.65706	4.17007	4.06818	5.06197	5.72421	4.50886	28.1903	4.69839
NM_001048204	Zfp455	2706	29	36	39	42	39	59	40.4673	0.403896	0.393742	1.02579	0.304991	0.498871	29.4031	35.5804	39.5334	41.7272	38.3814	58.1781		UP_FC1.25				0.403896	0.312124	0.384355	0.430803	0.446987	0.414014	0.63168	2.61996	0.436661
NM_001048208	Med14	6828	2289	2481	2123	2130	2245	2296	2252.42	-0.0716589	0.0914752	-0.78337	0.43341	0.623448	2320.81	2452.08	2152.03	2116.17	2209.39	2264.02						-0.0716589	9.76358	10.4976	9.29391	8.98378	9.44499	9.74208	57.726	9.62099
NM_001048227	Dbndd2	3571	327	329	340	410	558	372	387.444	0.402264	0.189895	2.11835	0.0341457	0.105526	331.545	325.165	344.65	407.337	549.149	366.818		UP_FC1.25	P0_05			0.402264	2.66695	2.66173	2.84597	3.30649	4.48873	3.01805	18.9879	3.16465
NM_001048228	Dbndd2	3595	324	328	332	402	555	366	382.618	0.401398	0.192851	2.08139	0.0373981	0.112901	328.503	324.177	336.54	399.389	546.197	360.902		UP_FC1.25	P0_05			0.401398	2.62484	2.63593	2.76046	3.22033	4.43479	2.94955	18.6259	3.10431
NM_001048229	Dbndd2	3599	323	327	333	401	555	363	381.795	0.398472	0.194657	2.04704	0.0406537	0.120453	327.489	323.189	337.554	398.396	546.197	357.943		UP_FC1.25	P0_05			0.398472	2.61383	2.62497	2.76569	3.20875	4.42986	2.92212	18.5652	3.0942
NM_001048250	Smim15	1859	827	749	781	687	629	782	740.519	-0.193596	0.132018	-1.46644	0.142527	0.298132	838.494	740.27	791.681	682.538	619.023	771.107						-0.193596	12.9564	11.6402	12.5578	10.6427	9.71964	12.1871	69.7038	11.6173
NM_001048267	Tnpo1	5359	2472	2732	2416	2408	2111	2316	2401.53	-0.180908	0.0969234	-1.8665	0.0619709	0.164078	2506.36	2700.16	2449.04	2392.36	2077.52	2283.74						-0.180908	13.4345	14.7284	13.4758	12.9403	11.3157	12.5207	78.4155	13.0692
NM_001076676	Usp33	4129	1059	1168	1171	1361	1285	1516	1254.46	0.267765	0.11018	2.43024	0.0150886	0.0561204	1073.72	1154.39	1187.01	1352.16	1264.62	1494.88			P0_05		P0_1	0.267765	7.46978	8.17252	8.47723	9.49263	8.93999	10.6372	53.1893	8.86489
NM_001076681	Lyrm9	5047	191	192	191	356	323	336	263.319	0.797439	0.155332	5.13379	2.83972e-07	6.77701e-06	193.655	189.762	193.612	353.688	317.877	331.319	UP_FC1_5	UP_FC1.25	P0_05	P0_05	P0_1	0.797439	1.10219	1.09907	1.13121	2.03137	1.83843	1.92876	9.13104	1.52184
NM_001076789	Cbx5	8830	6070	5908	5459	4227	4341	5171	5182.97	-0.369096	0.107171	-3.44399	0.000573205	0.00425135	6154.36	5839.14	5533.66	4199.55	4272.14	5098.97		down_FC0_8	P0_05	P0_05	P0_1	-0.369096	20.0209	19.3303	18.4797	13.7862	14.1224	16.9663	102.706	17.1176
NM_001076791	Zfp874b	3766	88	95	109	147	129	171	122.537	0.589009	0.241123	2.44278	0.0145747	0.0546574	89.2231	93.8928	110.491	146.045	126.954	168.618	UP_FC1_5	UP_FC1.25	P0_05		P0_1	0.589009	0.680548	0.728789	0.865143	1.12411	0.983984	1.31549	5.69807	0.949679
NM_001077184	Bsg	1395	13720	13933	12987	17725	18653	15663	15376.3	0.331907	0.0916994	3.61951	0.00029516	0.00246725	13910.7	13770.6	13164.6	17609.9	18357.1	15444.8		UP_FC1.25	P0_05	P0_05	P0_1	0.331907	286.442	288.555	278.276	365.919	384.108	325.292	1928.59	321.432
NM_001077190	Abi1	3407	1335	1415	1396	1285	1245	1344	1332.39	-0.122795	0.0893192	-1.37479	0.169197	0.335156	1353.55	1398.51	1415.09	1276.65	1225.25	1325.28						-0.122795	11.4121	11.9989	12.2477	10.8619	10.4973	11.4288	68.4467	11.4078
NM_001077192	Abi1	3304	1296	1365	1331	1229	1187	1296	1279.91	-0.129796	0.0906756	-1.43144	0.152305	0.312075	1314.01	1349.09	1349.2	1221.02	1168.17	1277.95						-0.129796	11.4241	11.9358	12.0415	10.7124	10.3202	11.3642	67.7981	11.2997
NM_001077193	Abi1	3131	1188	1265	1193	1122	1066	1192	1167.21	-0.133993	0.096574	-1.38747	0.1653	0.329749	1204.51	1250.26	1209.32	1114.71	1049.09	1175.4						-0.133993	11.0507	11.6725	11.3894	10.3201	9.78032	11.0298	65.2428	10.8738
NM_001077202	Hs6st2	4786	0	1	0	26	30	154	34.6997	7.58339	1.42501	5.32165	1.02833e-07	2.80758e-06	0	0.988345	0	25.8311	29.5241	151.855	UP_FC1_5	UP_FC1.25	P0_05	P0_05	P0_1	7.58339	0	0.0060365	0	0.156449	0.180064	0.932226	1.27478	0.212463
NM_001077237	Odr4	3131	535	500	544	523	448	565	517.612	-0.0653633	0.144441	-0.452525	0.650891	0.793269	542.436	494.172	551.44	519.603	440.894	557.129						-0.0653633	4.97654	4.61366	5.19347	4.81052	4.1103	5.22804	28.9325	4.82209
NM_001077264	Ap2a1	3352	3414	3588	3237	3430	3426	3233	3376.04	-0.0458393	0.0792032	-0.578756	0.562754	0.7278	3461.45	3546.18	3281.27	3407.72	3371.66	3187.96						-0.0458393	29.6631	30.9248	28.8656	29.4689	29.3604	27.9431	176.226	29.371
NM_001077265	Hnrnpd	6800	6888	5913	5795	4469	4177	4899	5347.26	-0.482948	0.111754	-4.32151	1.54964e-05	0.000215414	6983.73	5844.08	5874.25	4439.98	4110.74	4830.76		down_FC0_8	P0_05	P0_05	P0_1	-0.482948	29.5013	25.1222	25.4734	18.9267	17.6455	20.8724	137.541	22.9236
NM_001077266	Hnrnpd	6744	6688	5703	5630	4336	4053	4768	5187.1	-0.479621	0.11306	-4.24219	2.21353e-05	0.000287592	6780.95	5636.53	5707	4307.84	3988.71	4701.58		down_FC0_8	P0_05	P0_05	P0_1	-0.479621	28.8825	24.4312	24.9536	18.5159	17.2639	20.4829	134.53	22.4217
NM_001077267	Hnrnpd	6598	6339	5420	5330	4083	3847	4508	4912.41	-0.484078	0.112602	-4.29902	1.71557e-05	0.000234354	6427.1	5356.83	5402.89	4056.48	3785.98	4445.2		down_FC0_8	P0_05	P0_05	P0_1	-0.484078	27.9811	23.7326	24.1466	17.8213	16.749	19.7945	130.225	21.7042
NM_001077353	Gsta3	1460	10	4	3	6	3	5	5.16286	-0.307071	1.05206	-0.291877	0.770381	0.872233	10.139	3.95338	3.04103	5.96103	2.95241	4.93035						-0.307071	0.199482	0.0791526	0.0614201	0.118351	0.0590265	0.099218	0.61665	0.102775
NM_001077354	Nexmif	10954	603	724	627	243	269	214	446.615	-1.45241	0.153847	-9.44057	3.7075e-21	1.70922e-18	611.381	715.562	635.575	241.422	264.733	211.019	down_FC0_6	down_FC0_8	P0_05	P0_05	P0_1	-1.45241	1.60325	1.90952	1.71095	0.638862	0.705437	0.565997	7.13401	1.189
NM_001077359	Git2	4923	1841	1896	1837	1707	1758	1690	1782.52	-0.137731	0.0778576	-1.76902	0.0768911	0.192175	1866.59	1873.9	1862.12	1695.91	1730.11	1666.46						-0.137731	10.8913	11.1267	11.1538	9.98566	10.2581	9.94558	63.3611	10.5602
NM_001077360	Git2	4920	1841	1897	1837	1707	1758	1688	1782.35	-0.138545	0.0779528	-1.7773	0.0755194	0.189846	1866.59	1874.89	1862.12	1695.91	1730.11	1664.49						-0.138545	10.898	11.1394	11.1606	9.99175	10.2644	9.93987	63.3939	10.5656
NM_001077361	Fhl1	2676	10786	13492	10405	12452	13218	14039	12340.1	0.17185	0.113773	1.51046	0.130927	0.280521	10935.9	13334.7	10547.3	12371.1	13008.3	13843.4						0.17185	117.39	145.663	116.225	134.007	141.892	151.993	807.169	134.528
NM_001077362	Fhl1	2321	10500	13090	10115	12121	12904	13646	12005.7	0.174874	0.113015	1.54735	0.121779	0.266649	10645.9	12937.4	10253.3	12042.3	12699.3	13455.9						0.174874	131.756	162.938	130.266	150.396	159.708	170.335	905.4	150.9
NM_001077363	Ptbp1	3092	11283	11599	11026	10249	9673	9596	10540.8	-0.224746	0.0688816	-3.26279	0.0011032	0.00720564	11439.8	11463.8	11176.8	10182.4	9519.57	9462.33			P0_05	P0_05	P0_1	-0.224746	106.278	108.378	106.591	95.4586	89.867	89.9133	596.485	99.4142
NM_001077364	Tsc22d3	2142	196	199	252	289	297	303	254.84	0.432436	0.1799	2.40376	0.0162276	0.0595476	198.724	196.681	255.446	287.123	292.289	298.779		UP_FC1.25	P0_05		P0_1	0.432436	2.66498	2.68406	3.5166	3.88554	3.98305	4.09823	20.8325	3.47208
NM_001077403	Nrp2	6720	1175	1533	1226	5389	6317	7768	3863.3	2.28369	0.156889	14.5561	5.34099e-48	5.15868e-44	1191.33	1515.13	1242.77	5354	6216.8	7659.79	UP_FC1_5	UP_FC1.25	P0_05	P0_05	P0_1	2.28369	5.09243	6.59069	5.45335	23.0947	27.0035	33.4898	100.725	16.7874
NM_001077404	Nrp2	6705	1175	1533	1224	5390	6316	7769	3863.13	2.2845	0.156979	14.5529	5.60015e-48	5.15868e-44	1191.33	1515.13	1240.74	5355	6215.82	7660.78	UP_FC1_5	UP_FC1.25	P0_05	P0_05	P0_1	2.2845	5.10382	6.60544	5.45663	23.1506	27.0596	33.5691	100.945	16.8242
NM_001077405	Nrp2	6655	1172	1531	1221	5372	6283	7737	3848.14	2.28129	0.157082	14.5229	8.67559e-48	5.99375e-44	1188.29	1513.16	1237.7	5337.11	6183.34	7629.22	UP_FC1_5	UP_FC1.25	P0_05	P0_05	P0_1	2.28129	5.12904	6.64638	5.48415	23.2467	27.1205	33.682	101.309	16.8848
NM_001077406	Nrp2	4693	693	943	744	3050	3819	4691	2300.51	2.25637	0.176877	12.7567	2.86175e-37	7.45986e-34	702.632	932.009	754.175	3030.19	3758.42	4625.65	UP_FC1_5	UP_FC1.25	P0_05	P0_05	P0_1	2.25637	4.3007	5.80523	4.73875	18.7164	23.3764	28.9593	85.8968	14.3161
NM_001077407	Nrp2	4678	693	943	742	3050	3818	4691	2300.01	2.25747	0.177003	12.7538	2.96937e-37	7.45986e-34	702.632	932.009	752.148	3030.19	3757.44	4625.65	UP_FC1_5	UP_FC1.25	P0_05	P0_05	P0_1	2.25747	4.31449	5.82384	4.74117	18.7764	23.4452	29.0522	86.1533	14.3589
NM_001077411	Gba	1960	1286	1242	1377	1891	1799	1260	1469.81	0.316819	0.166614	1.90151	0.0572353	0.154932	1303.87	1227.52	1395.83	1878.72	1770.46	1242.45						0.316819	19.1092	18.3073	21	27.7849	26.3666	18.6246	131.193	21.8654
NM_001077495	Pik3r1	6897	1987	2110	1703	899	1242	1278	1533.66	-0.7874	0.157853	-4.98818	6.09515e-07	1.34773e-05	2014.62	2085.41	1726.29	893.162	1222.3	1260.2	down_FC0_6	down_FC0_8	P0_05	P0_05	P0_1	-0.7874	8.39062	8.83854	7.38068	3.75381	5.17297	5.36839	38.905	6.48417
NM_001077507	Gnas	3704	26782	24960	23573	20981	24620	23078	23924.9	-0.158706	0.0942939	-1.6831	0.0923557	0.219586	27154.2	24669.1	23895.4	20844.7	24229.5	22756.5						-0.158706	210.586	194.685	190.233	163.128	190.94	180.51	1130.08	188.347
NM_001077508	Tnfrsf9	1990	38	34	20	8	26	4	21.6475	-1.30152	0.747912	-1.74021	0.0818222	0.201135	38.5281	33.6037	20.2735	7.94805	25.5876	3.94428	down_FC0_6	down_FC0_8				-1.30152	0.556144	0.49361	0.300413	0.115774	0.375318	0.0582345	1.89949	0.316582
NM_001077509	Tnfrsf9	2105	42	36	22	8	27	4	23.1548	-1.38473	0.744007	-1.86118	0.0627184	0.165494	42.5837	35.5804	22.3009	7.94805	26.5717	3.94428	down_FC0_6	down_FC0_8				-1.38473	0.581104	0.494093	0.312401	0.109449	0.36846	0.055053	1.92056	0.320093
NM_001077510	Gnas	1774	29085	27591	25892	23450	27578	25281	26395.3	-0.139256	0.0923835	-1.50737	0.131717	0.28182	29489.2	27269.4	26246.1	23297.7	27140.6	24928.8						-0.139256	477.499	449.337	436.268	380.682	446.568	412.87	2603.22	433.871
NM_001077514	Slc1a2	11552	1	0	3	1	3	4	1.99085	0.964552	1.76218	0.547363	0.584129		1.0139	0	3.04103	0.993506	2.95241	3.94428	UP_FC1_5	UP_FC1.25				0.964552	0.00252115	0	0.00776258	0.00249296	0.00746007	0.0100317	0.0302685	0.00504475
NM_001077515	Slc1a2	10985	1	0	3	0	3	4	1.82527	0.769547	2.08051	0.369884	0.711469		1.0139	0	3.04103	0	2.95241	3.94428	UP_FC1_5	UP_FC1.25				0.769547	0.00265129	0	0.00816325	0	0.00784513	0.0105495	0.0292092	0.0048682
NM_001077529	Nme2	731	2542	2729	2676	2014	2174	1762	2310.84	-0.442383	0.10658	-4.1507	3.31456e-05	0.000406379	2577.33	2697.19	2712.6	2000.92	2139.52	1737.45		down_FC0_8	P0_05	P0_05	P0_1	-0.442383	101.278	107.856	109.423	79.3442	85.4321	69.8332	553.167	92.1945
NM_001077595	Shroom3	6826	6992	7837	6434	8274	7486	6536	7231.55	0.0449141	0.119484	0.375901	0.70699	0.831426	7089.18	7745.66	6521.99	8220.27	7367.26	6444.95						0.0449141	29.8326	33.1697	28.1745	34.9078	31.5038	27.7408	185.329	30.8882
NM_001077596	Shroom3	6874	6946	7759	6380	8205	7413	6491	7171.01	0.044871	0.118987	0.377107	0.706094	0.830619	7042.54	7668.57	6467.25	8151.71	7295.42	6400.58						0.044871	29.4294	32.6103	27.743	34.375	30.9787	27.3574	182.494	30.4156
NM_001077631	Ints14	2881	1128	1148	1059	1074	1032	835	1042.97	-0.205921	0.130707	-1.57544	0.115156	0.256808	1143.68	1134.62	1073.48	1067.03	1015.63	823.368						-0.205921	11.4031	11.5122	10.9874	10.7358	10.29	8.39685	63.3253	10.5542
NM_001077632	Nkx2-2	1349	60	47	38	56	62	43	50.8099	0.125579	0.367732	0.341496	0.73273	0.848908	60.8339	46.4522	38.5197	55.6363	61.0166	42.401						0.125579	1.29538	1.00657	0.842003	1.1955	1.32026	0.923485	6.58319	1.0972
NM_001077636	Pigw	2254	360	396	420	377	317	295	359.924	-0.274428	0.165088	-1.66232	0.0964492	0.22657	365.003	391.385	425.744	374.552	311.972	290.891						-0.274428	4.65163	5.07574	5.56977	4.81682	4.04003	3.79176	27.9458	4.65763
NM_001077638	Prmt2	2035	932	875	892	1042	936	853	918.576	0.043759	0.121856	0.359104	0.719517	0.839825	944.953	864.802	904.199	1035.23	921.153	841.117						0.043759	13.3385	12.4223	13.1021	14.7461	13.2127	12.1439	78.9656	13.1609
NM_001077661	Urgcp	5523	857	940	920	887	877	724	864.797	-0.151605	0.126146	-1.20182	0.229433	0.413081	868.911	929.044	932.582	881.24	863.089	713.914						-0.151605	4.51921	4.91712	4.97914	4.62511	4.56145	3.79784	27.3999	4.56665
NM_001077684	Ccdc173	1720	20	24	24	28	39	35	28.1731	0.559732	0.440241	1.27142	0.203578	0.381765	20.278	23.7203	24.3282	27.8182	38.3814	34.5124		UP_FC1.25				0.559732	0.338656	0.403126	0.417085	0.468816	0.651351	0.589539	2.86857	0.478096
NM_001077687	Lrba	8778	551	746	689	913	915	912	783.54	0.440524	0.137763	3.1977	0.00138528	0.00863575	558.658	737.305	698.423	907.071	900.486	899.296		UP_FC1.25	P0_05	P0_05	P0_1	0.440524	1.82815	2.45528	2.3462	2.99536	2.99436	3.01004	15.6294	2.6049
NM_001077688	Lrba	9327	611	825	778	1033	1026	1028	878.869	0.455697	0.13663	3.33527	0.000852168	0.00584214	619.492	815.385	788.64	1026.29	1009.73	1013.68		UP_FC1.25	P0_05	P0_05	P0_1	0.455697	1.9079	2.55547	2.49333	3.18957	3.15998	3.19319	16.4994	2.7499
NM_001077694	Dysf	6788	91	90	86	250	373	430	217.977	1.95353	0.251234	7.77574	7.50094e-15	1.15804e-12	92.2647	88.951	87.1761	248.376	367.083	424.01	UP_FC1_5	UP_FC1.25	P0_05	P0_05	P0_1	1.95353	0.390442	0.383053	0.378703	1.06065	1.5785	1.83527	5.62662	0.93777
NM_001077696	Hdac5	3769	4679	4234	3528	5126	6664	5682	4959.8	0.464428	0.140364	3.30875	0.000937142	0.00630733	4744.03	4184.65	3576.25	5092.71	6558.3	5602.85		UP_FC1.25	P0_05	P0_05	P0_1	0.464428	36.1563	32.4551	27.9798	39.1675	50.7911	43.6765	230.226	38.371
NM_001077698	Fmnl1	3746	19	12	6	3	22	62	20.4957	1.20513	0.958511	1.25729	0.208649	0.387736	19.2641	11.8601	6.08206	2.98052	21.651	61.1363	UP_FC1_5	UP_FC1.25				1.20513	0.147721	0.092549	0.0478768	0.0230636	0.168707	0.479509	0.959427	0.159905
NM_001077705	Ptpn6	2203	14	8	5	3	2	7	6.5035	-1.19655	1.00568	-1.1898	0.234126	0.418992	14.1946	7.90676	5.06838	2.98052	1.96828	6.90249	down_FC0_6	down_FC0_8				-1.19655	0.185085	0.104914	0.0678418	0.0392175	0.0260792	0.092057	0.515194	0.0858657
NM_001077707	Shprh	6917	865	905	902	885	740	950	871.682	-0.0781236	0.130317	-0.599486	0.548849	0.717136	877.022	894.452	914.336	879.253	728.262	936.766						-0.0781236	3.64213	3.77998	3.8979	3.68467	3.07321	3.97905	22.0569	3.67616
NM_001077709	Slc39a7	2098	3303	3666	3608	3703	3337	2997	3424.63	-0.0999398	0.108765	-0.918859	0.358169	0.554263	3348.91	3623.27	3657.34	3678.95	3284.07	2955.25						-0.0999398	45.8522	50.483	51.4047	50.8302	45.6909	41.3861	285.647	47.6078
NM_001077712	Stag2	5931	2578	2305	2154	2348	2437	3409	2528.01	0.193806	0.16128	1.20167	0.229492	0.413133	2613.83	2278.13	2183.46	2332.75	2398.34	3361.51						0.193806	12.6594	11.228	10.8557	11.401	11.8034	16.6522	74.5997	12.4333
NM_001077713	Sdhaf3	546	109	69	98	92	75	86	88.011	-0.15287	0.298647	-0.511874	0.608739	0.763584	110.515	68.1958	99.3402	91.4025	73.8104	84.802						-0.15287	5.81421	3.65102	5.36507	4.85253	3.94591	4.5633	28.192	4.69867
NM_001078167	Srsf1	5555	10971	10115	9766	8697	8439	8913	9459.11	-0.269495	0.0817405	-3.29696	0.00097739	0.0065242	11123.5	9997.11	9899.56	8640.52	8305.14	8788.84			P0_05	P0_05	P0_1	-0.269495	57.52	52.6066	52.5502	45.0878	43.6401	46.485	297.89	49.6483
NM_001078649	Tmem134	1507	1304	1226	1373	1498	1949	1505	1469.33	0.317104	0.137648	2.30374	0.0212372	0.0735173	1322.12	1211.71	1391.78	1488.27	1918.08	1484.03			P0_05		P0_1	0.317104	25.2012	23.5037	27.2332	28.6267	37.1516	28.9332	170.65	28.4416
NM_001079513	Zbtb33	4944	765	739	762	676	732	805	744.038	-0.059796	0.117752	-0.507814	0.611584	0.766039	775.632	730.387	772.421	671.61	720.389	793.786						-0.059796	4.5065	4.31841	4.607	3.93769	4.25316	4.71727	26.34	4.39001
NM_001079686	Syne1	10815	141	183	158	178	186	213	175.652	0.235537	0.202314	1.16421	0.244337	0.431482	142.96	180.867	160.161	176.844	183.05	210.033						0.235537	0.379708	0.488858	0.436689	0.473987	0.494043	0.570593	2.84388	0.47398
NM_001079694	Srsf5	1521	1330	1227	1126	1154	1238	1059	1185.28	-0.119113	0.117684	-1.01214	0.311469	0.505845	1348.48	1212.7	1141.4	1146.51	1218.36	1044.25						-0.119113	25.4671	23.3063	22.1285	21.8499	23.3814	20.1716	136.305	22.7175
NM_001079695	Srsf5	1647	1425	1289	1192	1240	1320	1158	1266.66	-0.0965175	0.115765	-0.833734	0.404431	0.597703	1444.81	1273.98	1208.3	1231.95	1299.06	1141.87						-0.0965175	25.1987	22.6109	21.6334	21.6821	23.0228	20.3699	134.518	22.4196
NM_001079814	Glyr1	3334	4432	3969	3609	3071	3734	4038	3797.05	-0.173336	0.132525	-1.30795	0.190889	0.365319	4493.6	3922.74	3658.36	3051.06	3674.77	3981.75						-0.173336	38.716	34.3933	32.3566	26.527	32.1727	35.0892	199.255	33.2091
NM_001079822	Tcf7l1	2867	663	614	628	1226	1589	1210	981.771	1.0532	0.143531	7.33781	2.17119e-13	2.44901e-11	672.215	606.844	636.588	1218.04	1563.8	1193.14	UP_FC1_5	UP_FC1.25	P0_05	P0_05	P0_1	1.0532	6.73508	6.18727	6.54747	12.315	15.9212	12.2273	59.9333	9.98889
NM_001079824	Hnrnph3	2156	411	441	440	447	380	511	436.757	0.0256907	0.158294	0.162297	0.871072	0.930681	416.712	435.86	446.017	444.097	373.972	503.882						0.0256907	5.552	5.90946	6.10022	5.97079	5.06307	6.86666	35.4622	5.91037
NM_001079830	Trim33	8798	1075	1088	1064	1130	1176	1390	1149.08	0.170488	0.115959	1.47024	0.141498	0.29649	1089.94	1075.32	1078.55	1122.66	1157.35	1370.64						0.170488	3.55862	3.57275	3.61493	3.69886	3.83974	4.57724	22.8621	3.81036
NM_001079847	Adgrg2	4643	1	4	2	7	2	8	3.96767	1.26192	1.2478	1.01132	0.311864	0.506218	1.0139	3.95338	2.02735	6.95454	1.96828	7.88856	UP_FC1_5	UP_FC1.25				1.26192	0.00627275	0.0248897	0.0128758	0.0434183	0.012374	0.0499188	0.149749	0.0249582
NM_001079848	Adgrg2	4614	1	4	2	7	2	8	3.96767	1.26192	1.2478	1.01132	0.311864	0.506218	1.0139	3.95338	2.02735	6.95454	1.96828	7.88856	UP_FC1_5	UP_FC1.25				1.26192	0.00631218	0.0250461	0.0129567	0.0436912	0.0124518	0.0502326	0.150691	0.0251151
NM_001079849	Paip1	4445	1633	1535	1636	1675	1548	1765	1626.53	0.0286727	0.0999326	0.286921	0.774173	0.874807	1655.7	1517.11	1658.37	1664.12	1523.45	1740.41						0.0286727	10.6997	9.97688	11.0015	10.8522	10.0041	11.5039	64.0383	10.673
NM_001079857	Adgrg2	4652	1	4	2	7	2	8	3.96767	1.26192	1.2478	1.01132	0.311864	0.506218	1.0139	3.95338	2.02735	6.95454	1.96828	7.88856	UP_FC1_5	UP_FC1.25				1.26192	0.00626061	0.0248415	0.0128509	0.0433343	0.0123501	0.0498223	0.14946	0.0249099
NM_001079865	Ces2f	1808	15	56	45	4	2	1	20.5166	-4.06955	0.873501	-4.65889	3.17922e-06	5.55358e-05	15.2085	55.3473	45.6154	3.97402	1.96828	0.98607	down_FC0_6	down_FC0_8	P0_05	P0_05	P0_1	-4.06955	0.241629	0.894845	0.743971	0.063714	0.0317768	0.0160241	1.99196	0.331993
NM_001079869	Hoxb3	3384	167	123	132	202	183	173	162.678	0.376903	0.221072	1.70489	0.0882152	0.212326	169.321	121.566	133.805	200.688	180.097	170.59		UP_FC1.25				0.376903	1.43728	1.05011	1.16596	1.71907	1.55346	1.48112	8.407	1.40117
NM_001079876	Gas2l3	6735	1062	1080	970	1680	1639	1882	1377.55	0.716159	0.104877	6.82854	8.57829e-12	6.77317e-10	1076.76	1067.41	983.266	1669.09	1613	1855.78	UP_FC1_5	UP_FC1.25	P0_05	P0_05	P0_1	0.716159	4.59244	4.63281	4.30503	7.18365	6.99069	8.09571	35.8003	5.96672
NM_001079901	Repin1	3141	974	1060	1020	1179	1128	1141	1079.28	0.150418	0.0930653	1.61627	0.106037	0.242035	987.537	1047.65	1033.95	1171.34	1110.11	1125.11						0.150418	9.03125	9.74981	9.70675	10.8098	10.3162	10.5242	60.1381	10.023
NM_001079902	Repin1	3138	974	1059	1019	1177	1127	1140	1078.29	0.149684	0.0929191	1.6109	0.107201	0.243848	987.537	1046.66	1032.94	1169.36	1109.12	1124.12						0.149684	9.03988	9.74992	9.70651	10.8018	10.3169	10.5251	60.1401	10.0234
NM_001079903	Repin1	3070	966	1047	1014	1170	1117	1132	1070	0.151011	0.0932487	1.61944	0.105353	0.240932	979.426	1034.8	1027.87	1162.4	1099.28	1116.23						0.151011	9.16422	9.85296	9.87282	10.9754	10.4519	10.6827	61	10.1667
NM_001079904	Repin1	3067	966	1046	1014	1170	1118	1133	1070.16	0.152322	0.0931066	1.636	0.10184	0.235353	979.426	1033.81	1027.87	1162.4	1100.27	1117.22						0.152322	9.17318	9.85317	9.88248	10.9861	10.4714	10.7026	61.069	10.1782
NM_001079905	Repin1	2953	956	1025	981	1139	1094	1104	1045.6	0.147296	0.0922351	1.59696	0.110275	0.248792	969.287	1013.05	994.416	1131.6	1076.65	1088.62						0.147296	9.42868	10.0281	9.92996	11.1079	10.6422	10.8313	61.9682	10.328
NM_001079932	Trim72	2464	9	6	7	1	2	3	4.67848	-1.90241	1.11875	-1.70048	0.089041	0.213783	9.12508	5.93007	7.09573	0.993506	1.96828	2.95821	down_FC0_6	down_FC0_8				-1.90241	0.10638	0.0703508	0.0849179	0.0116878	0.0233167	0.0352739	0.331927	0.0553211
NM_001080118	Med1	6499	2938	3326	3323	4058	3620	3844	3503.2	0.240784	0.0945784	2.54587	0.0109007	0.0435633	2978.83	3287.24	3368.45	4031.65	3562.58	3790.45			P0_05	P0_05	P0_1	0.240784	13.1662	14.7854	15.2836	17.982	16.0008	17.136	94.3541	15.7257
NM_001080126	Casp8	2401	685	761	763	689	670	780	722.186	-0.0713212	0.121365	-0.58766	0.556761	0.722948	694.52	752.13	773.435	684.525	659.372	769.134						-0.0713212	8.30912	9.15695	9.49892	8.26419	8.01607	9.41186	52.6571	8.77618
NM_001080127	Rnps1	1790	453	460	424	353	394	397	412.277	-0.249992	0.132302	-1.88956	0.0588169	0.158237	459.296	454.639	429.799	350.708	387.75	391.47						-0.249992	7.37058	7.42443	7.08035	5.6793	6.32298	6.42556	40.3032	6.7172
NM_001080128	Rnps1	1610	252	260	221	213	233	213	231.241	-0.178202	0.168323	-1.05869	0.28974	0.482812	255.502	256.97	224.022	211.617	229.304	210.033						-0.178202	4.5586	4.66558	4.10306	3.81002	4.15728	3.83289	25.1274	4.1879
NM_001080129	Tmpo	3559	6824	6139	6071	5674	5413	6522	6089.29	-0.137894	0.106858	-1.29043	0.1969	0.373363	6918.84	6067.45	6154.03	5637.15	5327.14	6431.15						-0.137894	55.8429	49.8342	50.9887	45.9129	43.6907	53.0916	299.361	49.8935
NM_001080130	Tmpo	3440	6557	5903	5816	5473	5209	6220	5845.84	-0.138352	0.105136	-1.31594	0.188196	0.361795	6648.13	5834.2	5895.54	5437.46	5126.37	6133.35						-0.138352	55.5141	49.5761	50.5368	45.8184	43.4985	52.3848	297.329	49.5548
NM_001080131	Tmpo	3345	6376	5720	5616	5281	5048	5981	5653.84	-0.144572	0.104781	-1.37976	0.167661	0.333007	6464.62	5653.33	5692.8	5246.7	4967.93	5897.68						-0.144572	55.5148	49.4035	50.1849	45.4667	43.3513	51.8025	295.724	49.2873
NM_001080132	Tmpo	3235	6019	5449	5353	5024	4803	5671	5370.76	-0.143743	0.102609	-1.40088	0.16125	0.324446	6102.65	5385.49	5426.21	4991.37	4726.81	5592						-0.143743	54.1884	48.6632	49.4612	44.7248	42.6498	50.7877	290.475	48.4125
NM_001080158	Cenpm	1196	926	766	642	682	798	796	765.758	-0.0620643	0.165246	-0.375588	0.707223	0.831602	938.87	757.072	650.78	677.571	785.342	784.912						-0.0620643	22.5495	18.5036	16.0452	16.422	19.1668	19.2821	111.969	18.6615
NM_001080381	Ripor2	3402	0	0	5	1	2	1	1.50271	-0.358221	2.27425	-0.157512	0.874842		0	0	5.06838	0.993506	1.96828	0.98607		down_FC0_8				-0.358221	0	0	0.0439317	0.00846523	0.0168879	0.00851606	0.0778008	0.0129668
NM_001080384	Clta	1711	2825	2643	2335	2985	3148	2808	2779.33	0.171357	0.105984	1.61681	0.105919	0.241867	2864.26	2612.2	2366.93	2965.61	3098.07	2768.88						0.171357	48.0867	44.6278	40.7923	50.2421	52.8522	47.5467	284.148	47.358
NM_001080385	Clta	1134	2817	2635	2332	2982	3147	2806	2775.16	0.173897	0.10573	1.64473	0.100026	0.232522	2856.15	2604.29	2363.89	2962.63	3097.08	2766.91						0.173897	72.3486	67.1314	61.4692	75.73	79.7191	71.6882	428.087	71.3478
NM_001080386	Clta	1040	2793	2613	2317	2945	3121	2780	2750.28	0.170789	0.105466	1.61938	0.105365	0.240941	2831.82	2582.55	2348.69	2925.87	3071.49	2741.27						0.170789	78.2158	72.5879	66.5939	81.5502	86.2063	77.4434	462.598	77.0996
NM_001080387	Srsf10	2729	991	966	1088	1005	937	1081	1008.16	-0.0361072	0.115685	-0.312116	0.754952	0.861507	1004.77	954.741	1102.88	998.473	922.137	1065.94						-0.0361072	10.5761	10.2266	11.917	10.6056	9.86313	11.4761	64.6646	10.7774
NM_001080388	Mark2	4483	1802	2303	2249	2946	2661	2714	2434.14	0.365189	0.119971	3.04397	0.00233479	0.013043	1827.04	2276.16	2279.76	2926.87	2618.79	2676.19		UP_FC1.25	P0_05	P0_05	P0_1	0.365189	11.7069	14.8417	14.9956	18.9251	17.0512	17.5394	95.0598	15.8433
NM_001080389	Mark2	4509	1804	2304	2251	2950	2664	2719	2436.95	0.366128	0.119855	3.05477	0.00225235	0.0126615	1829.07	2277.15	2281.78	2930.84	2621.74	2681.12		UP_FC1.25	P0_05	P0_05	P0_1	0.366128	11.6523	14.7625	14.9223	18.8415	16.972	17.4704	94.621	15.7702
NM_001080390	Mark2	4361	1738	2203	2164	2797	2513	2597	2324.31	0.34918	0.119288	2.92719	0.00342038	0.0176309	1762.16	2177.32	2193.59	2778.84	2473.14	2560.82		UP_FC1.25	P0_05	P0_05	P0_1	0.34918	11.607	14.5944	14.8325	18.4705	16.5533	17.2528	93.3105	15.5518
NM_001080548	Usp6nl	4807	1373	1345	1323	1377	1387	1541	1385.85	0.0660094	0.0954571	0.691508	0.489246	0.669489	1392.08	1329.32	1341.09	1368.06	1365	1519.53						0.0660094	8.31865	8.08363	8.22674	8.2496	8.2886	9.28756	50.4548	8.40913
NM_001080549	Hdx	4250	29	28	26	12	161	13	44.4366	1.13477	0.886461	1.28012	0.200504	0.377807	29.4031	27.6737	26.3556	11.9221	158.446	12.8189	UP_FC1_5	UP_FC1.25				1.13477	0.198731	0.190339	0.182863	0.081314	1.08822	0.0886192	1.83008	0.305014
NM_001080557	Vamp1	3148	157	144	151	200	188	197	172.091	0.346671	0.184504	1.87894	0.0602531	0.161019	159.182	142.322	153.065	198.701	185.018	194.256		UP_FC1.25				0.346671	1.45252	1.32156	1.43379	1.82965	1.71554	1.81303	9.56609	1.59435
NM_001080706	Btaf1	8469	3202	3529	3346	3529	2857	3181	3263.43	-0.0990511	0.107367	-0.922543	0.356245	0.552502	3246.5	3487.87	3391.76	3506.08	2811.68	3136.69						-0.0990511	11.0115	12.0386	11.8096	12.0003	9.69074	10.8819	67.4327	11.2388
NM_001080708	Ripor3	3558	132	47	56	55	81	104	78.9936	-0.000379586	0.470385	-0.000806969	0.999356	0.999608	133.835	46.4522	56.7659	54.6428	79.7152	102.551						-0.000379586	1.0805	0.381637	0.470461	0.445174	0.65397	0.846838	3.87858	0.64643
NM_001080742	Vamp5	1532	294	237	242	214	248	196	237.93	-0.258566	0.193215	-1.33823	0.180822	0.351674	298.086	234.238	245.31	212.61	244.066	193.27						-0.258566	5.58914	4.46939	4.7217	4.0228	4.6502	3.70656	27.1598	4.52663
NM_001080743	Grk4	3232	22	24	24	14	14	14	18.641	-0.761847	0.520624	-1.46333	0.143376	0.299125	22.3058	23.7203	24.3282	13.9091	13.7779	13.805	down_FC0_6	down_FC0_8				-0.761847	0.198248	0.214535	0.221964	0.124747	0.124433	0.125496	1.00942	0.168237
NM_001080746	Gtf2i	4420	6752	6655	6461	5684	5674	5560	6114.38	-0.256995	0.0661023	-3.88784	0.000101141	0.00102233	6845.84	6577.44	6549.36	5647.09	5584	5482.55			P0_05	P0_05	P0_1	-0.256995	44.4904	43.4995	43.6937	37.0344	36.8762	36.444	242.038	40.3397
NM_001080747	Gtf2i	4358	6719	6607	6427	5653	5638	5525	6078.36	-0.257359	0.0663918	-3.87637	0.000106028	0.00105856	6812.38	6529.99	6514.9	5616.29	5548.57	5448.04			P0_05	P0_05	P0_1	-0.257359	44.9029	43.8001	44.0822	37.3564	37.1635	36.7298	244.035	40.6725
NM_001080748	Gtf2i	4302	6715	6606	6423	5651	5636	5517	6074.87	-0.257727	0.0664608	-3.87788	0.000105372	0.00105505	6808.33	6529.01	6510.84	5614.3	5546.6	5440.15			P0_05	P0_05	P0_1	-0.257727	45.4603	44.3636	44.6282	37.8293	37.6339	37.154	247.069	41.1782
NM_001080749	Gtf2i	4314	6737	6624	6436	5659	5647	5530	6089.01	-0.258851	0.0665174	-3.89148	9.96354e-05	0.00100986	6830.63	6546.8	6524.02	5622.25	5557.43	5452.97			P0_05	P0_05	P0_1	-0.258851	45.4824	44.3607	44.5941	37.7775	37.6025	37.138	246.955	41.1592
NM_001080754	Ambra1	4996	1493	1461	1518	1655	1596	1629	1552.95	0.100653	0.0848856	1.18575	0.23572	0.420671	1513.75	1443.97	1538.76	1644.25	1570.68	1606.31						0.100653	8.7035	8.44862	9.0822	9.54001	9.17676	9.44652	54.3976	9.06627
NM_001080755	Zzz3	7591	1162	1237	1119	1148	1086	1166	1149.02	-0.073735	0.095163	-0.774829	0.438441	0.627333	1178.15	1222.58	1134.3	1140.54	1068.77	1149.76						-0.073735	4.45824	4.70792	4.40629	4.35528	4.10969	4.45013	26.4876	4.41459
NM_001080769	Uhrf1bp1	8544	1856	2012	2091	2410	1951	1953	2038.36	0.0590245	0.12295	0.48007	0.631178	0.779512	1881.8	1988.55	2119.6	2394.35	1920.05	1925.79						0.0590245	6.32664	6.80338	7.31534	8.12323	6.55956	6.62238	41.7505	6.95842
NM_001080773	Pdpk1	1752	283	310	322	358	396	406	344.244	0.317051	0.145837	2.17402	0.0297039	0.0948212	286.933	306.387	326.404	355.675	389.719	400.344			P0_05		P0_1	0.317051	4.70445	5.11194	5.49368	5.88467	6.49292	6.71375	34.4014	5.73357
NM_001080774	Myo1c	5275	8524	9176	7526	7830	7913	9252	8338.37	-0.0375399	0.109205	-0.343757	0.731029	0.847648	8642.47	9069.05	7628.93	7779.15	7787.48	9123.12						-0.0375399	47.0628	50.2561	42.6465	42.7477	43.0921	50.8143	276.62	46.1033
NM_001080775	Myo1c	5268	8558	9217	7556	7886	7950	9286	8376.86	-0.0362094	0.10881	-0.332778	0.739302	0.85288	8676.94	9109.57	7659.34	7834.79	7823.9	9156.64						-0.0362094	47.3133	50.5478	42.8734	43.1106	43.3511	51.0689	278.265	46.3775
NM_001080776	Gm1123	1327	7	7	5	1	1	2	3.83898	-2.27238	1.25277	-1.81388	0.0696967	0.178776	7.09729	6.91841	5.06838	0.993506	0.984138	1.97214	down_FC0_6	down_FC0_8				-2.27238	0.153633	0.1524	0.112627	0.0217021	0.0216475	0.0436649	0.505674	0.084279
NM_001080780	Ret	7320	7	17	7	15	27	18	15.0364	0.932273	0.682726	1.36551	0.172092	0.33943	7.09729	16.8019	7.09573	14.9026	26.5717	17.7493	UP_FC1_5	UP_FC1.25				0.932273	0.0278512	0.0670959	0.0285844	0.0590138	0.105957	0.0712418	0.359744	0.0599574
NM_001080793	Ash2l	3194	2862	3054	3229	2798	2188	2406	2749.82	-0.331603	0.12126	-2.73464	0.00624481	0.0284496	2901.78	3018.41	3273.16	2779.83	2153.29	2372.48		down_FC0_8	P0_05	P0_05	P0_1	-0.331603	26.097	27.6244	30.2186	25.2282	19.6785	21.824	150.671	25.1118
NM_001080794	G3bp2	4359	5782	5428	5671	4891	4419	4543	5110.58	-0.31056	0.0853244	-3.63976	0.000272892	0.00231047	5862.36	5364.74	5748.56	4859.24	4348.91	4479.71			P0_05	P0_05	P0_1	-0.31056	38.6321	35.9759	38.8879	32.3135	29.1216	30.1946	205.126	34.1876
NM_001080795	G3bp2	4213	5858	5515	5774	4990	4484	4596	5190.92	-0.310672	0.086346	-3.59799	0.000320685	0.00263754	5939.42	5450.72	5852.96	4957.59	4412.87	4531.98			P0_05	P0_05	P0_1	-0.310672	40.4962	37.8192	40.9663	34.11	30.574	31.6054	215.571	35.9285
NM_001080796	G3bp2	4261	5767	5408	5652	4865	4415	4511	5091.33	-0.312421	0.0849751	-3.67662	0.000236345	0.00204553	5847.15	5344.97	5729.3	4833.41	4344.97	4448.16			P0_05	P0_05	P0_1	-0.312421	39.418	36.6677	39.649	32.881	29.7645	30.6715	209.052	34.8419
NM_001080797	G3bp2	4263	5681	5314	5545	4769	4322	4456	5003.04	-0.313364	0.0850514	-3.68441	0.00022923	0.00199879	5759.96	5252.06	5620.83	4738.03	4253.44	4393.93			P0_05	P0_05	P0_1	-0.313364	38.812	36.0134	38.8802	32.217	29.1238	30.2833	205.33	34.2216
NM_001080798	Aff1	8290	2656	3229	3509	3077	2955	3867	3203.26	0.0505982	0.147675	0.342633	0.731875	0.848201	2692.91	3191.37	3556.99	3057.02	2908.13	3813.13						0.0505982	9.33104	11.2531	12.6523	10.6892	10.2396	13.5143	67.6795	11.2799
NM_001080808	Bicdl1	3015	203	247	229	139	143	92	175.27	-0.884327	0.239137	-3.69799	0.000217316	0.00190955	205.821	244.121	232.132	138.097	140.732	90.7184	down_FC0_6	down_FC0_8	P0_05	P0_05	P0_1	-0.884327	1.96094	2.36683	2.27034	1.3277	1.36247	0.884044	10.1723	1.69539
NM_001080809	Cps1	5522	6	5	5	3	8	8	5.80595	0.220613	0.952287	0.231666	0.816797	0.899398	6.08339	4.94172	5.06838	2.98052	7.8731	7.88856						0.220613	0.0316455	0.0261596	0.0270655	0.0156458	0.0416171	0.0419727	0.184106	0.0306844
NM_001080813	Rab11fip1	7957	1798	2090	1772	2228	2095	3203	2186.42	0.386928	0.17058	2.26831	0.0233102	0.0789337	1822.99	2065.64	1796.23	2213.53	2061.77	3158.38		UP_FC1.25	P0_05		P0_1	0.386928	6.58108	7.58849	6.65666	8.06379	7.56334	11.6622	48.1156	8.01926
NM_001080815	Gipr	1776	13	10	9	14	11	10	11.1304	0.104153	0.67797	0.153625	0.877905	0.934982	13.1807	9.88345	9.12308	13.9091	10.8255	9.8607						0.104153	0.213185	0.162673	0.151475	0.227017	0.177922	0.163129	1.0954	0.182567
NM_001080818	Cdc14a	4467	70	67	82	119	122	131	97.9634	0.738428	0.246958	2.99009	0.00278894	0.0150063	70.9729	66.2191	83.1214	118.227	120.065	129.175	UP_FC1_5	UP_FC1.25	P0_05	P0_05	P0_1	0.738428	0.456393	0.433328	0.548706	0.767192	0.784554	0.849627	3.8398	0.639967
NM_001080819	Arid1a	8527	3264	3576	3154	4473	4506	4705	3926.46	0.428955	0.0794848	5.3967	6.78795e-08	1.97666e-06	3309.36	3534.32	3197.13	4443.95	4434.53	4639.46		UP_FC1.25	P0_05	P0_05	P0_1	0.428955	11.1483	12.116	11.0562	15.1069	15.1801	15.9859	80.5935	13.4322
NM_001080820	Cass4	3696	2	3	9	1	0	3	3.01127	-1.83617	1.58667	-1.15725	0.24717	0.434789	2.0278	2.96503	9.12308	0.993506	0	2.95821	down_FC0_6	down_FC0_8				-1.83617	0.0157599	0.0234503	0.0727868	0.00779186	0	0.0235159	0.143305	0.0238841
NM_001080924	Znrf3	6295	244	322	339	344	245	300	297.996	-0.0494902	0.210358	-0.235266	0.814002	0.897906	247.391	318.247	343.636	341.766	241.114	295.821						-0.0494902	1.12889	1.47781	1.6097	1.57375	1.11802	1.3807	8.28887	1.38148
NM_001080925	Rapgefl1	4146	307	349	268	667	755	690	502.324	1.16855	0.145614	8.02499	1.01534e-15	1.87793e-13	311.267	344.932	271.665	662.668	743.024	680.388	UP_FC1_5	UP_FC1.25	P0_05	P0_05	P0_1	1.16855	2.15658	2.43195	1.93218	4.63308	5.23114	4.82162	21.2065	3.53442
NM_001080926	Lrp8	7275	530	523	536	585	553	578	548.83	0.0857449	0.114436	0.749279	0.453689	0.641446	537.366	516.904	543.33	581.201	544.228	569.948						0.0857449	2.12178	2.07695	2.20229	2.31577	2.18359	2.3018	13.2022	2.20036
NM_001080927	Rbpj	5495	471	406	376	361	330	360	383.06	-0.278956	0.155148	-1.798	0.0721774	0.18342	477.546	401.268	381.142	358.656	324.766	354.985						-0.278956	2.49638	2.1346	2.04532	1.89196	1.72514	1.89805	12.1915	2.03191
NM_001080928	Rbpj	5381	458	390	362	349	317	348	369.771	-0.280327	0.159253	-1.76026	0.0783632	0.19485	464.365	385.455	366.951	346.733	311.972	343.152						-0.280327	2.4789	2.09392	2.01089	1.86782	1.69229	1.87365	12.0175	2.00291
NM_001080929	Cdr2l	3693	2064	2173	2133	2338	2320	1873	2142.58	0.0112964	0.115855	0.097504	0.922326	0.958826	2092.69	2147.67	2162.17	2322.82	2283.2	1846.91						0.0112964	16.2775	16.9996	17.2645	18.2322	18.0463	14.6937	101.514	16.919
NM_001080930	Atxn1l	7561	2392	2839	2501	2776	1809	2658	2487.6	-0.117465	0.169228	-0.694123	0.487605	0.668446	2425.24	2805.91	2535.2	2757.97	1780.31	2620.97						-0.117465	9.2138	10.8479	9.88727	10.5734	6.87287	10.1847	57.5799	9.59665
NM_001080931	Med13	10508	2977	3057	3028	3741	3325	4483	3419.78	0.324849	0.12415	2.61659	0.00888123	0.0372093	3018.38	3021.37	3069.41	3716.7	3272.26	4420.55		UP_FC1.25	P0_05	P0_05	P0_1	0.324849	8.25117	8.40492	8.61346	10.2528	9.08972	12.3601	56.9721	9.49535
NM_001080932	Foxk2	5025	4111	4388	4377	4948	5023	4572	4551.56	0.150759	0.0799254	1.88624	0.0592621	0.159171	4168.14	4336.86	4436.86	4915.87	4943.33	4508.31						0.150759	23.8269	25.2283	26.0365	28.3574	28.7148	26.3599	158.524	26.4206
NM_001080934	Slc16a5	3014	10	15	1	5	7	6	7.29179	-0.548733	1.05655	-0.519364	0.603507	0.759537	10.139	14.8252	1.01368	4.96753	6.88897	5.91642		down_FC0_8				-0.548733	0.0966303	0.143783	0.00991742	0.0477749	0.0667165	0.0576741	0.422496	0.070416
NM_001080941	Zfp429	2026	49	60	63	37	50	53	51.8453	-0.322293	0.343842	-0.937329	0.348589	0.545053	49.681	59.3007	63.8616	36.7597	49.2069	52.2617		down_FC0_8				-0.322293	0.70439	0.855599	0.929486	0.525939	0.70894	0.757896	4.48225	0.747042
NM_001080948	Larp4	6525	2062	1959	1914	1490	1323	1354	1680.75	-0.535255	0.0981249	-5.45484	4.90168e-08	1.50342e-06	2090.66	1936.17	1940.18	1480.32	1302.01	1335.14		down_FC0_8	P0_05	P0_05	P0_1	-0.535255	9.20375	8.67385	8.76805	6.57626	5.82449	6.01189	45.0583	7.50972
NM_001080949	Ttc5	1837	327	272	289	448	405	392	353.922	0.461813	0.15731	2.93568	0.00332814	0.0172914	331.545	268.83	292.952	445.091	398.576	386.539		UP_FC1.25	P0_05	P0_05	P0_1	0.461813	5.18436	4.27778	4.70252	7.02331	6.33322	6.1823	33.7035	5.61725
NM_001080964	Sp2	3029	1344	1552	1412	1782	1478	1348	1480.35	0.0734589	0.134759	0.545112	0.585676	0.746032	1362.68	1533.91	1431.31	1770.43	1454.56	1329.22						0.0734589	12.9228	14.803	13.934	16.9427	14.017	12.8933	85.5128	14.2521
NM_001080968	Golga2	4252	1850	1749	1677	1773	1939	1939	1814.33	0.0736014	0.0927305	0.793713	0.427362	0.61856	1875.71	1728.62	1699.93	1761.49	1908.24	1911.99						0.0736014	12.6717	11.8838	11.7891	12.0085	13.0998	13.2117	74.6645	12.4441
NM_001080969	Thg1l	3788	377	405	347	156	170	175	271.52	-1.19673	0.16121	-7.42343	1.14128e-13	1.33077e-11	382.24	400.28	351.746	154.987	167.303	172.562	down_FC0_6	down_FC0_8	P0_05	P0_05	P0_1	-1.19673	2.8986	3.0889	2.73818	1.18601	1.28919	1.33845	12.5393	2.08989
NM_001080971	Tubb1	1998	6	5	1	1	0	2	2.50074	-2.02207	1.68904	-1.19717	0.23124		6.08339	4.94172	1.01368	0.993506	0	1.97214	down_FC0_6	down_FC0_8				-2.02207	0.0874606	0.0722991	0.0149605	0.0144138	0	0.0290006	0.218135	0.0363558
NM_001080974	Sri	2389	1081	919	990	827	957	978	955.946	-0.140847	0.126875	-1.11012	0.266948	0.458086	1096.02	908.289	1003.54	821.629	941.82	964.376						-0.140847	13.1785	11.1137	12.3868	9.96925	11.5073	11.8603	70.0159	11.6693
NM_001080977	Rsbn1l	5544	848	707	747	693	690	884	759.167	-0.0483729	0.153521	-0.315089	0.752694	0.859995	859.786	698.76	757.216	688.499	679.055	871.686						-0.0483729	4.45481	3.6843	4.02753	3.59984	3.57523	4.61958	23.9613	3.99355
NM_001080979	Tead4	2934	627	662	545	782	535	825	659.899	0.200273	0.189671	1.0559	0.291016	0.484238	635.714	654.284	552.453	776.921	526.514	813.508						0.200273	6.22392	6.51863	5.55237	7.67573	5.23808	8.14642	39.3552	6.55919
NM_001080981	Ddx23	2796	3202	3127	2766	1902	1928	1832	2455.74	-0.708582	0.0933961	-7.58685	3.27783e-14	4.33411e-12	3246.5	3090.55	2803.83	1889.65	1897.42	1806.48	down_FC0_6	down_FC0_8	P0_05	P0_05	P0_1	-0.708582	33.3535	32.3109	29.5704	19.5905	19.8084	18.9829	153.616	25.6027
NM_001080995	Ddias	3456	585	868	932	732	565	515	697.812	-0.419707	0.213732	-1.96371	0.0495641	0.139495	593.131	857.883	944.746	727.246	556.038	507.826		down_FC0_8	P0_05			-0.419707	4.92991	7.25612	8.06091	6.09973	4.69627	4.31724	35.3602	5.89336
NM_001080999	Trmt2a	3623	2533	2606	2341	1947	2357	2580	2385.81	-0.145001	0.123489	-1.1742	0.240313	0.426282	2568.2	2575.63	2373.02	1934.36	2319.61	2544.06						-0.145001	20.3621	20.7809	19.3141	15.4764	18.6883	20.6312	115.253	19.2089
NM_001081000	Trmt2a	3670	2551	2627	2354	1965	2372	2597	2402.74	-0.144535	0.122987	-1.17521	0.239911	0.425794	2586.45	2596.38	2386.19	1952.24	2334.38	2560.82						-0.144535	20.2442	20.6801	19.1727	15.4195	18.5664	20.5012	114.584	19.0973
NM_001081001	Brca2	11104	1363	1434	1437	1200	1074	1485	1328.23	-0.196684	0.139959	-1.4053	0.159931	0.322462	1381.94	1417.29	1456.65	1192.21	1056.96	1464.31						-0.196684	3.57498	3.73102	3.86829	3.11225	2.77846	3.87454	20.9395	3.48992
NM_001081006	Etl4	7389	244	213	260	327	262	360	276.528	0.378396	0.195854	1.93203	0.0533556	0.14689	247.391	210.517	263.556	324.876	257.844	354.985		UP_FC1.25				0.378396	0.961747	0.832822	1.05179	1.27449	1.01858	1.41153	6.55095	1.09183
NM_001081007	Zfp382	7925	377	406	428	351	403	547	417.012	0.0777459	0.195718	0.397235	0.691194	0.819968	382.24	401.268	433.853	348.72	396.608	539.38						0.0777459	1.38548	1.48008	1.61431	1.2755	1.46078	1.99968	9.21583	1.53597
NM_001081009	Parp8	7054	413	499	601	515	482	459	493.293	-0.0804698	0.17386	-0.462842	0.643477	0.788266	418.74	493.184	609.219	511.655	474.355	452.606						-0.0804698	1.70518	2.04373	2.54672	2.10254	1.96286	1.88517	12.2462	2.04103
NM_001081011	Srgap2	8015	1858	2669	2458	2653	2339	2741	2442.3	0.123516	0.147027	0.840091	0.400858	0.594457	1883.82	2637.89	2491.62	2635.77	2301.9	2702.82						0.123516	6.75148	9.62062	9.16685	9.5325	8.38311	9.90783	53.3624	8.89373
NM_001081016	Zc3h7b	5933	5978	6320	6027	5451	5214	5047	5656.74	-0.246582	0.0725115	-3.40059	0.000672395	0.00485033	6061.08	6246.34	6109.42	5415.6	5131.3	4976.69			P0_05	P0_05	P0_1	-0.246582	29.3453	30.7752	30.3647	26.4591	25.245	24.6452	166.834	27.8057
NM_001081020	Adamts6	6765	71	69	118	83	67	86	82.1661	-0.155497	0.334663	-0.464639	0.64219	0.787126	71.9868	68.1958	119.614	82.461	65.9372	84.802						-0.155497	0.305666	0.294672	0.521382	0.353332	0.284502	0.368302	2.12786	0.354643
NM_001081021	Zfp780b	5503	152	109	137	178	148	224	157.349	0.439725	0.257442	1.70806	0.0876256	0.211229	154.113	107.73	138.874	176.844	145.652	220.88		UP_FC1.25				0.439725	0.804453	0.572249	0.744154	0.931523	0.772575	1.17929	5.00425	0.834041
NM_001081022	D430042O09Rik	6165	311	344	402	555	547	569	452.267	0.635354	0.148605	4.27547	1.90737e-05	0.000254885	315.322	339.991	407.498	551.396	538.323	561.074	UP_FC1_5	UP_FC1.25	P0_05	P0_05	P0_1	0.635354	1.46921	1.61207	1.9491	2.59259	2.54878	2.67394	12.8457	2.14095
NM_001081025	Maats1	2746	3	1	4	0	2	4	2.33288	-0.449029	1.65698	-0.270991	0.786398		3.04169	0.988345	4.0547	0	1.96828	3.94428		down_FC0_8				-0.449029	0.0318183	0.010521	0.0435413	0	0.0209222	0.042202	0.149005	0.0248341
NM_001081027	Kcnt2	8250	5	10	16	35	14	48	21.1756	1.62107	0.708869	2.28684	0.0222049	0.0761898	5.06949	9.88345	16.2188	34.7727	13.7779	47.3313	UP_FC1_5	UP_FC1.25	P0_05		P0_1	1.62107	0.0176511	0.035019	0.0579706	0.122176	0.0487476	0.168562	0.450127	0.0750212
NM_001081028	Sipa1l3	7688	4495	4426	3902	3990	4186	4214	4187.71	-0.0744645	0.087654	-0.849528	0.395588	0.589177	4557.47	4374.41	3955.36	3964.09	4119.6	4155.3						-0.0744645	17.0284	16.6325	15.1711	14.9463	15.641	15.8801	95.2993	15.8832
NM_001081029	Tmem243	981	403	347	419	436	379	385	393.68	0.011777	0.156721	0.0751464	0.940098	0.968521	408.601	342.956	424.73	433.168	372.988	379.637						0.011777	11.9644	10.2192	12.7669	12.7994	11.0981	11.3701	70.2183	11.703
NM_001081030	Sbf1	6148	4597	4320	4089	3989	3955	4085	4159.82	-0.137896	0.0819362	-1.68297	0.0923808	0.219627	4660.89	4269.65	4144.92	3963.09	3892.27	4028.09						-0.137896	21.777	20.3006	19.8804	18.6854	18.4795	19.25	118.373	19.7288
NM_001081032	Gm8909	1347	375	354	512	452	416	337	406.643	-0.0688637	0.207284	-0.332219	0.739724	0.853112	380.212	349.874	519.002	449.065	409.401	332.306						-0.0688637	8.10812	7.59266	11.3617	9.66371	8.87165	7.24829	52.8462	8.80769
NM_001081034	Fbxo11	3994	1342	1177	1162	1292	1197	1570	1285.26	0.115319	0.139653	0.825756	0.408943	0.601476	1360.65	1163.28	1177.89	1283.61	1178.01	1548.13						0.115319	9.78591	8.51386	8.69641	9.31596	8.60924	11.3885	56.3098	9.38497
NM_001081035	Nav3	10091	0	1	2	1	1	1	0.996568	-0.0250636	2.18071	-0.0114934	0.99083		0	0.988345	2.02735	0.993506	0.984138	0.98607						-0.0250636	0	0.00286302	0.00592431	0.0028539	0.00284672	0.00287104	0.017359	0.00289316
NM_001081037	Srgap1	7763	37	77	71	10	4	42	40.1457	-1.7471	0.750879	-2.32674	0.019979	0.0701105	37.5142	76.1026	71.971	9.93506	3.93655	41.4149	down_FC0_6	down_FC0_8	P0_05		P0_1	-1.7471	0.138813	0.286563	0.273382	0.0370974	0.0148016	0.156745	0.907401	0.151234
NM_001081039	Dock9	7854	667	843	836	601	648	791	728.613	-0.226265	0.159101	-1.42215	0.154982	0.315734	676.27	833.175	847.433	597.097	637.721	779.981						-0.226265	2.47338	3.10095	3.18169	2.20372	2.37008	2.91782	16.2476	2.70794
NM_001081040	Coq10a	2500	369	379	354	450	541	450	421.797	0.361806	0.143228	2.52609	0.0115341	0.0455416	374.128	374.583	358.841	447.078	532.419	443.731		UP_FC1.25	P0_05	P0_05	P0_1	0.361806	4.29876	4.37983	4.23258	5.18377	6.21636	5.2149	29.5262	4.92103
NM_001081041	Vps51	2619	833	975	1042	1327	1215	1180	1090.36	0.360495	0.125453	2.87354	0.00405895	0.0203058	844.577	963.636	1056.25	1318.38	1195.73	1163.56		UP_FC1.25	P0_05	P0_05	P0_1	0.360495	9.26331	10.7554	11.8925	14.5918	13.3266	13.0533	72.8829	12.1472
NM_001081043	Ptpn23	5309	2792	3003	2752	3181	3389	3084	3020.84	0.151054	0.0815696	1.85185	0.0640476	0.168215	2830.8	2968	2789.64	3160.34	3335.24	3041.04						0.151054	15.3165	16.3418	15.4945	17.2554	18.3374	16.8296	99.5752	16.5959
NM_001081045	Kansl1	5222	2562	2885	2642	2650	2599	2556	2639.68	-0.0758903	0.0813167	-0.933269	0.350681	0.547116	2597.61	2851.37	2678.13	2632.79	2557.77	2520.39						-0.0758903	14.2889	15.9613	15.123	14.6144	14.2971	14.1807	88.4654	14.7442
NM_001081047	Cnksr1	2444	3	17	6	4	10	7	7.77392	-0.325085	0.977929	-0.332422	0.73957	0.853077	3.04169	16.8019	6.08206	3.97402	9.84138	6.90249		down_FC0_8				-0.325085	0.0357501	0.200958	0.0733824	0.0471337	0.117538	0.0829793	0.557742	0.0929569
NM_001081048	Slc25a18	1355	6	4	10	5	7	5	6.16006	-0.263723	0.92688	-0.284528	0.776006	0.87598	6.08339	3.95338	10.1368	4.96753	6.88897	4.93035						-0.263723	0.128964	0.0852862	0.220598	0.106268	0.148401	0.106906	0.796425	0.132737
NM_001081050	Pard3b	8367	462	570	644	971	833	855	718.693	0.641304	0.158626	4.04287	5.28004e-05	0.000596297	468.421	563.357	652.807	964.694	819.787	843.09	UP_FC1_5	UP_FC1.25	P0_05	P0_05	P0_1	0.641304	1.60816	1.96817	2.30069	3.34212	2.85992	2.96053	15.0396	2.5066
NM_001081052	Nhs	5309	3	24	8	1	5	8	8.11236	-1.33774	1.12141	-1.19292	0.232902	0.417423	3.04169	23.7203	8.10941	0.993506	4.92069	7.88856	down_FC0_6	down_FC0_8				-1.33774	0.0164575	0.130604	0.0450421	0.00542451	0.0270543	0.0436567	0.268239	0.0447065
NM_001081054	Qrsl1	1957	386	348	347	325	268	293	327.102	-0.312141	0.158494	-1.96942	0.0489048	0.13816	391.365	343.944	351.746	322.889	263.749	288.918			P0_05			-0.312141	5.74451	5.13744	5.30006	4.78262	3.93389	4.3376	29.2361	4.87269
NM_001081055	Trappc10	6328	2480	2555	2489	2588	2545	2428	2505.45	-0.0178109	0.0763863	-0.233169	0.815631	0.898822	2514.47	2525.22	2523.04	2571.19	2504.63	2394.18						-0.0178109	11.4141	11.6649	11.7571	11.778	11.5531	11.1162	69.2835	11.5472
NM_001081056	Xpot	5978	2423	2344	2554	2869	2372	2278	2465.55	0.0134086	0.120976	0.110837	0.911746	0.952341	2456.68	2316.68	2588.93	2850.37	2334.38	2246.27						0.0134086	11.8047	11.3282	12.7705	13.8213	11.3982	11.04	72.1629	12.0271
NM_001081057	Tecpr2	7807	640	708	734	730	784	837	735.807	0.150139	0.119401	1.25743	0.208596	0.387664	648.895	699.748	744.038	725.259	771.564	825.34						0.150139	2.38755	2.62004	2.81031	2.69285	2.88477	3.10609	16.5016	2.75027
NM_001081058	Cdk13	7065	2078	2248	2135	2268	2108	2359	2191.14	0.0353213	0.0880354	0.401217	0.68826	0.818349	2106.88	2221.8	2164.2	2253.27	2074.56	2326.14						0.0353213	8.56624	9.19268	9.03291	9.24494	8.57111	9.67362	54.2815	9.04692
NM_001081059	Mcur1	4345	900	953	891	783	811	689	835.507	-0.290034	0.113793	-2.54878	0.0108101	0.043295	912.508	941.893	903.185	777.915	798.136	679.402			P0_05	P0_05	P0_1	-0.290034	6.03267	6.33667	6.12957	5.18974	5.36179	4.59412	33.6446	5.60743
NM_001081061	Bdp1	9880	1171	1234	1172	1079	951	1265	1141.7	-0.143196	0.131379	-1.08995	0.275735	0.467797	1187.27	1219.62	1188.03	1071.99	935.915	1247.38						-0.143196	3.45189	3.60841	3.54579	3.14512	2.76505	3.70943	20.2257	3.37095
NM_001081062	Ccno	1871	9	16	12	8	4	13	10.301	-0.587557	0.783645	-0.749775	0.45339	0.641095	9.12508	15.8135	12.1641	7.94805	3.93655	12.8189	down_FC0_6	down_FC0_8				-0.587557	0.140096	0.247061	0.191712	0.123137	0.0614137	0.2013	0.964719	0.160787
NM_001081064	Pdzd2	11454	10	16	11	5	15	10	11.1155	-0.326562	0.746238	-0.43761	0.661669	0.800158	10.139	15.8135	11.1504	4.96753	14.7621	9.8607		down_FC0_8				-0.326562	0.0254273	0.0403572	0.0287063	0.0125715	0.0376195	0.0252939	0.169976	0.0283293
NM_001081065	Zfp707	1875	254	270	266	335	327	288	288.774	0.241312	0.154424	1.56266	0.118133	0.261379	257.53	266.853	269.638	332.824	321.813	283.988						0.241312	3.94538	4.16026	4.24055	5.14537	5.00986	4.45004	26.9515	4.49191
NM_001081066	Dennd3	5274	462	590	451	1009	794	640	653.942	0.678494	0.199175	3.40652	0.000657962	0.00476646	468.421	583.123	457.168	1002.45	781.406	631.085	UP_FC1_5	UP_FC1.25	P0_05	P0_05	P0_1	0.678494	2.55128	3.23199	2.5561	5.50965	4.32473	3.51571	21.6895	3.61491
NM_001081068	Ltn1	7705	3247	3087	3069	2225	2683	3173	2905.65	-0.244566	0.137007	-1.78506	0.074252	0.187496	3292.13	3051.02	3110.97	2210.55	2640.44	3128.8						-0.244566	12.2734	11.575	11.906	8.31631	10.0029	11.9308	66.0045	11.0008
NM_001081069	Rgs11	2008	9	12	9	4	9	5	7.97832	-0.761356	0.824177	-0.923777	0.355603	0.552067	9.12508	11.8601	9.12308	3.97402	8.85724	4.93035	down_FC0_6	down_FC0_8				-0.761356	0.130538	0.172654	0.133974	0.057368	0.128753	0.0721406	0.695427	0.115904
NM_001081070	Pdia2	1708	12	11	5	7	7	7	8.14216	-0.438545	0.815286	-0.537904	0.590643	0.750146	12.1668	10.8718	5.06838	6.95454	6.88897	6.90249		down_FC0_8				-0.438545	0.204621	0.186064	0.0875032	0.118028	0.11773	0.118736	0.832683	0.13878
NM_001081071	Lclat1	4466	2	0	1	5	1	204	35.0252	6.09254	2.19714	2.77294			2.0278	0	1.01368	4.96753	0.984138	201.158	UP_FC1_5	UP_FC1.25				6.09254	0.0130427	0	0.00669304	0.0322422	0.00643221	1.32338	1.38179	0.230298
NM_001081073	Cep76	4417	761	806	725	684	630	602	699.379	-0.282874	0.115866	-2.44139	0.0146307	0.0548305	771.577	796.606	734.915	679.558	620.007	593.614			P0_05		P0_1	-0.282874	5.01781	5.27188	4.90628	4.45966	4.09724	3.94859	27.7015	4.61691
NM_001081075	Fra10ac1	1403	202	206	235	198	197	225	209.846	-0.0781654	0.18102	-0.431806	0.665882	0.803145	204.807	203.599	238.214	196.714	193.875	221.866						-0.0781654	4.19325	4.24197	5.00671	4.06425	4.03355	4.6462	26.1859	4.36432
NM_001081077	Cwf19l1	3565	664	832	754	732	632	631	705.212	-0.197138	0.137201	-1.43686	0.150758	0.310193	673.228	822.303	764.312	727.246	621.975	622.21						-0.197138	5.42457	6.74252	6.32199	5.91323	5.09256	5.12794	34.6228	5.77047
NM_001081078	Lct	6155	2	3	2	3	3	0	2.15885	-0.243861	1.62627	-0.149952	0.880803		2.0278	2.96503	2.02735	2.98052	2.95241	0						-0.243861	0.00946365	0.0140816	0.00971278	0.0140367	0.0140014	0	0.0612962	0.010216
NM_001081079	Ogfrl1	4835	64	112	116	174	76	117	109.368	0.308065	0.385881	0.79834	0.424673	0.616249	64.8895	110.695	117.586	172.87	74.7945	115.37						0.308065	0.385514	0.669237	0.717139	1.0364	0.45154	0.701072	3.9609	0.66015
NM_001081080	Phf3	7544	2536	2632	2683	2268	2256	3017	2556.79	-0.0834858	0.134311	-0.621585	0.534215	0.705825	2571.25	2601.32	2719.69	2253.27	2220.22	2974.97						-0.0834858	9.79048	10.0796	10.6307	8.65794	8.59045	11.5864	59.3355	9.88925
NM_001081081	Gls	4953	1438	1640	1238	1023	1299	1063	1279.46	-0.374555	0.145902	-2.56717	0.0102532	0.0414736	1457.99	1620.89	1254.93	1016.36	1278.4	1048.19		down_FC0_8	P0_05	P0_05	P0_1	-0.374555	8.45565	9.56607	7.47126	5.94813	7.53389	6.21782	45.1928	7.53214
NM_001081082	Alpi	2324	36	11	2	22	45	56	28.4605	1.29733	0.848763	1.5285	0.126389	0.273963	36.5003	10.8718	2.02735	21.8571	44.2862	55.2199	UP_FC1_5	UP_FC1.25				1.29733	0.451152	0.136746	0.0257238	0.272621	0.556231	0.698112	2.14059	0.356764
NM_001081084	Cubn	11256	51	59	57	16	38	46	44.4089	-0.766005	0.459683	-1.66638	0.0956384	0.225317	51.7088	58.3123	57.7795	15.8961	37.3972	45.3592	down_FC0_6	down_FC0_8				-0.766005	0.13196	0.151435	0.151367	0.0409363	0.0969791	0.118399	0.691077	0.115179
NM_001081085	Sapcd2	3398	420	409	355	623	675	642	517.705	0.68743	0.129669	5.30141	1.14914e-07	3.08017e-06	425.837	404.233	359.855	618.954	664.293	633.057	UP_FC1_5	UP_FC1.25	P0_05	P0_05	P0_1	0.68743	3.59983	3.47743	3.12282	5.28005	5.70636	5.47375	26.6602	4.44337
NM_001081086	Ppig	6281	1649	1505	1420	1168	1234	1467	1403.37	-0.267114	0.127147	-2.10083	0.0356563	0.109075	1671.92	1487.46	1439.42	1160.41	1214.43	1446.56			P0_05			-0.267114	7.64625	6.92255	6.75774	5.35534	5.64372	6.76666	39.0923	6.51538
NM_001081088	Lrp2	15348	3641	5376	4388	14034	9188	7578	7318.42	1.17886	0.220264	5.35203	8.69711e-08	2.4351e-06	3691.6	5313.34	4448.01	13942.9	9042.26	7472.44	UP_FC1_5	UP_FC1.25	P0_05	P0_05	P0_1	1.17886	6.90916	10.1197	8.54588	26.3332	17.1968	14.3046	83.4093	13.9015
NM_001081090	Esf1	3376	984	964	927	770	683	806	853.676	-0.372843	0.114792	-3.24798	0.00116229	0.0075134	997.676	952.764	939.678	764.999	672.166	794.772		down_FC0_8	P0_05	P0_05	P0_1	-0.372843	8.48886	8.2496	8.20766	6.56843	5.81162	6.91681	44.243	7.37383
NM_001081091	Cep152	5738	403	493	427	297	347	416	395.911	-0.344121	0.175993	-1.95531	0.050547	0.141483	408.601	487.254	432.84	295.071	341.496	410.205		down_FC0_8				-0.344121	2.04551	2.48224	2.22438	1.49063	1.73719	2.10042	12.0804	2.0134
NM_001081092	Taf4	4406	997	1027	1016	1209	1200	1313	1122.1	0.26693	0.0946178	2.82113	0.00478542	0.0231272	1010.86	1015.03	1029.89	1201.15	1180.97	1294.71			P0_05	P0_05	P0_1	0.26693	6.59033	6.73417	6.89273	7.90233	7.82376	8.63363	44.5769	7.42949
NM_001081093	Arfip1	2975	1094	1037	1013	1172	1105	1288	1113.82	0.156027	0.108605	1.43664	0.15082	0.310272	1109.2	1024.91	1026.85	1164.39	1087.47	1270.06						0.156027	10.7099	10.0705	10.178	11.3452	10.6697	12.543	65.5165	10.9194
NM_001081094	Znhit6	2801	295	347	324	311	356	295	320.118	-0.0305356	0.157983	-0.193284	0.846737	0.916875	299.1	342.956	328.431	308.98	350.353	290.891						-0.0305356	3.06737	3.57911	3.45759	3.19757	3.65103	3.05128	20.0039	3.33399
NM_001081098	Zfp362	2871	297	306	306	691	821	671	511.648	1.23863	0.140264	8.83075	1.03974e-18	2.93195e-16	301.128	302.434	310.185	686.512	807.977	661.653	UP_FC1_5	UP_FC1.25	P0_05	P0_05	P0_1	1.23863	3.01287	3.07926	3.18588	6.93135	8.21464	6.77115	31.1952	5.19919
NM_001081099	Aunip	1265	498	408	378	435	483	515	451.113	0.132413	0.163694	0.808905	0.41857	0.610638	504.921	403.245	383.17	432.175	475.339	507.826						0.132413	11.4656	9.31811	8.93188	9.90312	10.9682	11.7948	62.3817	10.3969
NM_001081100	Morn1	1645	13	22	15	38	56	53	32.5427	1.53243	0.458019	3.34578	0.000820506	0.00568003	13.1807	21.7436	15.2051	37.7532	55.1117	52.2617	UP_FC1_5	UP_FC1.25	P0_05	P0_05	P0_1	1.53243	0.230162	0.38638	0.272563	0.665259	0.977914	0.933433	3.46571	0.577619
NM_001081101	Uvssa	7310	344	328	283	364	369	432	351.766	0.261742	0.160091	1.63495	0.102059	0.235625	348.781	324.177	286.87	361.636	363.147	425.982						0.261742	1.37056	1.29633	1.15721	1.43403	1.45007	1.71214	8.42033	1.40339
NM_001081102	Nsd2	6896	5501	5037	5163	4611	4478	5035	4957.04	-0.178367	0.0898396	-1.98539	0.0471009	0.134411	5577.45	4978.29	5233.61	4581.05	4406.97	4964.86			P0_05			-0.178367	23.2328	21.1025	22.3793	19.2562	18.6537	21.1532	125.778	20.9629
NM_001081103	Stim2	4896	3100	2519	2150	2297	2077	1433	2258.55	-0.444876	0.198436	-2.24191	0.0249672	0.0833095	3143.08	2489.64	2179.4	2282.08	2044.05	1413.04		down_FC0_8	P0_05		P0_1	-0.444876	18.4407	14.8643	13.1262	13.5112	12.1864	8.47965	80.6084	13.4347
NM_001081107	Helq	3668	999	967	973	736	709	787	859.989	-0.42229	0.104017	-4.05983	4.91077e-05	0.000562175	1012.88	955.729	986.307	731.22	697.754	776.037		down_FC0_8	P0_05	P0_05	P0_1	-0.42229	7.93218	7.6165	7.92913	5.77859	5.55259	6.21611	41.0251	6.83752
NM_001081108	Lamtor4	871	369	298	298	215	288	237	283.577	-0.409506	0.193474	-2.1166	0.0342937	0.105925	374.128	294.527	302.075	213.604	283.432	233.699		down_FC0_8	P0_05			-0.409506	12.3386	9.88454	10.2268	7.10875	9.49846	7.88321	56.9403	9.49006
NM_001081109	Lmtk2	8177	3272	3821	3281	4213	4087	3528	3684.41	0.165492	0.109511	1.51118	0.130742	0.280278	3317.48	3776.47	3325.87	4185.64	4022.17	3478.85						0.165492	11.654	13.5002	11.9937	14.8378	14.3578	12.4999	78.8436	13.1406
NM_001081111	Tmf1	6762	1244	1091	1131	1294	1253	1531	1252.41	0.208687	0.125392	1.66428	0.0960562	0.225902	1261.29	1078.28	1146.47	1285.6	1233.12	1509.67						0.208687	5.35799	4.66131	4.99953	5.51102	5.32298	6.55954	32.4124	5.40206
NM_001081112	Ankrd26	6947	818	881	863	745	666	896	809.003	-0.176061	0.141588	-1.24348	0.213691	0.393874	829.369	870.732	874.802	740.162	655.436	883.518						-0.176061	3.42936	3.66384	3.71326	3.08839	2.75395	3.73666	20.3855	3.39758
NM_001081113	Ipo8	5332	1870	1766	1932	1921	1575	1862	1815.74	-0.0808398	0.116226	-0.695541	0.486716	0.668044	1895.99	1745.42	1958.42	1908.52	1550.02	1836.06						-0.0808398	10.2143	9.56883	10.8308	10.3755	8.48534	10.1173	59.592	9.932
NM_001081114	Clip3	3342	1	5	1	1	2	1	1.81953	-0.822636	1.68153	-0.489218	0.624688		1.0139	4.94172	1.01368	0.993506	1.96828	0.98607	down_FC0_6	down_FC0_8				-0.822636	0.00871465	0.0432237	0.00894407	0.00861721	0.017191	0.00866895	0.0953596	0.0158933
NM_001081115	Nccrp1	1348	28	11	5	26	4	36	18.2659	0.558327	0.922344	0.605334	0.544957	0.714043	28.3892	10.8718	5.06838	25.8311	3.93655	35.4985		UP_FC1.25				0.558327	0.604957	0.235755	0.110872	0.555465	0.0852411	0.773723	2.36601	0.394336
NM_001081116	Arhgef17	10227	38	50	35	79	56	50	51.0544	0.566684	0.372572	1.521	0.128259	0.27665	38.5281	49.4172	35.4787	78.487	55.1117	49.3035		UP_FC1.25				0.566684	0.108216	0.141247	0.102297	0.22246	0.157296	0.141643	0.873159	0.145527
NM_001081117	Mki67	10059	8205	8211	6940	7679	9062	12328	8695.48	0.290464	0.168508	1.72374	0.0847551	0.20638	8319.04	8115.3	7034.91	7629.13	8918.26	12156.3						0.290464	23.7564	23.583	20.6227	21.9848	25.879	35.5068	151.333	25.2221
NM_001081118	Phrf1	5354	2858	3128	2861	2916	2937	2655	2882.48	-0.0807915	0.0867802	-0.93099	0.351859	0.548399	2897.72	3091.54	2900.13	2897.06	2890.41	2618.02						-0.0807915	15.5468	16.879	15.9728	15.6849	15.7581	14.3668	94.2084	15.7014
NM_001081119	Abhd13	5069	1403	1415	1442	1107	1126	1127	1267	-0.367635	0.0856993	-4.28982	1.78814e-05	0.000241758	1422.5	1398.51	1461.72	1099.81	1108.14	1111.3		down_FC0_8	P0_05	P0_05	P0_1	-0.367635	8.06106	8.06478	8.50325	6.28925	6.38109	6.44132	43.7407	7.29012
NM_001081120	Fam89a	1368	29	30	28	12	9	12	20.0081	-1.42307	0.52692	-2.70074	0.00691854	0.0308427	29.4031	29.6503	28.3829	11.9221	8.85724	11.8328	down_FC0_6	down_FC0_8	P0_05	P0_05	P0_1	-1.42307	0.617403	0.633568	0.611806	0.25262	0.188988	0.254137	2.55852	0.42642
NM_001081122	Cep63	2677	274	316	258	163	214	196	236.245	-0.589983	0.188032	-3.13768	0.00170293	0.0101314	277.808	312.317	261.528	161.941	210.606	193.27	down_FC0_6	down_FC0_8	P0_05	P0_05	P0_1	-0.589983	2.98098	3.41033	2.8808	1.75353	2.29638	2.1212	15.4432	2.57387
NM_001081124	Map7d2	3651	183	186	199	580	530	475	356.218	1.45554	0.158314	9.19401	3.78461e-20	1.45261e-17	185.543	183.832	201.722	576.233	521.593	468.383	UP_FC1_5	UP_FC1.25	P0_05	P0_05	P0_1	1.45554	1.45981	1.47184	1.62923	4.57498	4.17006	3.76925	17.0752	2.84586
NM_001081126	Gpr161	6828	663	790	759	772	704	614	714.609	-0.105887	0.140153	-0.755514	0.449941	0.637974	672.215	780.792	769.38	766.986	692.833	605.447						-0.105887	2.82798	3.34266	3.32269	3.25609	2.96181	2.60524	18.3165	3.05275
NM_001081127	Adamts14	5145	1	3	1	3	6	2	2.64168	1.11755	1.42395	0.784826	0.432556	0.622795	1.0139	2.96503	1.01368	2.98052	5.90483	1.97214	UP_FC1_5	UP_FC1.25				1.11755	0.00566071	0.0168459	0.00580974	0.0167923	0.0335	0.0112621	0.0898706	0.0149784
NM_001081128	Mtr	4449	407	434	515	580	497	467	481.581	0.162168	0.163483	0.991956	0.321219	0.516369	412.657	428.942	522.043	576.233	489.117	460.495						0.162168	2.66433	2.81829	3.46008	3.75438	3.20902	3.04108	18.9472	3.15787
NM_001081130	Ogdhl	3697	3	1	0	3	0	4	1.82581	0.78145	2.08028	0.375647	0.70718		3.04169	0.988345	0	2.98052	0	3.94428	UP_FC1_5	UP_FC1.25				0.78145	0.0236335	0.00781464	0	0.0233693	0	0.0313461	0.0861635	0.0143606
NM_001081131	Dhtkd1	3516	89	93	81	93	106	91	91.7846	0.11622	0.247481	0.469614	0.638631	0.78477	90.237	91.9161	82.1078	92.396	104.319	89.7323						0.11622	0.737221	0.764174	0.688617	0.761741	0.866036	0.749835	4.56762	0.761271
NM_001081132	Upf2	5150	948	985	993	861	737	954	910.451	-0.222212	0.129953	-1.70994	0.0872778	0.210612	961.176	973.52	1006.58	855.408	725.31	940.711						-0.222212	5.36115	5.5257	5.76347	4.8147	4.11092	5.36679	30.9427	5.15712
NM_001081133	Kif16b	5417	376	350	392	599	465	624	465.425	0.568947	0.166424	3.41865	0.000629321	0.00460087	381.226	345.921	397.361	595.11	457.624	615.308		UP_FC1.25	P0_05	P0_05	P0_1	0.568947	2.02156	1.86667	2.16306	3.1845	2.46589	3.33733	15.039	2.5065
NM_001081139	Ankrd35	4039	10	20	20	15	29	28	20.2053	0.501535	0.58719	0.854127	0.393034	0.586554	10.139	19.7669	20.2735	14.9026	28.54	27.61		UP_FC1.25				0.501535	0.0721079	0.143059	0.148012	0.106952	0.206254	0.200843	0.877229	0.146205
NM_001081144	Zfp518b	6876	1473	1376	1266	923	500	1189	1119.71	-0.680293	0.262513	-2.59147	0.00955676	0.0393652	1493.47	1359.96	1283.31	917.006	492.069	1172.44	down_FC0_6	down_FC0_8	P0_05	P0_05	P0_1	-0.680293	6.23912	5.7815	5.50351	3.8658	2.08888	5.00979	28.4886	4.7481
NM_001081145	Tigd2	3003	339	294	350	359	388	444	360.9	0.250409	0.164003	1.52686	0.126796	0.274449	343.712	290.573	354.787	356.669	381.846	437.815						0.250409	3.28777	2.82846	3.48381	3.4428	3.71155	4.28352	21.0379	3.50632
NM_001081147	Oxtr	4582	1	2	7	2	7	4	3.81776	0.347717	1.29154	0.269227	0.787755	0.883247	1.0139	1.97669	7.09573	1.98701	6.88897	3.94428		UP_FC1.25				0.347717	0.00635626	0.0126105	0.0456651	0.0125704	0.0438856	0.0252917	0.14638	0.0243966
NM_001081149	Kat6a	9096	4693	5202	5214	4697	4141	4999	4809.35	-0.151511	0.103053	-1.47022	0.141502	0.29649	4758.22	5141.37	5285.31	4666.5	4075.32	4929.36						-0.151511	15.0265	16.5226	17.1341	14.8711	13.0778	15.9223	92.5544	15.4257
NM_001081150	Lonrf1	3761	371	311	423	504	407	440	407.91	0.26361	0.180801	1.45801	0.144838	0.301336	376.156	307.375	428.785	500.727	400.544	433.871						0.26361	2.87294	2.389	3.36185	3.85923	3.10864	3.3894	18.9811	3.16351
NM_001081151	Gan	3441	284	418	277	362	265	480	345.937	0.15549	0.261357	0.594934	0.551887	0.719508	287.947	413.128	280.788	359.649	260.797	473.313						0.15549	2.40376	3.50954	2.40623	3.02968	2.21228	4.04138	17.6029	2.93381
NM_001081152	Npat	7327	1416	1384	1339	1465	1405	1807	1463.48	0.151036	0.125678	1.20177	0.229452	0.413089	1435.68	1367.87	1357.31	1455.49	1382.71	1781.83						0.151036	5.62851	5.45718	5.46256	5.75817	5.50844	7.14505	34.9599	5.82665
NM_001081153	Unc13c	8831	2	16	8	0	2	40	11.227	0.673642	1.48425	0.45386	0.64993	0.792692	2.0278	15.8135	8.10941	0	1.96828	39.4428	UP_FC1_5	UP_FC1.25				0.673642	0.00659594	0.0523442	0.0270783	0	0.00650577	0.131227	0.223751	0.0372919
NM_001081154	Marf1	7736	1273	1433	1401	1362	1499	2148	1512.27	0.261252	0.175489	1.48871	0.136564	0.288705	1290.69	1416.3	1420.16	1353.15	1475.22	2118.08						0.261252	4.79257	5.35165	5.41332	5.0703	5.56627	8.04435	34.2385	5.70641
NM_001081155	Rap1gap	3261	16	17	8	2	5	3	8.49993	-2.0594	0.894517	-2.30224	0.0213214	0.0737536	16.2224	16.8019	8.10941	1.98701	4.92069	2.95821	down_FC0_6	down_FC0_8	P0_05		P0_1	-2.0594	0.142898	0.150611	0.0733299	0.0176625	0.0440451	0.0266528	0.455199	0.0758665
NM_001081156	Trnp1	1650	61	51	27	57	112	37	57.1601	0.542331	0.514897	1.05328	0.292213	0.485148	61.8478	50.4056	27.3693	56.6298	110.223	36.4846		UP_FC1.25				0.542331	1.07672	0.892986	0.489127	0.994865	1.9499	0.649667	6.05327	1.00888
NM_001081158	Cluh	5369	4252	4618	4357	3932	3522	3272	3981.81	-0.32664	0.0990844	-3.29658	0.000978691	0.00652972	4311.1	4564.18	4416.59	3906.46	3466.13	3226.42		down_FC0_8	P0_05	P0_05	P0_1	-0.32664	23.0652	24.8496	24.2569	21.0908	18.8441	17.656	129.763	21.6271
NM_001081160	Mdga1	7548	7	19	16	2	13	6	10.4653	-1.02396	0.900851	-1.13666	0.255681	0.444702	7.09729	18.7786	16.2188	1.98701	12.7938	5.91642	down_FC0_6	down_FC0_8				-1.02396	0.0270099	0.0727244	0.0633622	0.00763082	0.0494755	0.0230299	0.243233	0.0405388
NM_001081161	Fam171a1	4134	176	238	263	313	250	358	265.047	0.419705	0.227645	1.84368	0.0652297	0.17059	178.446	235.226	266.597	310.967	246.035	353.013		UP_FC1.25				0.419705	1.23993	1.66328	1.90163	2.18045	1.73719	2.50891	11.2314	1.8719
NM_001081162	Slc4a11	3178	92	300	188	186	130	61	158.872	-0.638509	0.477183	-1.33808	0.18087	0.351674	93.2786	296.503	190.571	184.792	127.938	60.1503	down_FC0_6	down_FC0_8				-0.638509	0.843122	2.72725	1.76826	1.68551	1.17508	0.556095	8.75533	1.45922
NM_001081163	Chsy1	4194	1219	1162	1263	1136	1238	1048	1174.18	-0.116421	0.111129	-1.04763	0.294811	0.487978	1235.94	1148.46	1280.27	1128.62	1218.36	1033.4						-0.116421	8.4651	8.00453	9.00154	7.80051	8.47951	7.23946	48.9906	8.16511
NM_001081164	Otud4	7301	6873	7559	7431	5119	4499	5228	6106.77	-0.582954	0.093634	-6.22589	4.78839e-10	2.56448e-08	6968.52	7470.9	7532.63	5085.76	4427.64	5155.17	down_FC0_6	down_FC0_8	P0_05	P0_05	P0_1	-0.582954	27.417	29.9116	30.4233	20.1918	17.7016	20.7456	146.391	24.3985
NM_001081166	Phf21b	3712	179	193	191	141	126	63	148.676	-0.794751	0.31507	-2.52246	0.0116538	0.045909	181.488	190.751	193.612	140.084	124.001	62.1224	down_FC0_6	down_FC0_8	P0_05	P0_05	P0_1	-0.794751	1.40444	1.50213	1.53804	1.09392	0.975082	0.491706	7.00531	1.16755
NM_001081168	Sap30l	1543	425	455	438	491	529	498	470.679	0.178891	0.120775	1.48119	0.138555	0.291619	430.907	449.697	443.99	487.811	520.609	491.063						0.178891	8.02194	8.5193	8.48496	9.16408	9.84846	9.35054	53.3893	8.89821
NM_001081170	Pacs2	5454	2547	2517	2407	2435	3233	2421	2583.03	0.089075	0.133035	0.669562	0.503137	0.680301	2582.4	2487.66	2439.92	2419.19	3181.72	2387.27						0.089075	13.601	13.333	13.1918	12.8575	17.0282	12.8604	82.8718	13.812
NM_001081171	Lama5	11307	14627	15114	11344	15115	17742	16294	14968.6	0.234303	0.125617	1.86522	0.06215	0.164387	14830.3	14937.8	11499.1	15016.8	17460.6	16067						0.234303	37.676	38.618	29.9889	38.4976	45.0748	41.7497	231.605	38.6008
NM_001081173	Lrch2	4909	468	423	333	390	478	492	428.86	0.126711	0.182304	0.695056	0.48702	0.668196	474.504	418.07	337.554	387.467	470.418	485.146						0.126711	2.77658	2.48946	2.02765	2.28794	2.79714	2.90366	15.2824	2.54707
NM_001081174	Cplane2	943	11	23	22	26	25	36	23.6865	0.612383	0.529601	1.15631	0.247554	0.435267	11.1529	22.7319	22.3009	25.8311	24.6035	35.4985	UP_FC1_5	UP_FC1.25				0.612383	0.339733	0.704651	0.697353	0.794026	0.761565	1.10602	4.40335	0.733892
NM_001081175	Itpkb	5091	1033	1266	1052	1330	1188	1412	1207.97	0.206392	0.125512	1.64441	0.100092	0.232616	1047.36	1251.24	1066.39	1321.36	1169.16	1392.33						0.206392	5.90954	7.18437	6.17667	7.52353	6.70335	8.03535	41.5328	6.92214
NM_001081176	Polr3g	3050	212	234	201	246	228	219	222.451	0.0749404	0.170413	0.439758	0.660113	0.799221	214.946	231.273	203.749	244.402	224.383	215.949						0.0749404	2.02438	2.21653	1.96987	2.32278	2.1474	2.08026	12.7612	2.12687
NM_001081177	Kif13b	8872	756	793	764	704	866	869	788.883	0.0511748	0.125777	0.406869	0.684104	0.815161	766.507	783.757	774.448	699.428	852.264	856.895						0.0511748	2.48174	2.58232	2.57403	2.2852	2.80398	2.83773	15.565	2.59417
NM_001081178	Adgrf5	8512	1699	903	689	3218	2607	2475	1919.46	1.30785	0.427943	3.05614	0.00224208	0.0126191	1722.61	892.475	698.423	3197.1	2565.65	2440.52	UP_FC1_5	UP_FC1.25	P0_05	P0_05	P0_1	1.30785	5.81324	3.06489	2.41952	10.8875	8.79808	8.42397	39.4072	6.56786
NM_001081179	Heatr5b	6399	150	197	209	237	139	766	281.039	1.01323	0.719995	1.40727	0.159348	0.321617	152.085	194.704	211.858	235.461	136.795	755.329	UP_FC1_5	UP_FC1.25				1.01323	0.682709	0.889431	0.976284	1.06662	0.623995	3.46809	7.70712	1.28452
NM_001081181	Maip1	3594	523	577	607	464	480	373	502.837	-0.399118	0.153972	-2.59215	0.00953785	0.039299	530.269	570.275	615.301	460.987	472.386	367.804		down_FC0_8	P0_05	P0_05	P0_1	-0.399118	4.23819	4.63827	5.04838	3.71803	3.83656	3.0068	24.4862	4.08104
NM_001081182	Atp8b2	5426	1768	1786	1742	2229	2349	2640	2075.51	0.421421	0.0974813	4.3231	1.53855e-05	0.000214195	1792.57	1765.18	1765.82	2214.52	2311.74	2603.22		UP_FC1.25	P0_05	P0_05	P0_1	0.421421	9.48984	9.50955	9.59644	11.8305	12.436	14.096	66.9584	11.1597
NM_001081183	Virma	7088	1969	2028	1956	2418	2419	2442	2195.73	0.26518	0.0731206	3.62662	0.000287159	0.00240839	1996.37	2004.36	1982.75	2402.3	2380.63	2407.98			P0_05	P0_05	P0_1	0.26518	8.09056	8.26613	8.24873	9.82439	9.80372	9.98148	54.215	9.03584
NM_001081184	Focad	5750	700	869	850	1226	992	932	923.924	0.357272	0.154033	2.31945	0.0203709	0.0711669	709.729	858.872	861.625	1218.04	976.265	919.017		UP_FC1.25	P0_05		P0_1	0.357272	3.54558	4.36627	4.41868	6.14039	4.9559	4.69593	28.1227	4.68712
NM_001081185	Flnc	9117	6548	5940	4096	4604	4403	6409	5314.8	-0.129916	0.196997	-0.659483	0.509586	0.685475	6639.01	5870.77	4152.02	4574.1	4333.16	6319.72						-0.129916	20.9177	18.8232	13.4292	14.5431	13.8732	20.3663	101.953	16.9921
NM_001081188	Exosc7	1027	732	683	675	570	547	573	628.514	-0.331792	0.113324	-2.92781	0.00341355	0.0176094	742.174	675.04	684.231	566.298	538.323	565.018		down_FC0_8	P0_05	P0_05	P0_1	-0.331792	20.7586	19.2136	19.646	15.9837	15.3001	16.1643	107.066	17.8444
NM_001081189	Uprt	7047	704	699	673	587	436	571	610.36	-0.405733	0.15306	-2.6508	0.00803002	0.0345492	713.784	690.853	682.204	583.188	429.084	563.046		down_FC0_8	P0_05	P0_05	P0_1	-0.405733	2.90954	2.8657	2.85465	2.39887	1.7773	2.3475	15.1536	2.52559
NM_001081191	Eml5	10090	1048	955	956	1090	1105	1165	1049.11	0.15777	0.102325	1.54185	0.12311	0.268818	1062.57	943.869	969.074	1082.92	1087.47	1148.77						0.15777	3.02501	2.73445	2.8321	3.11106	3.14594	3.34509	18.1936	3.03227
NM_001081193	Lemd3	4728	587	614	629	625	620	643	617.459	0.0199167	0.109547	0.181809	0.855732	0.922191	595.158	606.844	637.602	620.941	610.166	634.043						0.0199167	3.61591	3.75188	3.97663	3.80694	3.76698	3.94009	22.8584	3.80974
NM_001081194	Kcnh4	3765	6	5	5	8	2	5	5.15669	-0.116814	1.0273	-0.11371	0.909468	0.951122	6.08339	4.94172	5.06838	7.94805	1.96828	4.93035						-0.116814	0.0464133	0.0383675	0.039696	0.0611925	0.0152596	0.038475	0.239404	0.0399007
NM_001081195	Arid4a	5754	478	619	589	467	499	591	538.551	-0.139176	0.160621	-0.866487	0.386223	0.581492	484.643	611.785	597.055	463.967	491.085	582.767						-0.139176	2.41944	3.10799	3.05976	2.33733	2.4912	2.97571	16.3914	2.73191
NM_001081196	Hnrnpul2	5710	4795	5053	4757	4786	4731	5324	4889.75	-0.00168961	0.0824241	-0.020499	0.983645	0.9907	4861.64	4994.11	4822.06	4754.92	4655.96	5249.84						-0.00168961	24.4573	25.5665	24.9023	24.1385	23.801	27.0131	149.879	24.9798
NM_001081199	Mamdc4	3959	50	58	47	62	64	61	56.7324	0.246672	0.306474	0.804871	0.420894	0.61303	50.6949	57.324	47.6428	61.5974	62.9848	60.1503						0.246672	0.367825	0.423254	0.354858	0.451003	0.46438	0.446393	2.50771	0.417952
NM_001081201	Dpy19l4	2963	340	328	311	540	430	489	404.336	0.550932	0.152472	3.61333	0.00030229	0.00251204	344.725	324.177	315.253	536.493	423.179	482.188		UP_FC1.25	P0_05	P0_05	P0_1	0.550932	3.34198	3.19816	3.1374	5.2485	4.16884	4.78135	23.8762	3.97937
NM_001081203	Sbno1	10081	4316	4138	3634	3385	3090	3187	3616.01	-0.347846	0.0996531	-3.49057	0.000481993	0.00369074	4375.99	4089.77	3683.7	3363.02	3040.99	3142.6		down_FC0_8	P0_05	P0_05	P0_1	-0.347846	12.4691	11.8589	10.7751	9.67004	8.80509	9.15908	62.7373	10.4562
NM_001081204	B3glct	4553	349	332	241	217	178	237	258.457	-0.568932	0.216832	-2.62383	0.00869461	0.0366274	353.851	328.131	244.296	215.591	175.177	233.699		down_FC0_8	P0_05	P0_05	P0_1	-0.568932	2.23246	2.10668	1.5822	1.37257	1.12306	1.50808	9.92505	1.65417
NM_001081205	Nipal1	4197	12	18	12	7	10	18	12.7777	-0.286427	0.696436	-0.411275	0.680871	0.813433	12.1668	17.7902	12.1641	6.95454	9.84138	17.7493						-0.286427	0.083272	0.123906	0.0854642	0.0480322	0.0684447	0.124253	0.533372	0.0888953
NM_001081208	Hs3st5	2925	28	25	12	28	13	11	19.4534	-0.343529	0.653037	-0.526049	0.598854	0.756204	28.3892	24.7086	12.1641	27.8182	12.7938	10.8468		down_FC0_8				-0.343529	0.278797	0.246929	0.12263	0.27568	0.127672	0.108953	1.16066	0.193444
NM_001081210	Mrpl44	1418	624	598	619	504	478	432	541.383	-0.405946	0.126867	-3.19979	0.00137529	0.00859087	632.673	591.03	627.465	500.727	470.418	425.982		down_FC0_8	P0_05	P0_05	P0_1	-0.405946	12.8164	12.1838	13.0484	10.2359	9.68346	8.82634	66.7943	11.1324
NM_001081212	Irs2	6790	2420	3159	2811	2038	2675	2688	2622.19	-0.20528	0.145102	-1.41473	0.157147	0.318642	2453.63	3122.18	2849.44	2024.76	2632.57	2650.56						-0.20528	10.3801	13.4412	12.3746	8.64386	11.317	11.4692	67.626	11.271
NM_001081213	Ermp1	5379	631	602	506	1021	1320	1790	971.028	1.22261	0.206435	5.92248	3.17121e-09	1.44139e-07	639.77	594.984	512.92	1014.37	1299.06	1765.06	UP_FC1_5	UP_FC1.25	P0_05	P0_05	P0_1	1.22261	3.41652	3.23335	2.81184	5.46635	7.04938	9.64106	31.6185	5.26975
NM_001081214	Pprc1	5228	9660	11635	11204	9038	7435	6784	9272.79	-0.506386	0.13158	-3.84851	0.000118836	0.00116145	9794.26	11499.4	11357.2	8979.3	7317.07	6689.5		down_FC0_8	P0_05	P0_05	P0_1	-0.506386	53.8144	64.2968	64.0589	49.7863	40.853	37.5944	310.404	51.734
NM_001081216	Phip	10687	1885	1802	1754	1618	1411	2257	1781.98	-0.0670681	0.173354	-0.386886	0.698841	0.825672	1911.2	1781	1777.99	1607.49	1388.62	2225.56						-0.0670681	5.13703	4.87144	4.90587	4.36009	3.79271	6.11856	29.1857	4.86428
NM_001081217	Zfp174	5937	36	43	69	66	77	107	65.967	0.72932	0.386469	1.88714	0.0591417	0.15894	36.5003	42.4988	69.9436	65.5714	75.7786	105.509	UP_FC1_5	UP_FC1.25				0.72932	0.176601	0.209247	0.347395	0.320147	0.372565	0.522144	1.9481	0.324683
NM_001081218	Hcfc2	2369	569	616	635	633	685	610	622.323	0.0580678	0.119259	0.486905	0.626325	0.77634	576.908	608.82	643.684	628.889	674.135	601.503						0.0580678	6.99526	7.51232	8.01218	7.69506	8.30624	7.45998	45.981	7.6635
NM_001081219	Myo1a	3324	4	6	13	6	2	13	7.31861	-0.158417	1.02788	-0.154119	0.877516	0.934747	4.05559	5.93007	13.1778	5.96103	1.96828	12.8189						-0.158417	0.0350474	0.0521493	0.116903	0.0519833	0.0172841	0.113307	0.386673	0.0644456
NM_001081220	Gpr179	9281	135	154	121	198	270	303	195.491	0.886426	0.231793	3.82421	0.000131191	0.00125928	136.876	152.205	122.655	196.714	265.717	298.779	UP_FC1_5	UP_FC1.25	P0_05	P0_05	P0_1	0.886426	0.423639	0.479385	0.389702	0.614389	0.835695	0.945847	3.68866	0.614776
NM_001081221	Ercc6	8400	648	715	652	561	605	651	636.547	-0.173939	0.119152	-1.45981	0.144343	0.300573	657.006	706.667	660.917	557.357	595.403	641.931						-0.173939	2.24674	2.45915	2.32012	1.92334	2.06897	2.2453	13.2636	2.2106
NM_001081222	Esco1	4527	361	312	356	260	316	305	317.55	-0.250531	0.164435	-1.52358	0.127613	0.275622	366.017	308.364	360.869	258.311	310.988	300.751						-0.250531	2.32249	1.99114	2.35061	1.654	2.00519	1.95192	12.2754	2.04589
NM_001081223	Rbbp8	3597	1102	1085	1111	1182	1174	1245	1145.54	0.101477	0.0914773	1.10932	0.267293	0.458304	1117.32	1072.35	1126.19	1174.32	1155.38	1227.66						0.101477	8.92273	8.7146	9.23242	9.46347	9.37576	10.0277	55.7367	9.28945
NM_001081225	Slf2	6856	3274	3704	3810	2731	2683	3839	3330.28	-0.246542	0.154829	-1.59235	0.111305	0.250197	3319.5	3660.83	3862.11	2713.26	2640.44	3785.52						-0.246542	13.908	15.6084	16.611	11.4716	11.2416	16.2226	85.0632	14.1772
NM_001081226	2310009B15Rik	566	31	30	41	33	32	44	35.0512	0.0693627	0.411235	0.168669	0.866057	0.927909	31.4308	29.6503	41.5607	32.7857	31.4924	43.3871						0.0693627	1.59515	1.53131	2.16526	1.67908	1.6241	2.25221	10.8471	1.80785
NM_001081227	Stum	6551	1	0	1	2	2	2	1.32583	1.55317	1.97396	0.78683	0.431381		1.0139	0	1.01368	1.98701	1.96828	1.97214	UP_FC1_5	UP_FC1.25				1.55317	0.00444579	0	0.00456283	0.00879216	0.00877003	0.00884495	0.0354158	0.00590263
NM_001081229	Tsc22d2	9792	2390	2701	2602	3618	3255	3312	2965.68	0.380523	0.0921726	4.12838	3.65331e-05	0.000442029	2423.22	2669.52	2637.58	3594.5	3203.37	3265.86		UP_FC1.25	P0_05	P0_05	P0_1	0.380523	7.10858	7.96914	7.94287	10.6407	9.54901	9.79923	53.0095	8.83492
NM_001081230	Map9	6202	56	39	73	70	61	74	61.9782	0.259187	0.356805	0.726411	0.467587	0.653064	56.7783	38.5455	73.9983	69.5454	60.0324	72.9692						0.259187	0.262974	0.181673	0.35183	0.325042	0.282538	0.345679	1.74974	0.291623
NM_001081232	D5Ertd579e	6749	2196	1912	1729	2320	2137	2348	2098.7	0.196104	0.119285	1.644	0.100177	0.232675	2226.52	1889.72	1752.65	2304.93	2103.1	2315.29						0.196104	9.47653	8.18477	7.65768	9.89969	9.09586	10.0793	54.3939	9.06565
NM_001081234	Pigg	4334	611	568	571	736	701	721	648.623	0.27701	0.111804	2.47765	0.0132252	0.0506337	619.492	561.38	578.809	731.22	689.881	710.956			P0_05		P0_1	0.27701	4.10591	3.78632	3.93812	4.8906	4.64631	4.81969	26.1869	4.36449
NM_001081235	Mn1	6839	6	8	9	29	80	90	36.567	3.08621	0.604357	5.1066	3.28001e-07	7.74066e-06	6.08339	7.90676	9.12308	28.8117	78.731	88.7463	UP_FC1_5	UP_FC1.25	P0_05	P0_05	P0_1	3.08621	0.0255514	0.0337952	0.0393361	0.122118	0.336028	0.381262	0.938091	0.156348
NM_001081236	2410131K14Rik	2663	599	559	540	493	465	334	497.327	-0.419148	0.180033	-2.32817	0.0199029	0.0698876	607.325	552.485	547.385	489.798	457.624	329.347		down_FC0_8	P0_05		P0_1	-0.419148	6.55107	6.06455	6.06128	5.33149	5.01603	3.6337	32.6581	5.44302
NM_001081237	Klhl42	6566	96	199	189	352	185	321	222.318	0.804576	0.339828	2.3676	0.0179039	0.0642897	97.3342	196.681	191.585	349.714	182.066	316.528	UP_FC1_5	UP_FC1.25	P0_05		P0_1	0.804576	0.425821	0.875609	0.860405	1.54389	0.809375	1.41637	5.93147	0.988578
NM_001081238	Palb2	3735	350	378	393	332	368	419	372.001	-0.0279402	0.154503	-0.18084	0.856493	0.92274	354.864	373.594	398.375	329.844	362.163	413.163						-0.0279402	2.72919	2.92388	3.14517	2.55989	2.83032	3.2501	17.4385	2.90642
NM_001081240	Prmt9	2767	862	811	898	621	730	691	767.095	-0.358429	0.12075	-2.96836	0.00299398	0.0158899	873.98	801.548	910.281	616.967	718.421	681.374		down_FC0_8	P0_05	P0_05	P0_1	-0.358429	9.07308	8.46779	9.70083	6.46332	7.57866	7.23506	48.5187	8.08646
NM_001081241	Ripor1	4109	2579	3199	2960	2881	2081	2559	2701.78	-0.239708	0.145033	-1.65279	0.0983745	0.229862	2614.84	3161.72	3000.48	2862.29	2047.99	2523.35						-0.239708	18.2798	22.4924	21.5326	20.192	14.5484	18.0429	115.088	19.1814
NM_001081242	Tln2	12074	1754	1827	1174	1284	1348	1595	1491.53	-0.19348	0.17923	-1.07951	0.280362	0.472859	1778.38	1805.71	1190.06	1275.66	1326.62	1572.78						-0.19348	4.23092	4.37165	2.90642	3.06258	3.20714	3.82721	21.6059	3.60099
NM_001081243	Filip1	4710	11	14	9	3	12	6	9.13656	-0.719977	0.837467	-0.859707	0.38995	0.58376	11.1529	13.8368	9.12308	2.98052	11.8097	5.91642	down_FC0_6	down_FC0_8				-0.719977	0.0680187	0.0858747	0.0571167	0.0183431	0.0731879	0.0369066	0.339448	0.0565746
NM_001081247	Polr3a	4662	859	927	952	939	851	918	904.628	-0.0407188	0.107454	-0.378943	0.70473	0.829686	870.939	916.196	965.019	932.902	837.501	905.212						-0.0407188	5.36633	5.74468	6.10389	5.80051	5.24368	5.70484	33.9639	5.66066
NM_001081249	Vcan	12415	24	28	12	10	8	134	35.6855	1.22422	0.967877	1.26485	0.205925	0.384768	24.3336	27.6737	12.1641	9.93506	7.8731	132.133	UP_FC1_5	UP_FC1.25				1.22422	0.0563017	0.0651583	0.0288919	0.0231967	0.0185107	0.312702	0.504762	0.0841269
NM_001081251	Pbrm1	8082	2958	2708	2675	3211	2851	3582	2985.86	0.184015	0.115093	1.59885	0.109855	0.248046	2999.11	2676.44	2711.58	3190.15	2805.78	3532.1						0.184015	10.6595	9.68028	9.89343	11.4418	10.1334	12.8404	64.6489	10.7748
NM_001081252	Uggt2	6473	5	7	6	11	7	20	9.26815	1.05422	0.818064	1.28868	0.19751	0.374072	5.06949	6.91841	6.08206	10.9286	6.88897	19.7214	UP_FC1_5	UP_FC1.25				1.05422	0.0224968	0.0312429	0.0277069	0.0489396	0.031065	0.0895154	0.250966	0.0418277
NM_001081253	Fbxo43	4005	1	2	0	0	1	1	0.826799	-0.603452	2.61774	-0.230524	0.817684		1.0139	1.97669	0	0	0.984138	0.98607	down_FC0_6	down_FC0_8				-0.603452	0.007272	0.0144273	0	0	0.00717259	0.00723387	0.0361058	0.00601763
NM_001081255	Lrch3	5895	1716	1779	1804	1638	1637	2004	1756.88	-0.0307252	0.114331	-0.26874	0.788129	0.883532	1739.85	1758.27	1828.67	1627.36	1611.03	1976.08						-0.0307252	8.47794	8.71867	9.14733	8.00209	7.97707	9.84889	52.172	8.69533
NM_001081256	Kdm3b	7086	1959	2291	2052	2402	2501	2688	2304.81	0.244167	0.0964002	2.53285	0.011314	0.0448968	1986.23	2264.3	2080.06	2386.4	2461.33	2650.56			P0_05	P0_05	P0_1	0.244167	8.05174	9.34076	8.65602	9.76214	10.1389	10.9901	56.9397	9.48994
NM_001081259	Flvcr1	4075	912	969	918	674	547	595	767.932	-0.648469	0.124472	-5.20975	1.89097e-07	4.72913e-06	924.675	957.706	930.555	669.623	538.323	586.711	down_FC0_6	down_FC0_8	P0_05	P0_05	P0_1	-0.648469	6.51814	6.86996	6.73375	4.76327	3.85601	4.23022	32.9714	5.49523
NM_001081260	Tnks1bp1	5733	7482	7600	6389	7128	8016	7828	7377.22	0.0727408	0.0982331	0.740492	0.459001	0.646266	7585.99	7511.42	6476.38	7081.71	7888.85	7718.95						0.0727408	38.0095	38.2992	33.3114	35.8063	40.1656	39.5587	225.151	37.5251
NM_001081262	Erich6	2179	2	2	0	4	1	1	1.65812	0.567368	1.8688	0.3036	0.761433		2.0278	1.97669	0	3.97402	0.984138	0.98607		UP_FC1.25				0.567368	0.0267319	0.0265174	0	0.0528659	0.0131832	0.0132958	0.132594	0.022099
NM_001081264	Alg6	3097	242	231	317	342	364	417	317.367	0.480737	0.192343	2.49938	0.0124412	0.0482816	245.363	228.308	321.335	339.779	358.226	411.191		UP_FC1.25	P0_05	P0_05	P0_1	0.480737	2.27578	2.15491	3.05957	3.18023	3.37628	3.90093	17.9477	2.99128
NM_001081265	Dnaaf5	3423	1361	1165	1250	1098	1096	1008	1160.31	-0.263823	0.113469	-2.32508	0.0200677	0.0703414	1379.92	1151.42	1267.09	1090.87	1078.62	993.958			P0_05		P0_1	-0.263823	11.58	9.8328	10.9155	9.2378	9.19777	8.53153	59.2954	9.88257
NM_001081266	Ccdc142	3118	192	209	200	264	242	246	224.498	0.298797	0.164236	1.81932	0.0688629	0.177161	194.668	206.564	202.735	262.286	238.161	242.573						0.298797	1.79342	1.93655	1.91732	2.43838	2.22955	2.28577	12.601	2.10017
NM_001081267	Rsf1	11111	893	922	1018	1012	992	1309	1020.17	0.200172	0.146273	1.36848	0.171162	0.337913	905.411	911.254	1031.92	1005.43	976.265	1290.77						0.200172	2.34075	2.39738	2.73865	2.62301	2.5647	3.41318	16.0777	2.67961
NM_001081268	Prss53	2518	172	196	176	177	171	150	173.094	-0.151672	0.191134	-0.793538	0.427464	0.618675	174.391	193.716	178.407	175.851	168.288	147.91						-0.151672	1.98943	2.24884	2.08929	2.02437	1.95083	1.72587	12.0286	2.00477
NM_001081269	Nsd3	9627	2998	3442	3468	2945	2902	3739	3237.62	-0.0725361	0.128866	-0.562878	0.573518	0.736491	3039.67	3401.88	3515.43	2925.87	2855.97	3686.91						-0.0725361	9.06979	10.3295	10.7679	8.80983	8.65935	11.2522	58.8885	9.81475
NM_001081274	Pgd	2201	4656	4125	4289	4647	3853	3316	4137.3	-0.170688	0.140102	-1.21831	0.223105	0.405066	4720.71	4076.92	4347.66	4616.82	3791.88	3269.81						-0.170688	61.6098	54.1455	58.2476	60.8031	50.2872	43.6483	328.741	54.7902
NM_001081275	Cfap126	1026	18	13	11	28	22	20	18.5733	0.711822	0.554314	1.28415	0.19909	0.375938	18.2502	12.8485	11.1504	27.8182	21.651	19.7214	UP_FC1_5	UP_FC1.25				0.711822	0.510954	0.366062	0.32047	0.78593	0.615962	0.564749	3.16413	0.527355
NM_001081277	Ak5	3307	9	13	15	7	14	12	11.624	-0.190852	0.69569	-0.274335	0.783827	0.880997	9.12508	12.8485	15.2051	6.95454	13.7779	11.8328						-0.190852	0.079262	0.113571	0.135581	0.0609589	0.121611	0.105128	0.616112	0.102685
NM_001081278	Tbc1d4	6620	442	390	464	416	509	596	467.644	0.204123	0.177891	1.14746	0.251192	0.439514	448.143	385.455	470.346	413.298	500.926	587.698						0.204123	1.94456	1.70202	2.09509	1.80971	2.20871	2.60832	12.3684	2.0614
NM_001081279	Mfhas1	6412	1214	1381	983	1485	1580	1113	1286.67	0.200425	0.175066	1.14486	0.252269	0.440785	1230.87	1364.9	996.443	1475.36	1554.94	1097.5						0.200425	5.51419	6.22241	4.58249	6.6697	7.07852	5.02892	35.0962	5.84937
NM_001081280	Nlrc3	5986	3	5	3	3	6	3	3.81133	0.102538	1.13126	0.0906405	0.927778	0.961817	3.04169	4.94172	3.04103	2.98052	5.90483	2.95821						0.102538	0.0145962	0.0241319	0.0149805	0.014433	0.0287934	0.0145197	0.111455	0.0185758
NM_001081282	Ibtk	5619	1589	1545	1593	1628	1506	1594	1570.7	-0.0249338	0.0890434	-0.280018	0.779463	0.878199	1611.08	1526.99	1614.79	1617.43	1482.11	1571.8						-0.0249338	8.2361	7.94379	8.4742	8.34389	7.69918	8.21869	48.9158	8.15264
NM_001081286	Fat1	14599	3763	8620	5807	4531	4103	3316	5005.09	-0.625719	0.246086	-2.54269	0.0110002	0.0438977	3815.3	8519.53	5886.42	4501.57	4037.92	3269.81	down_FC0_6	down_FC0_8	P0_05	P0_05	P0_1	-0.625719	7.50702	17.0586	11.8897	8.93808	8.07341	6.58059	60.0474	10.0079
NM_001081287	Mpp7	4956	573	723	608	553	509	611	594.113	-0.210204	0.144206	-1.45766	0.144933	0.301485	580.964	714.573	616.315	549.409	500.926	602.489						-0.210204	3.36729	4.21469	3.66703	3.21342	2.95029	3.57177	20.9845	3.49741
NM_001081288	Taf2	5005	1340	1225	1118	1165	1205	1238	1211.12	-0.0549933	0.109315	-0.503072	0.614914	0.768521	1358.62	1210.72	1133.29	1157.43	1185.89	1220.75						-0.0549933	7.79754	7.07115	6.67697	6.7034	6.91611	7.16621	42.3314	7.05523
NM_001081290	Prrc2c	10407	7097	8293	7451	6777	6447	8069	7329.87	-0.125438	0.113022	-1.10986	0.26706	0.458142	7195.64	8196.34	7552.9	6732.99	6344.74	7956.6						-0.125438	19.8612	23.0221	21.4008	18.7536	17.7955	22.463	123.296	20.5494
NM_001081291	Ccdc88b	4930	9	24	30	23	26	25	22.7243	0.208226	0.585889	0.355401	0.722289	0.841716	9.12508	23.7203	30.4103	22.8506	25.5876	24.6517						0.208226	0.0531682	0.140644	0.181893	0.134355	0.151497	0.146915	0.808473	0.134746
NM_001081293	Rprd2	8406	931	1115	1067	1507	1454	1401	1239.53	0.462445	0.107391	4.30617	1.66102e-05	0.000227769	943.939	1102	1081.59	1497.21	1430.94	1381.48		UP_FC1.25	P0_05	P0_05	P0_1	0.462445	3.22565	3.83216	3.79417	5.16294	4.96883	4.82861	25.8124	4.30206
NM_001081295	Arhgef26	5189	4508	4322	3893	4148	4986	4413	4361.34	0.0651845	0.105733	0.616499	0.537565	0.708321	4570.65	4271.63	3946.24	4121.06	4906.91	4351.53						0.0651845	25.3021	24.0635	22.4255	23.0212	27.6024	24.639	147.054	24.509
NM_001081298	Adgrl2	6027	1710	1374	1350	2189	2298	2014	1813.75	0.52603	0.130328	4.0362	5.43228e-05	0.000611491	1733.77	1357.99	1368.46	2174.78	2261.55	1985.94		UP_FC1.25	P0_05	P0_05	P0_1	0.52603	8.26326	6.58633	6.69537	10.4597	10.9529	9.68125	52.6387	8.77312
NM_001081300	Tshz1	5713	527	613	519	645	802	900	663.972	0.475911	0.159189	2.98959	0.00279349	0.0150191	534.324	605.855	526.098	640.811	789.279	887.463		UP_FC1.25	P0_05	P0_05	P0_1	0.475911	2.6866	3.09995	2.71547	3.25139	4.03263	4.56406	20.3501	3.39168
NM_001081302	Trio	11438	825	1061	1045	1086	1172	1229	1064.77	0.226162	0.132006	1.71327	0.0866634	0.209676	836.466	1048.63	1059.29	1078.95	1153.41	1211.88						0.226162	2.10068	2.67993	2.73091	2.73434	2.94345	3.11297	16.3023	2.71705
NM_001081304	Atf6	7445	1434	1619	1688	2586	2375	2354	1998.81	0.601002	0.103839	5.78781	7.13109e-09	2.90232e-07	1453.93	1600.13	1711.08	2569.21	2337.33	2321.21	UP_FC1_5	UP_FC1.25	P0_05	P0_05	P0_1	0.601002	5.60972	6.28261	6.77719	10.0032	9.16384	9.16041	46.9969	7.83282
NM_001081306	Ptprz1	8036	4	0	8	4	3	1	3.34625	-0.619073	1.54709	-0.400153	0.689043	0.81878	4.05559	0	8.10941	3.97402	2.95241	0.98607	down_FC0_6	down_FC0_8				-0.619073	0.014497	0	0.0297572	0.0143349	0.0107241	0.00360523	0.0729183	0.0121531
NM_001081307	Ppp1r12b	8986	1943	2306	1463	1498	2146	1146	1743.73	-0.277174	0.232996	-1.18961	0.234201	0.419099	1970	2279.12	1483.01	1488.27	2111.96	1130.04						-0.277174	6.29743	7.41398	4.86653	4.80086	6.86028	3.6948	33.9339	5.65565
NM_001081308	Taok3	4218	405	352	487	451	493	413	432.114	0.0985423	0.17649	0.558344	0.576609	0.739066	410.629	347.897	493.66	448.071	485.18	407.247						0.0985423	2.79644	2.41098	3.45115	3.07924	3.35752	2.83672	17.9321	2.98868
NM_001081309	Pik3r4	4862	808	859	839	905	887	861	856.625	0.0574337	0.097928	0.586489	0.557547	0.723677	819.23	848.988	850.474	899.123	872.93	849.006						0.0574337	4.84009	5.1043	5.15809	5.36052	5.24068	5.13052	30.8342	5.13903
NM_001081310	Tmem236	3652	4	14	11	4	2	4	6.48824	-1.55592	1.00085	-1.5546	0.120041	0.264034	4.05559	13.8368	11.1504	3.97402	1.96828	3.94428	down_FC0_6	down_FC0_8				-1.55592	0.0318996	0.110753	0.0900334	0.031543	0.0157318	0.0317324	0.311693	0.0519489
NM_001081315	Brpf3	5958	1027	1249	1204	1302	1198	1180	1188.71	0.0565254	0.115748	0.488348	0.625303	0.775655	1041.27	1234.44	1220.47	1293.54	1179	1163.56						0.0565254	5.02026	6.05648	6.04043	6.29338	5.7761	5.73792	34.9246	5.82076
NM_001081316	Dsel	5759	117	125	127	81	120	72	106.746	-0.460279	0.281251	-1.63654	0.101727	0.23513	118.626	123.543	128.737	80.474	118.097	70.997		down_FC0_8				-0.460279	0.591692	0.627077	0.659172	0.405052	0.598567	0.362208	3.24377	0.540628
NM_001081319	Ric1	6254	750	1008	939	1119	1088	1104	996.602	0.272154	0.132879	2.04813	0.0405469	0.120201	760.424	996.252	951.842	1111.73	1070.74	1088.62			P0_05			0.272154	3.49269	4.65651	4.48797	5.15283	4.99746	5.11428	27.9017	4.65029
NM_001081320	Cyb561d1	4186	137	160	154	163	162	147	153.245	0.0411946	0.197812	0.208252	0.835033	0.909978	138.904	158.135	156.106	161.941	159.43	144.952						0.0411946	0.953187	1.10428	1.09967	1.1214	1.11172	1.0174	6.40766	1.06794
NM_001081321	Pds5a	8962	5193	4728	4606	4392	4078	4598	4586.3	-0.178082	0.0948118	-1.87827	0.0603441	0.1612	5265.17	4672.89	4668.99	4363.48	4013.31	4533.95						-0.178082	16.876	15.2416	15.3625	14.1134	13.0714	14.8641	89.5289	14.9215
NM_001081322	Myo5c	6689	3288	3059	2838	2853	2960	3304	3039.89	-0.0361108	0.103069	-0.350354	0.726073	0.844645	3333.7	3023.35	2876.81	2834.47	2913.05	3257.97						-0.0361108	14.3162	13.2122	12.6822	12.2833	12.7119	14.3104	79.5161	13.2527
NM_001081323	Mphosph9	7723	1238	1217	1166	1075	1013	1033	1120.59	-0.23934	0.0935402	-2.55868	0.0105069	0.0423325	1255.21	1202.82	1181.95	1068.02	996.932	1018.61			P0_05	P0_05	P0_1	-0.23934	4.66865	4.55263	4.51289	4.00863	3.76792	3.87514	25.3859	4.23098
NM_001081324	Neto2	5505	89	76	59	32	1	173	71.4207	-0.14684	1.4459	-0.101556	0.919109	0.956914	90.237	75.1142	59.8069	31.7922	0.984138	170.59						-0.14684	0.470857	0.398855	0.320359	0.167404	0.00521821	0.910462	2.27315	0.378859
NM_001081326	Agl	9589	697	746	731	955	1001	1053	859.54	0.443923	0.102084	4.34861	1.37002e-05	0.000193561	706.687	737.305	740.997	948.798	985.122	1038.33		UP_FC1.25	P0_05	P0_05	P0_1	0.443923	2.11698	2.24762	2.27869	2.86816	2.99874	3.18147	15.6917	2.61528
NM_001081328	Chsy3	3877	11	6	8	15	7	2	8.15934	-0.0841936	0.960304	-0.087674	0.930136	0.96278	11.1529	5.93007	8.10941	14.9026	6.88897	1.97214						-0.0841936	0.082633	0.0447109	0.0616788	0.111421	0.0518658	0.0149454	0.367255	0.0612092
NM_001081330	Dnah2	13616	11	19	9	15	18	26	16.2182	0.575624	0.62499	0.921013	0.357044	0.553189	11.1529	18.7786	9.12308	14.9026	17.7145	25.6378		UP_FC1.25				0.575624	0.0235288	0.0403146	0.0197576	0.031726	0.0379753	0.0553219	0.208624	0.0347707
NM_001081332	Slc9a5	5204	532	571	538	743	451	799	603.165	0.256389	0.216683	1.18325	0.236712	0.421626	539.394	564.345	545.358	738.175	443.846	787.87						0.256389	2.97736	3.16998	3.0902	4.11173	2.48953	4.44818	20.287	3.38117
NM_001081333	Plekhg4	4296	95	116	95	49	45	73	78.7031	-0.897616	0.312437	-2.87295	0.00406655	0.0203401	96.3203	114.648	96.2992	48.6818	44.2862	71.9831	down_FC0_6	down_FC0_8	P0_05	P0_05	P0_1	-0.897616	0.644045	0.780103	0.661	0.328477	0.300903	0.492302	3.20683	0.534472
NM_001081335	Cul9	7801	2	6	2	5	2	3	3.31321	-0.0163317	1.2585	-0.0129771	0.989646	0.993744	2.0278	5.93007	2.02735	4.96753	1.96828	2.95821						-0.0163317	0.00746683	0.0222208	0.0076634	0.0184584	0.00736476	0.0111415	0.0743156	0.0123859
NM_001081336	Dgkh	14578	64	63	56	155	11	133	79.9812	0.686256	0.697606	0.98373	0.325248	0.520484	64.8895	62.2657	56.7659	153.993	10.8255	131.147	UP_FC1_5	UP_FC1.25				0.686256	0.127861	0.124854	0.114824	0.306201	0.0216757	0.264318	0.959734	0.159956
NM_001081337	Sipa1l2	6460	0	0	0	3	3	62	11.1782	6.91782	1.85281	3.73369	0.000188698	0.00169198	0	0	0	2.98052	2.95241	61.1363	UP_FC1_5	UP_FC1.25	P0_05	P0_05	P0_1	6.91782	0	0	0	0.013374	0.0133404	0.278056	0.30477	0.0507951
NM_001081338	L3mbtl1	5313	1	3	1	3	4	3	2.47798	0.98052	1.40908	0.69586	0.486517		1.0139	2.96503	1.01368	2.98052	3.93655	2.95821	UP_FC1_5	UP_FC1.25				0.98052	0.00548172	0.0163132	0.00562603	0.0162613	0.0216271	0.0163589	0.0816683	0.0136114
NM_001081340	Setd2	8327	2587	2751	2544	2664	2445	3149	2679.79	0.042585	0.116425	0.365772	0.714535	0.836773	2622.95	2718.94	2578.79	2646.7	2406.22	3105.13						0.042585	9.04825	9.54466	9.13209	9.21338	8.43469	10.9561	56.3292	9.3882
NM_001081341	Scaper	5232	215	249	234	424	553	525	364.075	1.08054	0.166582	6.48652	8.78396e-11	5.72511e-09	217.988	246.098	237.2	421.246	544.228	517.687	UP_FC1_5	UP_FC1.25	P0_05	P0_05	P0_1	1.08054	1.19682	1.37496	1.33687	2.33384	3.03624	2.90713	12.1859	2.03098
NM_001081342	Adgrd1	5135	403	450	350	1274	1680	1951	1008.51	2.00297	0.179392	11.1653	6.02775e-29	6.16951e-26	408.601	444.755	354.787	1265.73	1653.35	1923.82	UP_FC1_5	UP_FC1.25	P0_05	P0_05	P0_1	2.00297	2.28571	2.53181	2.03737	7.145	9.39826	11.0075	34.4057	5.73428
NM_001081343	C9orf72	3138	170	166	222	273	288	297	234.831	0.594364	0.193101	3.07799	0.00208402	0.0119238	172.363	164.065	225.036	271.227	283.432	292.863	UP_FC1_5	UP_FC1.25	P0_05	P0_05	P0_1	0.594364	1.5778	1.52832	2.11467	2.50543	2.63644	2.74206	13.1047	2.18412
NM_001081344	Stxbp5	9046	675	768	733	741	667	687	709.415	-0.0790522	0.115643	-0.683588	0.494235	0.673768	684.381	759.049	743.024	736.188	656.42	677.43						-0.0790522	2.17322	2.4528	2.42208	2.35904	2.11811	2.20026	13.7255	2.28759
NM_001081345	Chd2	9030	1421	1374	1414	1399	1373	1697	1441.09	0.0609249	0.118038	0.516148	0.605751	0.761324	1440.75	1357.99	1433.34	1389.91	1351.22	1673.36						0.0609249	4.58314	4.396	4.68062	4.46173	4.36779	5.44462	27.9339	4.65565
NM_001081347	Rhobtb1	4309	254	157	171	296	375	349	265.551	0.781735	0.236256	3.30885	0.000936799	0.00630733	257.53	155.17	173.339	294.078	369.052	344.138	UP_FC1_5	UP_FC1.25	P0_05	P0_05	P0_1	0.781735	1.71678	1.05264	1.18621	1.97828	2.49996	2.34651	10.7804	1.79673
NM_001081349	Slc43a1	2522	1	8	6	14	1	34	10.5704	1.68906	1.20751	1.3988	0.161873	0.325383	1.0139	7.90676	6.08206	13.9091	0.984138	33.5264	UP_FC1_5	UP_FC1.25				1.68906	0.0115481	0.0916438	0.0711128	0.159866	0.0113903	0.390577	0.736138	0.12269
NM_001081351	Cped1	4874	60	73	55	85	125	62	76.2228	0.508868	0.355252	1.43242	0.152025	0.311732	60.8339	72.1492	55.7522	84.448	123.017	61.1363		UP_FC1.25				0.508868	0.358527	0.432709	0.337302	0.502235	0.736721	0.368536	2.73603	0.456005
NM_001081352	Ttc37	5046	913	972	931	1037	939	911	947.129	0.0113976	0.106297	0.107224	0.914611	0.953908	925.689	960.671	943.732	1030.27	924.106	898.31						0.0113976	5.26963	5.56515	5.51498	5.91841	5.34561	5.23051	32.8443	5.47405
[truncated: 27,125 more rows]
