# Supplementary material for: RNF20 links the DNA damage response and metabolic rewiring in lung cancer through HIF1α
Source: Nat Commun. 2025 May 28;16:4929. doi: 10.1038/s41467-025-60223-4 (PMC12120090; doi:10.1038/s41467-025-60223-4)
Supplement: Supplementary file 4 — Supplementary Data 2 [file 41467_2025_60223_MOESM4_ESM.xlsx]

## Sheet: Sheet1
	Concentration (µM)
		RT 11,2	RT 10,8			RT 10,8	RT 12			10.5	10.7
	2,3-Diphosphoglyceric acid	D-Glc-6-ph	D-Frc-6-ph	DHAP	G3H	Glc-1,6-bisphosphate	Frc-1,6-bisphosphate	L-2-or-3-Phosphoglyceric acid	Pyruvate	Ribulose/Xylulose-5-phosphate	D-Ribose-5-phosphate	D-Sedoheptulose-7-phosphate	alpha-KG	cis-/trans-Aconitic acid	D-Malic acid	Fumaric acid	L-alpha-Hydroxyglutaric acid	Methylmalonic acid	Succinic acid
R2	0.9993	0.9708	0.9654	0.9611	0.9619	0.9089	0.9408	0.855	0.9877	0.9819	0.9364	0.9729	0.9724	0.9992	0.8968	0.9668	0.9834	0.9899	0.9995
p-value	<0,0001	0.0021	<0,0001	0.0006	0.0032	0.0466	0.0062	0.0753	0.0006	<0,0001	0.0069	0.0136	0.002	<0,0001	0.0145	0.0026	0.0083	0.0004	0.0145
Ctrl 1	0.162283	0.534521	0.120882	0.31544	0.486418	0.0144243	0.347959	0.475026	0.887717	0.285706	0.0763833	0.0626775	1.06583	0.0183902	0.508059	0.370277	0.227299	0.0740771	1.27255
Ctrl 2	0.12641	0.706706	0.117851	0.500885	0.896121	0.0559733	0.795485	0.93036	1.60245	0.381576	0.0616072	0.120581	1.40441	0.039529	1.23492	0.43642	0.222163	0.0616883	1.41593
Ctrl 3	0.25612	0.529765	0.192519	0.647817	1.46004	0.135302	1.11793	0.92805	3.67126	0.698055	0.0916802	0.174586	0.267979	0.0731766	2.23323	0.391295	0.137157	0.00622179	2.18844
Ctrl 4	0.0814689	0.536263	0.186644	0.297145	0.604282	0.0341497	0.195612	0.587801	1.83767	0.316027	0.0771281	0.100351	1.21086	0.0348194	1.15627	0.547196	0.302299	0.0977109	1.58344
Ctrl 5	0.162158	0.429571	0.194961	0.481743	1.41486	0.101547	0.450905	0.467387	3.30852	0.384437	0.0630286	0.135812	2.72413	0.0635006	2.22842	1.19989	0.456994	0.0947679	2.07572
Ctrl 6	0.115196	0.548259	0.224853	0.560968	1.71797	0.124489	0.425751	0.473045	3.0006	0.425728	0.061329	0.127646	1.95017	0.0610327	2.40169	1.13207	0.387115	0.0987259	2.08735
Rnf20+/- 1	0.137855	0.698543	0.739732	2.42789	7.36563	2.04722	1.92959	1.11536	10.4211	2.68253	0.973478	1.64129	6.84515	0.0527991	3.3352	1.33524	1.18064	0.0660274	4.9511
Rnf20+/- 2	0.0296492	0.797614	0.621003	2.14926	6.62078	1.38744	0.643336	0.755022	3.61044	2.29172	1.12365	1.76266	9.79308	0.0334586	2.29653	1.18929	1.42387	0.0971344	3.82557
Rnf20+/- 3	0.104062	0.401014	1.18931	1.55182	7.88761	2.05983	0.914592	0.318593	3.78855	1.8529	0.58567	2.11038	4.98291	0.090119	4.60329	2.06555	0.701983	0.0592666	2.20819
Rnf20+/- 4	0.188007	0.694395	0.642263	1.13831	15.2864	7.60546	0.828783	0.727197	14.5955	1.20166	0.323537	0.739271	0.191182	0.137035	5.78317	0.853822	0.327897	0.00120797	7.12202
Rnf20+/- 5	0.172548	0.555355	0.736537	0.676985	15.998	7.37533	0.425186	0.44554	17.8028	1.75044	0.584269	0.969521	0.184116	0.158638	5.66039	0.806619	0.377301	0.00119626	6.41645
Rnf20+/- 6	0.36553	0.670397	0.702301	0.78739	17.6275	7.36871	0.803538	0.476168	15.858	1.28616	0.590463	0.96821	0.223489	0.173816	6.01948	0.432424	0.393205	0.00154779	6.15125
