# Supplementary material for: RNF20 links the DNA damage response and metabolic rewiring in lung cancer through HIF1α
Source: Nat Commun. 2025 May 28;16:4929. doi: 10.1038/s41467-025-60223-4 (PMC12120090; doi:10.1038/s41467-025-60223-4)
Supplement: Supplementary file 5 — Supplementary Data 3 [file 41467_2025_60223_MOESM5_ESM.xlsx]

## Sheet: CTR1
transcript_id	PI.x
ENSMUST00000000001	55.0359
ENSMUST00000000028	8.79986
ENSMUST00000000058	13.6121
ENSMUST00000000080	2.37993
ENSMUST00000000090	27.0054
ENSMUST00000000094	16.2998
ENSMUST00000000137	60.9863
ENSMUST00000000175	44.011
ENSMUST00000000188	17.3771
ENSMUST00000000260	13.5148
ENSMUST00000000284	13.1114
ENSMUST00000000287	24.9201
ENSMUST00000000291	4.30024
ENSMUST00000000335	6.72579
ENSMUST00000000348	58.5963
ENSMUST00000000356	6.90142
ENSMUST00000000384	15.8854
ENSMUST00000000388	63.1379
ENSMUST00000000394	8.70516
ENSMUST00000000421	1.40441
ENSMUST00000000430	79.2455
ENSMUST00000000449	5.01089
ENSMUST00000000451	30.7226
ENSMUST00000000466	27.6479
ENSMUST00000000505	2.13856
ENSMUST00000000544	2.92369
ENSMUST00000000590	34.6688
ENSMUST00000000619	15.74
ENSMUST00000000724	16.6486
ENSMUST00000000727	35.8237
ENSMUST00000000756	6.82498
ENSMUST00000000759	15.6517
ENSMUST00000000767	13.729
ENSMUST00000000776	34.3057
ENSMUST00000000793	38.1346
ENSMUST00000000804	16.8108
ENSMUST00000000844	13.2115
ENSMUST00000000894	15.3824
ENSMUST00000000924	7.17878
ENSMUST00000000925	34.2741
ENSMUST00000000939	5.36064
ENSMUST00000000940	3.34444
ENSMUST00000000985	9.37391
ENSMUST00000001002	27.1723
ENSMUST00000001027	46.9757
ENSMUST00000001036	1.61052
ENSMUST00000001042	10.3841
ENSMUST00000001043	13.84
ENSMUST00000001051	2.22599
ENSMUST00000001063	65.3303
ENSMUST00000001079	44.3483
ENSMUST00000001080	17.2358
ENSMUST00000001092	2.7769
ENSMUST00000001109	5.41469
ENSMUST00000001115	9.96597
ENSMUST00000001125	4.64392
ENSMUST00000001127	12.1606
ENSMUST00000001155	8.86856
ENSMUST00000001162	15.9407
ENSMUST00000001171	17.2677
ENSMUST00000001179	27.8472
ENSMUST00000001184	32.9381
ENSMUST00000001204	1.66754
ENSMUST00000001240	12.5572
ENSMUST00000001242	17.4383
ENSMUST00000001258	8.98676
ENSMUST00000001280	19.382
ENSMUST00000001326	12.5115
ENSMUST00000001327	6.07893
ENSMUST00000001331	5.20811
ENSMUST00000001335	13.1396
ENSMUST00000001339	46.7825
ENSMUST00000001415	8.18543
ENSMUST00000001416	23.5869
ENSMUST00000001419	18.2242
ENSMUST00000001439	18.9375
ENSMUST00000001451	68.3105
ENSMUST00000001452	20.0992
ENSMUST00000001454	3.97338
ENSMUST00000001455	6.70648
ENSMUST00000001456	0.423416
ENSMUST00000001460	81.3084
ENSMUST00000001479	8.73559
ENSMUST00000001480	17.9015
ENSMUST00000001485	11.145
ENSMUST00000001507	11.7143
ENSMUST00000001513	13.0682
ENSMUST00000001520	30.0215
ENSMUST00000001548	22.1231
ENSMUST00000001559	31.192
ENSMUST00000001565	4.9545
ENSMUST00000001566	4.9436
ENSMUST00000001569	5.23728
ENSMUST00000001595	8.31622
ENSMUST00000001619	10.4846
ENSMUST00000001620	17.1222
ENSMUST00000001672	7.46883
ENSMUST00000001675	37.3534
ENSMUST00000001712	26.0212
ENSMUST00000001724	545.001
ENSMUST00000001757	46.2132
ENSMUST00000001780	1.1154
ENSMUST00000001801	2.74738
ENSMUST00000001806	18.3445
ENSMUST00000001809	27.838
ENSMUST00000001812	17.7553
ENSMUST00000001818	6.04286
ENSMUST00000001825	46.9111
ENSMUST00000001834	31.8249
ENSMUST00000001837	48.4105
ENSMUST00000001845	11.2513
ENSMUST00000001884	69.9693
ENSMUST00000001900	15.9213
ENSMUST00000001950	36.6169
ENSMUST00000001974	0.210118
ENSMUST00000001975	13.7932
ENSMUST00000001989	18.1502
ENSMUST00000002007	219.421
ENSMUST00000002043	31.1493
ENSMUST00000002044	20.0695
ENSMUST00000002048	49.9289
ENSMUST00000002063	9.78473
ENSMUST00000002064	53.1331
ENSMUST00000002080	6.59617
ENSMUST00000002081	4.96534
ENSMUST00000002090	10.187
ENSMUST00000002091	43.7943
ENSMUST00000002095	10.287
ENSMUST00000002099	14.5599
ENSMUST00000002121	14.0588
ENSMUST00000002128	8.1054
ENSMUST00000002152	2.21814
ENSMUST00000002171	10.459
ENSMUST00000002172	12.5411
ENSMUST00000002198	11.0469
ENSMUST00000002280	52.4716
ENSMUST00000002284	11.807
ENSMUST00000002291	39.7302
ENSMUST00000002292	53.3762
ENSMUST00000002297	8.15273
ENSMUST00000002303	2.94851
ENSMUST00000002318	41.4037
ENSMUST00000002320	67.1506
ENSMUST00000002350	3.1346
ENSMUST00000002368	38.3814
ENSMUST00000002391	13.7162
ENSMUST00000002397	0.715656
ENSMUST00000002413	5.39205
ENSMUST00000002436	78.7124
ENSMUST00000002445	16.7356
ENSMUST00000002466	4.30273
ENSMUST00000002469	6.73349
ENSMUST00000002473	6.80627
ENSMUST00000002487	25.7012
ENSMUST00000002490	11.2819
ENSMUST00000002502	76.8048
ENSMUST00000002529	145.575
ENSMUST00000002532	43.2799
ENSMUST00000002551	8.27173
ENSMUST00000002572	8.70868
ENSMUST00000002599	25.8494
ENSMUST00000002603	25.2957
ENSMUST00000002625	7.18419
ENSMUST00000002655	2.51717
ENSMUST00000002678	12.2854
ENSMUST00000002683	15.6083
ENSMUST00000002699	14.9212
ENSMUST00000002733	20.3654
ENSMUST00000002737	0.187955
ENSMUST00000002790	21.0369
ENSMUST00000002805	15.05
ENSMUST00000002825	12.8309
ENSMUST00000002837	14.487
ENSMUST00000002839	10.3938
ENSMUST00000002844	15.6099
ENSMUST00000002845	3.84602
ENSMUST00000002855	7.60525
ENSMUST00000002880	10.4395
ENSMUST00000002889	8.29202
ENSMUST00000002902	18.0087
ENSMUST00000002911	13.0489
ENSMUST00000002914	8.03989
ENSMUST00000002923	155.776
ENSMUST00000002924	57.1831
ENSMUST00000002976	29.476
ENSMUST00000002989	25.4035
ENSMUST00000003027	11.6511
ENSMUST00000003029	18.6301
ENSMUST00000003038	21.0309
ENSMUST00000003044	3.79465
ENSMUST00000003049	10.536
ENSMUST00000003115	4.4654
ENSMUST00000003117	16.2764
ENSMUST00000003121	10.4894
ENSMUST00000003123	13.7704
ENSMUST00000003152	10.9506
ENSMUST00000003156	4.95753
ENSMUST00000003183	4.35967
ENSMUST00000003219	26.8074
ENSMUST00000003268	12.178
ENSMUST00000003284	4.55253
ENSMUST00000003290	14.2015
ENSMUST00000003310	24.9679
ENSMUST00000003318	28.3717
ENSMUST00000003319	12.5636
ENSMUST00000003320	192.188
ENSMUST00000003386	22.9206
ENSMUST00000003404	170.551
ENSMUST00000003436	20.8929
ENSMUST00000003438	25.9919
ENSMUST00000003442	12.1286
ENSMUST00000003445	2.62914
ENSMUST00000003450	19.1797
ENSMUST00000003451	35.9001
ENSMUST00000003461	62.8339
ENSMUST00000003493	9.71104
ENSMUST00000003513	16.913
ENSMUST00000003521	6.02094
ENSMUST00000003527	10.4569
ENSMUST00000003529	10.3637
ENSMUST00000003536	14.1401
ENSMUST00000003550	122.561
ENSMUST00000003572	22.1956
ENSMUST00000003575	5.05893
ENSMUST00000003612	10.588
ENSMUST00000003621	10.2242
ENSMUST00000003622	3.30244
ENSMUST00000003635	12.0485
ENSMUST00000003640	1.79855
ENSMUST00000003645	5.49408
ENSMUST00000003669	0.969467
ENSMUST00000003677	10.6629
ENSMUST00000003687	15.1107
ENSMUST00000003726	8.10015
ENSMUST00000003860	10.0525
ENSMUST00000003870	8.29274
ENSMUST00000003876	18.0764
ENSMUST00000003911	8.36795
ENSMUST00000003912	15.9232
ENSMUST00000003947	46.5647
ENSMUST00000003964	1.47049
ENSMUST00000004054	67.7093
ENSMUST00000004057	28.5905
ENSMUST00000004072	10.1206
ENSMUST00000004097	12.3073
ENSMUST00000004140	8.57737
ENSMUST00000004156	1.65041
ENSMUST00000004172	11.4318
ENSMUST00000004173	7.15316
ENSMUST00000004200	13.1382
ENSMUST00000004202	6.3712
ENSMUST00000004203	6.22514
ENSMUST00000004208	3.93089
ENSMUST00000004222	43.5274
ENSMUST00000004316	31.7222
ENSMUST00000004326	136.219
ENSMUST00000004327	21.9269
ENSMUST00000004375	20.2342
ENSMUST00000004378	1.67565
ENSMUST00000004379	5.90031
ENSMUST00000004381	20.9182
ENSMUST00000004389	11.7893
ENSMUST00000004392	2.40287
ENSMUST00000004396	8.51674
ENSMUST00000004430	43.6697
ENSMUST00000004494	33.6331
ENSMUST00000004507	9.08365
ENSMUST00000004508	1.79717
ENSMUST00000004554	8.05162
ENSMUST00000004560	21.4004
ENSMUST00000004565	28.9726
ENSMUST00000004574	9.9406
ENSMUST00000004614	17.6869
ENSMUST00000004681	23.5234
ENSMUST00000004683	20.2824
ENSMUST00000004684	18.6692
ENSMUST00000004686	26.3971
ENSMUST00000004729	44.2677
ENSMUST00000004745	19.3581
ENSMUST00000004910	13.5614
ENSMUST00000004949	145.982
ENSMUST00000004968	5.98067
ENSMUST00000004990	34.9784
ENSMUST00000005003	17.9844
ENSMUST00000005015	33.4416
ENSMUST00000005016	15.5152
ENSMUST00000005017	3.94661
ENSMUST00000005041	8.28174
ENSMUST00000005051	3.38039
ENSMUST00000005053	207.485
ENSMUST00000005057	9.87994
ENSMUST00000005064	4.96805
ENSMUST00000005066	50.5688
ENSMUST00000005067	9.95018
ENSMUST00000005108	55.9314
ENSMUST00000005120	19.4402
ENSMUST00000005122	16.6533
ENSMUST00000005185	14.901
ENSMUST00000005218	44.8759
ENSMUST00000005233	116.506
ENSMUST00000005234	9.09142
ENSMUST00000005256	27.0914
ENSMUST00000005292	0.33868
ENSMUST00000005336	1.51233
ENSMUST00000005365	45.669
ENSMUST00000005371	14.9163
ENSMUST00000005394	31.3152
ENSMUST00000005413	11.0415
ENSMUST00000005487	37.4438
ENSMUST00000005503	9.40028
ENSMUST00000005504	4.64169
ENSMUST00000005578	7.16644
ENSMUST00000005600	15.2866
ENSMUST00000005606	8.88709
ENSMUST00000005607	12.4216
ENSMUST00000005616	5.42911
ENSMUST00000005620	17.5741
ENSMUST00000005643	19.8353
ENSMUST00000005647	39.1976
ENSMUST00000005651	73.599
ENSMUST00000005671	20.5992
ENSMUST00000005705	9.39088
ENSMUST00000005711	6.99936
ENSMUST00000005714	3.88907
ENSMUST00000005768	27.4693
ENSMUST00000005798	39.5074
ENSMUST00000005810	17.484
ENSMUST00000005817	25.425
ENSMUST00000005825	25.5946
ENSMUST00000005826	20.0235
ENSMUST00000005830	26.407
ENSMUST00000005841	21.5595
ENSMUST00000005862	4.77925
ENSMUST00000005923	7.91122
ENSMUST00000005954	25.7663
ENSMUST00000005964	7.25359
ENSMUST00000006027	33.8117
ENSMUST00000006035	11.0769
ENSMUST00000006036	13.4082
ENSMUST00000006053	11.4904
ENSMUST00000006061	403.254
ENSMUST00000006112	33.7628
ENSMUST00000006123	23.0293
ENSMUST00000006128	31.9033
ENSMUST00000006137	127.468
ENSMUST00000006181	14.8795
ENSMUST00000006209	6.24777
ENSMUST00000006217	7.30597
ENSMUST00000006221	42.3821
ENSMUST00000006235	17.0973
ENSMUST00000006286	9.97148
ENSMUST00000006293	23.5293
ENSMUST00000006301	14.5454
ENSMUST00000006367	9.38395
ENSMUST00000006377	7.5736
ENSMUST00000006424	114.876
ENSMUST00000006444	116.215
ENSMUST00000006452	66.1567
ENSMUST00000006470	3.70349
ENSMUST00000006496	9.84097
ENSMUST00000006523	3.01002
ENSMUST00000006544	41.5855
ENSMUST00000006557	3.80688
ENSMUST00000006562	6.57219
ENSMUST00000006565	7.68543
ENSMUST00000006579	20.3492
ENSMUST00000006587	5.60498
ENSMUST00000006614	8.98294
ENSMUST00000006625	29.2531
ENSMUST00000006629	24.8393
ENSMUST00000006632	15.9316
ENSMUST00000006646	16.294
ENSMUST00000006754	2.17314
ENSMUST00000006760	6.65436
ENSMUST00000006764	2.599
ENSMUST00000006774	13.2582
ENSMUST00000006814	2.53632
ENSMUST00000006838	2.18696
ENSMUST00000006851	20.1521
ENSMUST00000006853	1.23834
ENSMUST00000006854	7.26434
ENSMUST00000006898	19.411
ENSMUST00000006900	4.56263
ENSMUST00000006911	3.52661
ENSMUST00000006948	17.5326
ENSMUST00000007005	57.5297
ENSMUST00000007007	43.2116
ENSMUST00000007042	298.599
ENSMUST00000007046	6.3987
ENSMUST00000007130	29.2435
ENSMUST00000007131	26.9197
ENSMUST00000007207	27.8041
ENSMUST00000007236	12.6878
ENSMUST00000007251	39.3014
ENSMUST00000007255	9.06523
ENSMUST00000007257	1.88694
ENSMUST00000007266	9.05668
ENSMUST00000007444	96.1626
ENSMUST00000007482	5.60366
ENSMUST00000007533	13.3135
ENSMUST00000007559	12.632
ENSMUST00000007602	5.29189
ENSMUST00000007708	13.8662
ENSMUST00000007733	6.25263
ENSMUST00000007747	10.2627
ENSMUST00000007799	11.8298
ENSMUST00000007800	18.1842
ENSMUST00000007803	3.90625
ENSMUST00000007814	7.98898
ENSMUST00000007865	6.27997
ENSMUST00000007959	8.94455
ENSMUST00000007961	10.7515
ENSMUST00000007977	34.2793
ENSMUST00000007980	8.76941
ENSMUST00000007993	8.31605
ENSMUST00000008016	2.48017
ENSMUST00000008024	6.4879
ENSMUST00000008036	11.3842
ENSMUST00000008179	6.88244
ENSMUST00000008284	28.118
ENSMUST00000008445	51.8922
ENSMUST00000008462	26.5763
ENSMUST00000008477	16.3336
ENSMUST00000008528	17.6245
ENSMUST00000008537	8.09528
ENSMUST00000008542	1.54084
ENSMUST00000008594	14.5247
ENSMUST00000008733	26.6462
ENSMUST00000008748	24.0832
ENSMUST00000008812	6.97905
ENSMUST00000008826	14.3252
ENSMUST00000008893	4.59353
ENSMUST00000008999	12.8336
ENSMUST00000009036	21.9175
ENSMUST00000009039	5.12043
ENSMUST00000009099	2.13987
ENSMUST00000009120	16.1156
ENSMUST00000009138	4.54507
ENSMUST00000009157	23.4113
ENSMUST00000009174	41.4646
ENSMUST00000009234	19.7047
ENSMUST00000009256	76.5706
ENSMUST00000009321	16.7908
ENSMUST00000009344	50.9768
ENSMUST00000009411	23.6511
ENSMUST00000009420	11.6785
ENSMUST00000009550	64.5573
ENSMUST00000009693	8.27675
ENSMUST00000009699	9.99228
ENSMUST00000009707	15.2368
ENSMUST00000009713	121.698
ENSMUST00000009774	12.4041
ENSMUST00000009789	112.749
ENSMUST00000009877	69.2318
ENSMUST00000009885	5.41123
ENSMUST00000009972	27.5531
ENSMUST00000010189	9.38668
ENSMUST00000010192	14.317
ENSMUST00000010211	8.13783
ENSMUST00000010239	7.30237
ENSMUST00000010241	21.0575
ENSMUST00000010248	0.874956
ENSMUST00000010249	8.08919
ENSMUST00000010254	6.799
ENSMUST00000010278	14.5638
ENSMUST00000010348	24.9224
ENSMUST00000010421	19.3684
ENSMUST00000010451	75.7094
ENSMUST00000010502	14.5138
ENSMUST00000010506	38.5838
ENSMUST00000010536	111.424
ENSMUST00000010597	36.2674
ENSMUST00000010698	91.3055
ENSMUST00000010804	0.975043
ENSMUST00000010807	7.95418
ENSMUST00000010899	9.28648
ENSMUST00000010974	4.67242
ENSMUST00000011029	14.0708
ENSMUST00000011302	16.738
ENSMUST00000011492	436.448
ENSMUST00000011896	7.76557
ENSMUST00000011981	8.04324
ENSMUST00000012104	18.0277
ENSMUST00000012152	24.2741
ENSMUST00000012259	51.825
ENSMUST00000012262	9.37016
ENSMUST00000012440	15.6423
ENSMUST00000012566	149.522
ENSMUST00000012587	11.9069
ENSMUST00000012612	2.27969
ENSMUST00000012679	43.9817
ENSMUST00000012734	20.2165
ENSMUST00000012796	92.6413
ENSMUST00000013130	34.013
ENSMUST00000013262	13.9735
ENSMUST00000013299	2.36153
ENSMUST00000013338	39.4343
ENSMUST00000013633	13.3773
ENSMUST00000013737	22.9547
ENSMUST00000013759	20.9476
ENSMUST00000013766	67.9995
ENSMUST00000013773	30.0904
ENSMUST00000013807	38.718
ENSMUST00000013842	4.21973
ENSMUST00000013845	28.1073
ENSMUST00000013882	19.3501
ENSMUST00000013886	19.7347
ENSMUST00000013966	24.3569
ENSMUST00000013970	13.2622
ENSMUST00000014218	48.5946
ENSMUST00000014220	10.8051
ENSMUST00000014339	1.42747
ENSMUST00000014370	19.2664
ENSMUST00000014421	35.1092
ENSMUST00000014438	48.2187
ENSMUST00000014445	7.27164
ENSMUST00000014447	5.54176
ENSMUST00000014457	6.63985
ENSMUST00000014499	77.1699
ENSMUST00000014546	82.1289
ENSMUST00000014614	20.1085
ENSMUST00000014642	11.3598
ENSMUST00000014647	5.52669
ENSMUST00000014684	7.7812
ENSMUST00000014694	18.0376
ENSMUST00000014695	2.06836
ENSMUST00000014743	6.3296
ENSMUST00000014750	13.1524
ENSMUST00000014911	23.291
ENSMUST00000014913	22.0613
ENSMUST00000014920	3.82067
ENSMUST00000014922	8.67134
ENSMUST00000014981	15.671
ENSMUST00000015003	4.00445
ENSMUST00000015011	1.51291
ENSMUST00000015017	6.12674
ENSMUST00000015049	23.0238
ENSMUST00000015100	10.2518
ENSMUST00000015107	9.085
ENSMUST00000015146	160.461
ENSMUST00000015171	24.6372
ENSMUST00000015236	12.5971
ENSMUST00000015256	45.0003
ENSMUST00000015277	45.8609
ENSMUST00000015434	6.81129
ENSMUST00000015435	10.9041
ENSMUST00000015449	60.9757
ENSMUST00000015456	19.9196
ENSMUST00000015481	18.44
ENSMUST00000015501	108.616
ENSMUST00000015596	2.68421
ENSMUST00000015605	13.7861
ENSMUST00000015611	94.9659
ENSMUST00000015645	35.7713
ENSMUST00000015666	40.8358
ENSMUST00000015719	14.5021
ENSMUST00000015725	53.4953
ENSMUST00000015749	4.7839
ENSMUST00000015791	9.65742
ENSMUST00000015800	4.14667
ENSMUST00000015812	4.8781
ENSMUST00000015841	5.85132
ENSMUST00000015858	6.91604
ENSMUST00000015877	12.1309
ENSMUST00000015889	20.7029
ENSMUST00000015892	46.0597
ENSMUST00000015893	23.7808
ENSMUST00000015903	7.92767
ENSMUST00000015920	4.87557
ENSMUST00000015934	1.26347
ENSMUST00000015981	4.6197
ENSMUST00000015994	8.81795
ENSMUST00000016072	17.9893
ENSMUST00000016081	34.1821
ENSMUST00000016087	10.102
ENSMUST00000016088	36.4328
ENSMUST00000016105	40.9743
ENSMUST00000016115	43.3686
ENSMUST00000016144	64.0638
ENSMUST00000016309	7.19875
ENSMUST00000016396	9.81047
ENSMUST00000016397	7.49313
ENSMUST00000016400	2.01644
ENSMUST00000016401	10.8626
ENSMUST00000016452	22.8453
ENSMUST00000016463	10.3574
ENSMUST00000016488	8.45361
ENSMUST00000016569	77.1227
ENSMUST00000016631	99.3529
ENSMUST00000016664	26.6589
ENSMUST00000016670	42.5644
ENSMUST00000016672	20.1858
ENSMUST00000016678	23.9241
ENSMUST00000016680	50.988
ENSMUST00000016681	7.68951
ENSMUST00000016703	6.39947
ENSMUST00000016771	13.8658
ENSMUST00000016897	37.2237
ENSMUST00000016901	25.2277
ENSMUST00000016977	24.9785
ENSMUST00000017065	9.49847
ENSMUST00000017090	37.379
ENSMUST00000017153	15.3866
ENSMUST00000017188	15.7172
ENSMUST00000017288	13.5619
ENSMUST00000017332	2.58873
ENSMUST00000017365	13.4522
ENSMUST00000017408	18.6616
ENSMUST00000017443	11.2324
ENSMUST00000017451	61.1091
ENSMUST00000017458	19.5593
ENSMUST00000017530	5.03685
ENSMUST00000017534	21.1903
ENSMUST00000017548	9.596
ENSMUST00000017549	7.5687
ENSMUST00000017552	8.38881
ENSMUST00000017562	7.45699
ENSMUST00000017567	17.7554
ENSMUST00000017572	26.3624
ENSMUST00000017610	18.756
ENSMUST00000017620	33.0636
ENSMUST00000017622	12.6294
ENSMUST00000017629	47.257
ENSMUST00000017692	15.4819
ENSMUST00000017694	37.9006
ENSMUST00000017759	11.3644
ENSMUST00000017808	27.3271
ENSMUST00000017821	13.4457
ENSMUST00000017851	23.0297
ENSMUST00000017859	26.7232
ENSMUST00000017900	9.81373
ENSMUST00000017904	1.89629
ENSMUST00000017908	2.36891
ENSMUST00000017920	20.8243
ENSMUST00000017922	7.99898
ENSMUST00000017945	9.86211
ENSMUST00000017946	33.1842
ENSMUST00000017974	5.17945
ENSMUST00000017975	23.4283
ENSMUST00000017976	5.31672
ENSMUST00000018005	28.5028
ENSMUST00000018184	8.7094
ENSMUST00000018186	8.13742
ENSMUST00000018212	17.3977
ENSMUST00000018246	13.8627
ENSMUST00000018274	7.23779
ENSMUST00000018287	3.99273
ENSMUST00000018304	7.19119
ENSMUST00000018311	1879.06
ENSMUST00000018315	9.68664
ENSMUST00000018337	51.3031
ENSMUST00000018353	41.8828
ENSMUST00000018429	1072.07
ENSMUST00000018430	8.53517
ENSMUST00000018431	7.4717
ENSMUST00000018437	4.57844
ENSMUST00000018449	6.43392
ENSMUST00000018466	22.3691
ENSMUST00000018470	14.149
ENSMUST00000018506	6.96306
ENSMUST00000018516	38.754
ENSMUST00000018521	6.84073
ENSMUST00000018522	19.142
ENSMUST00000018547	10.953
ENSMUST00000018549	20.3066
ENSMUST00000018569	24.9778
ENSMUST00000018572	56.6517
ENSMUST00000018577	22.9277
ENSMUST00000018586	47.5825
ENSMUST00000018593	7.74144
ENSMUST00000018625	55.9752
ENSMUST00000018645	53.4572
ENSMUST00000018653	56.5096
ENSMUST00000018681	8.03303
ENSMUST00000018685	11.6192
ENSMUST00000018700	14.2734
ENSMUST00000018711	3.39726
ENSMUST00000018716	2.61053
ENSMUST00000018718	4.82777
ENSMUST00000018727	22.4179
ENSMUST00000018737	11.746
ENSMUST00000018743	7.21338
ENSMUST00000018744	0.00205872
ENSMUST00000018792	5.78556
ENSMUST00000018805	0.771595
ENSMUST00000018810	21.2169
ENSMUST00000018816	5.35587
ENSMUST00000018821	9.7946
ENSMUST00000018851	28.3869
ENSMUST00000018875	48.3047
ENSMUST00000018877	14.6514
ENSMUST00000018880	34.3743
ENSMUST00000018905	15.2906
ENSMUST00000018909	13.8702
ENSMUST00000018914	10.8633
ENSMUST00000018918	8.96845
ENSMUST00000018965	9.61513
ENSMUST00000018985	5.17561
ENSMUST00000018990	16.4
ENSMUST00000018992	18.3038
ENSMUST00000018993	10.319
ENSMUST00000019026	82.3182
ENSMUST00000019038	7.20126
ENSMUST00000019043	1.38802
ENSMUST00000019050	7.60557
ENSMUST00000019065	48.4798
ENSMUST00000019067	13.4979
ENSMUST00000019075	8.38001
ENSMUST00000019076	58.2637
ENSMUST00000019109	13.707
ENSMUST00000019118	11.0956
ENSMUST00000019128	6.66903
ENSMUST00000019135	24.0233
ENSMUST00000019169	8.82785
ENSMUST00000019183	1.26027
ENSMUST00000019198	8.19422
ENSMUST00000019220	3.40972
ENSMUST00000019224	5.42974
ENSMUST00000019226	11.8852
ENSMUST00000019232	1.74324
ENSMUST00000019276	2.69383
ENSMUST00000019281	12.902
ENSMUST00000019283	13.4344
ENSMUST00000019287	15.5728
ENSMUST00000019317	9.96162
ENSMUST00000019323	21.8033
ENSMUST00000019333	19.7104
ENSMUST00000019354	13.7758
ENSMUST00000019362	23.6287
ENSMUST00000019382	13.5361
ENSMUST00000019405	15.84
ENSMUST00000019439	2.71936
ENSMUST00000019441	22.5027
ENSMUST00000019443	33.1005
ENSMUST00000019445	0.977378
ENSMUST00000019447	55.2851
ENSMUST00000019464	3.98411
ENSMUST00000019470	20.5648
ENSMUST00000019482	3.39371
ENSMUST00000019506	6.35567
ENSMUST00000019514	9.07528
ENSMUST00000019517	12.1326
ENSMUST00000019576	5.33004
ENSMUST00000019577	4.34996
ENSMUST00000019605	2.10561
ENSMUST00000019608	4.94966
ENSMUST00000019614	5.35865
ENSMUST00000019615	12.8183
ENSMUST00000019631	21.3443
ENSMUST00000019638	1.50134
ENSMUST00000019649	2.06988
ENSMUST00000019660	12.6887
ENSMUST00000019662	13.2097
ENSMUST00000019697	23.5297
ENSMUST00000019722	3.75486
ENSMUST00000019723	7.31453
ENSMUST00000019726	11.6308
ENSMUST00000019734	5.41827
ENSMUST00000019803	32.3971
ENSMUST00000019833	38.2234
ENSMUST00000019854	10.3003
ENSMUST00000019859	28.2891
ENSMUST00000019861	38.682
ENSMUST00000019876	68.3689
ENSMUST00000019878	5.34058
ENSMUST00000019907	10.7363
ENSMUST00000019908	4.65729
ENSMUST00000019911	37.3051
ENSMUST00000019927	152.827
ENSMUST00000019929	83.7531
ENSMUST00000019932	40.485
ENSMUST00000019937	32.2624
ENSMUST00000019944	26.1375
ENSMUST00000019950	26.7228
ENSMUST00000019962	31.5938
ENSMUST00000019967	6.1725
ENSMUST00000019982	12.5658
ENSMUST00000019986	39.7513
ENSMUST00000019987	16.3471
ENSMUST00000019997	10.1496
ENSMUST00000020002	17.7043
ENSMUST00000020004	10.0893
ENSMUST00000020018	56.769
ENSMUST00000020027	15.8533
ENSMUST00000020049	10.5005
ENSMUST00000020078	56.174
ENSMUST00000020081	7.87567
ENSMUST00000020099	9.4305
ENSMUST00000020106	6.95623
ENSMUST00000020118	9.094
ENSMUST00000020123	10.0242
ENSMUST00000020145	14.1636
ENSMUST00000020149	42.3311
ENSMUST00000020153	59.7584
ENSMUST00000020157	356.04
ENSMUST00000020159	15.9615
ENSMUST00000020188	75.0819
ENSMUST00000020197	31.8011
ENSMUST00000020203	9.72465
ENSMUST00000020209	338.722
ENSMUST00000020217	7.06323
ENSMUST00000020238	10.6619
ENSMUST00000020251	15.3386
ENSMUST00000020257	32.3977
ENSMUST00000020258	71.7083
ENSMUST00000020268	18.6587
ENSMUST00000020270	45.2504
ENSMUST00000020273	43.7862
ENSMUST00000020284	23.0436
ENSMUST00000020285	11.5894
ENSMUST00000020286	231.258
ENSMUST00000020288	5.87805
ENSMUST00000020307	29.1005
ENSMUST00000020308	9.30835
ENSMUST00000020309	8.86024
ENSMUST00000020311	158.476
ENSMUST00000020315	22.2794
ENSMUST00000020317	5.3702
ENSMUST00000020334	53.5662
ENSMUST00000020339	28.0731
ENSMUST00000020341	4.39077
ENSMUST00000020358	13.3355
ENSMUST00000020359	4.86139
ENSMUST00000020361	10.2581
ENSMUST00000020365	10.6152
ENSMUST00000020372	19.15
ENSMUST00000020374	61.0255
ENSMUST00000020375	20.2459
ENSMUST00000020377	9.69064
ENSMUST00000020379	9.97318
ENSMUST00000020381	49.2188
ENSMUST00000020397	8.62689
ENSMUST00000020408	13.6951
ENSMUST00000020440	6.83382
ENSMUST00000020444	8.21812
ENSMUST00000020446	21.2271
ENSMUST00000020449	27.2843
ENSMUST00000020456	1.92543
ENSMUST00000020457	2.98677
ENSMUST00000020463	2.96974
ENSMUST00000020484	10.5291
ENSMUST00000020488	30.1807
ENSMUST00000020490	14.0964
ENSMUST00000020493	76.2699
ENSMUST00000020500	14.0288
ENSMUST00000020501	7.44179
ENSMUST00000020504	9.69693
ENSMUST00000020522	11.0773
ENSMUST00000020523	72.1692
ENSMUST00000020524	12.7571
ENSMUST00000020528	13.1137
ENSMUST00000020529	5.69819
ENSMUST00000020530	58.4111
ENSMUST00000020538	10.3801
ENSMUST00000020549	6.11062
ENSMUST00000020550	2.07065
ENSMUST00000020552	29.7699
ENSMUST00000020562	12.3011
ENSMUST00000020576	1117.31
ENSMUST00000020577	2.87028
ENSMUST00000020578	20.8037
ENSMUST00000020580	9.84953
ENSMUST00000020608	7.88582
ENSMUST00000020624	38.6631
ENSMUST00000020625	4.93883
ENSMUST00000020630	31.6409
ENSMUST00000020637	38.2265
ENSMUST00000020640	4.22785
ENSMUST00000020643	28.3153
ENSMUST00000020647	2.28444
ENSMUST00000020649	65.3575
ENSMUST00000020653	31.1133
ENSMUST00000020657	9.86096
ENSMUST00000020665	12.9621
ENSMUST00000020681	61.6346
ENSMUST00000020683	277.364
ENSMUST00000020685	9.98538
ENSMUST00000020687	10.5732
ENSMUST00000020692	10.6197
ENSMUST00000020695	41.5168
ENSMUST00000020705	11.8563
ENSMUST00000020717	7.86452
ENSMUST00000020719	2.89215
ENSMUST00000020721	22.3328
ENSMUST00000020734	8.89034
ENSMUST00000020741	32.3367
ENSMUST00000020749	12.0693
ENSMUST00000020755	21.0916
ENSMUST00000020756	36.3347
ENSMUST00000020768	1.2873
ENSMUST00000020769	24.1059
ENSMUST00000020770	35.0175
ENSMUST00000020775	16.1292
ENSMUST00000020776	42.0923
ENSMUST00000020794	10.3511
ENSMUST00000020820	8.61984
ENSMUST00000020822	12.2625
ENSMUST00000020824	75.3179
ENSMUST00000020827	22.342
ENSMUST00000020830	61.5758
ENSMUST00000020831	88.6396
ENSMUST00000020835	56.4282
ENSMUST00000020837	34.1444
ENSMUST00000020846	6.23067
ENSMUST00000020851	38.4192
ENSMUST00000020877	14.7779
ENSMUST00000020886	35.529
ENSMUST00000020904	15.2391
ENSMUST00000020909	9.48191
ENSMUST00000020911	8.63883
ENSMUST00000020915	14.1855
ENSMUST00000020927	14.8313
ENSMUST00000020930	86.0767
ENSMUST00000020931	39.8225
ENSMUST00000020947	13.9842
ENSMUST00000020954	43.7929
ENSMUST00000020959	42.457
ENSMUST00000020982	9.47174
ENSMUST00000021001	15.6406
ENSMUST00000021018	20.959
ENSMUST00000021030	20.8905
ENSMUST00000021033	7.25895
ENSMUST00000021038	17.6829
ENSMUST00000021039	22.8582
ENSMUST00000021046	31.2337
ENSMUST00000021048	6.07634
ENSMUST00000021049	15.6844
ENSMUST00000021052	5.96644
ENSMUST00000021060	81.6462
ENSMUST00000021062	7.28753
ENSMUST00000021063	17.9093
ENSMUST00000021079	5.52012
ENSMUST00000021082	7.08416
ENSMUST00000021083	63.4388
ENSMUST00000021084	9.36028
ENSMUST00000021085	8.77348
ENSMUST00000021087	8.59983
ENSMUST00000021089	6.51518
ENSMUST00000021090	53.1797
ENSMUST00000021091	19.3011
ENSMUST00000021101	15.0479
ENSMUST00000021114	8.64882
ENSMUST00000021116	11.399
ENSMUST00000021120	3.76944
ENSMUST00000021130	17.4269
ENSMUST00000021133	29.6071
ENSMUST00000021148	45.091
ENSMUST00000021170	15.8432
ENSMUST00000021180	14.4225
ENSMUST00000021181	13.4584
ENSMUST00000021183	226.334
ENSMUST00000021187	14.7762
ENSMUST00000021197	44.3655
ENSMUST00000021226	18.798
ENSMUST00000021227	16.0503
ENSMUST00000021239	5.00056
ENSMUST00000021243	7.54612
ENSMUST00000021246	63.9127
ENSMUST00000021271	3.12384
ENSMUST00000021273	4.62277
ENSMUST00000021277	14.5451
ENSMUST00000021278	41.3297
ENSMUST00000021297	23.4847
ENSMUST00000021306	34.5313
ENSMUST00000021311	7.68988
ENSMUST00000021313	47.5888
ENSMUST00000021314	8.94219
ENSMUST00000021324	21.2284
ENSMUST00000021329	24.9805
ENSMUST00000021332	10.5364
ENSMUST00000021338	30.9637
ENSMUST00000021345	65.6313
ENSMUST00000021356	3.46372
ENSMUST00000021359	41.3765
ENSMUST00000021362	12.25
ENSMUST00000021368	8.9865
ENSMUST00000021375	88.9689
ENSMUST00000021380	44.5702
ENSMUST00000021381	17.018
ENSMUST00000021405	17.6374
ENSMUST00000021410	17.1102
ENSMUST00000021412	32.3844
ENSMUST00000021413	6.78045
ENSMUST00000021416	28.9055
ENSMUST00000021424	37.7335
ENSMUST00000021428	29.3988
ENSMUST00000021443	8.50777
ENSMUST00000021447	24.2853
ENSMUST00000021450	39.6076
ENSMUST00000021467	13.0256
ENSMUST00000021471	133.538
ENSMUST00000021479	125.435
ENSMUST00000021486	12.6534
ENSMUST00000021514	15.6756
ENSMUST00000021530	55.7413
ENSMUST00000021535	48.1248
ENSMUST00000021539	46.4694
ENSMUST00000021547	28.3473
ENSMUST00000021552	10.5499
ENSMUST00000021554	32.7014
ENSMUST00000021559	3.42028
ENSMUST00000021572	164.284
ENSMUST00000021592	22.3602
ENSMUST00000021595	8.52035
ENSMUST00000021596	6.93612
ENSMUST00000021605	69.1244
ENSMUST00000021606	48.5908
ENSMUST00000021607	156.352
ENSMUST00000021611	69.7315
ENSMUST00000021614	9.04361
ENSMUST00000021649	19.2164
ENSMUST00000021659	10.4712
ENSMUST00000021661	39.4461
ENSMUST00000021670	97.1031
ENSMUST00000021692	13.0883
ENSMUST00000021693	4.55661
ENSMUST00000021698	6.99037
ENSMUST00000021701	5.8056
ENSMUST00000021706	18.1931
ENSMUST00000021726	24.4075
ENSMUST00000021728	8.55861
ENSMUST00000021761	12.3697
ENSMUST00000021803	11.7315
ENSMUST00000021807	18.0511
ENSMUST00000021817	15.8565
ENSMUST00000021847	11.2315
ENSMUST00000021864	29.2441
ENSMUST00000021866	38.4169
ENSMUST00000021903	10.3493
ENSMUST00000021920	22.9739
ENSMUST00000021929	128.922
ENSMUST00000021930	8.73915
ENSMUST00000021933	49.1763
ENSMUST00000021937	25.1966
ENSMUST00000021940	7.85414
ENSMUST00000021941	4.20946
ENSMUST00000021942	4.48567
ENSMUST00000021956	17.9105
ENSMUST00000021957	4.99667
ENSMUST00000021959	29.3621
ENSMUST00000021963	26.3278
ENSMUST00000021990	98.1397
ENSMUST00000021991	42.405
ENSMUST00000021993	21.7384
ENSMUST00000022009	59.643
ENSMUST00000022030	258.383
ENSMUST00000022032	3.34332
ENSMUST00000022038	49.0522
ENSMUST00000022039	21.953
ENSMUST00000022040	61.6048
ENSMUST00000022053	34.6031
ENSMUST00000022060	30.0548
ENSMUST00000022062	56.7186
ENSMUST00000022063	14.6827
ENSMUST00000022064	6.52174
ENSMUST00000022089	10.0104
ENSMUST00000022097	25.2193
ENSMUST00000022099	26.9796
ENSMUST00000022102	56.3973
ENSMUST00000022121	24.0694
ENSMUST00000022135	14.2521
ENSMUST00000022136	310.062
ENSMUST00000022147	30.675
ENSMUST00000022163	7.51997
ENSMUST00000022169	24.3343
ENSMUST00000022172	77.0866
ENSMUST00000022176	20.2756
ENSMUST00000022185	9.11882
ENSMUST00000022189	19.496
ENSMUST00000022196	77.1339
ENSMUST00000022203	6.47194
ENSMUST00000022204	9.49893
ENSMUST00000022212	6.07201
ENSMUST00000022217	251.149
ENSMUST00000022218	11.8406
ENSMUST00000022222	23.1673
ENSMUST00000022225	63.9365
ENSMUST00000022245	17.7562
ENSMUST00000022257	73.6458
ENSMUST00000022268	9.44501
ENSMUST00000022281	21.2858
ENSMUST00000022293	11.2849
ENSMUST00000022311	4.52122
ENSMUST00000022322	19.1206
ENSMUST00000022341	36.3532
ENSMUST00000022344	28.4511
ENSMUST00000022355	85.0142
ENSMUST00000022358	11.9496
ENSMUST00000022369	30.5082
ENSMUST00000022371	16.7245
ENSMUST00000022378	3754.83
ENSMUST00000022380	14.1319
ENSMUST00000022386	66.3934
ENSMUST00000022416	44.0949
ENSMUST00000022419	5.6768
ENSMUST00000022428	14.671
ENSMUST00000022429	8.32714
ENSMUST00000022446	35.7587
ENSMUST00000022450	181.78
ENSMUST00000022451	85.5362
ENSMUST00000022458	8.57064
ENSMUST00000022461	15.418
ENSMUST00000022469	10.1313
ENSMUST00000022476	12.1782
ENSMUST00000022496	25.5997
ENSMUST00000022511	17.4025
ENSMUST00000022518	5802.9
ENSMUST00000022521	0.636117
ENSMUST00000022528	78.1276
ENSMUST00000022531	25.3652
ENSMUST00000022535	19.8675
ENSMUST00000022536	20.0899
ENSMUST00000022538	18.8021
ENSMUST00000022544	17.5954
ENSMUST00000022550	54.2525
ENSMUST00000022573	11.4147
ENSMUST00000022577	103.829
ENSMUST00000022585	35.8875
ENSMUST00000022587	4.6615
ENSMUST00000022593	131.493
ENSMUST00000022597	139.117
ENSMUST00000022601	150.991
ENSMUST00000022612	17.4631
ENSMUST00000022613	37.5733
ENSMUST00000022623	9.57957
ENSMUST00000022629	22.5588
ENSMUST00000022634	10.5824
ENSMUST00000022656	3.08073
ENSMUST00000022663	6.97305
ENSMUST00000022665	5.80702
ENSMUST00000022680	9.59761
ENSMUST00000022690	19.8227
ENSMUST00000022693	5.07143
ENSMUST00000022696	19.4441
ENSMUST00000022702	107.142
ENSMUST00000022704	24.454
ENSMUST00000022705	30.3051
ENSMUST00000022706	65.5793
ENSMUST00000022709	2.2102
ENSMUST00000022715	62.3288
ENSMUST00000022720	10.4207
ENSMUST00000022721	9.61206
ENSMUST00000022767	9.928
ENSMUST00000022781	24.0292
ENSMUST00000022782	24.3036
ENSMUST00000022784	24.6708
ENSMUST00000022793	16.694
ENSMUST00000022794	3.66128
ENSMUST00000022803	14.3099
ENSMUST00000022806	23.083
ENSMUST00000022808	13.5078
ENSMUST00000022815	15.6844
ENSMUST00000022816	19.9993
ENSMUST00000022831	7.88872
ENSMUST00000022842	9.00029
ENSMUST00000022849	21.1472
ENSMUST00000022855	19.3547
ENSMUST00000022865	122.864
ENSMUST00000022875	20.654
ENSMUST00000022890	31.7574
ENSMUST00000022894	3.05101
ENSMUST00000022904	30.9839
ENSMUST00000022925	17.6401
ENSMUST00000022927	6.17101
ENSMUST00000022960	16.1663
ENSMUST00000022971	5.11893
ENSMUST00000022976	39.3274
ENSMUST00000022977	9.1362
ENSMUST00000022980	20.8685
ENSMUST00000022992	54.8688
ENSMUST00000022993	34.7151
ENSMUST00000022998	46.3563
ENSMUST00000023024	27.0504
ENSMUST00000023036	10.0028
ENSMUST00000023043	11.59
ENSMUST00000023048	5.02369
ENSMUST00000023050	13.548
ENSMUST00000023055	17.5962
ENSMUST00000023060	3.07271
ENSMUST00000023061	9.96434
ENSMUST00000023062	5.61834
ENSMUST00000023069	14.9265
ENSMUST00000023071	13.1513
ENSMUST00000023085	7.52401
ENSMUST00000023086	7.81297
ENSMUST00000023087	14.3997
ENSMUST00000023099	17.0811
ENSMUST00000023100	27.4542
ENSMUST00000023104	17.7061
ENSMUST00000023112	18.9492
ENSMUST00000023113	6.85668
ENSMUST00000023116	3.79564
ENSMUST00000023117	6.89574
ENSMUST00000023128	120.653
ENSMUST00000023143	34.6169
ENSMUST00000023146	36.1667
ENSMUST00000023150	23.3164
ENSMUST00000023151	34.8304
ENSMUST00000023157	14.5536
ENSMUST00000023159	8.87363
ENSMUST00000023165	6.37587
ENSMUST00000023176	140.509
ENSMUST00000023179	58.886
ENSMUST00000023189	38.0804
ENSMUST00000023203	2.73596
ENSMUST00000023206	104.738
ENSMUST00000023210	10.1263
ENSMUST00000023211	7.38356
ENSMUST00000023213	20.3321
ENSMUST00000023214	7.79822
ENSMUST00000023217	6.07336
ENSMUST00000023221	20.8393
ENSMUST00000023225	41.7589
ENSMUST00000023226	6.32981
ENSMUST00000023231	21.8851
ENSMUST00000023235	10.8689
ENSMUST00000023269	3.79722
ENSMUST00000023283	22.9626
ENSMUST00000023289	16.2795
ENSMUST00000023334	5.41793
ENSMUST00000023348	15.9844
ENSMUST00000023353	15.3053
ENSMUST00000023357	14.1232
ENSMUST00000023359	33.4142
ENSMUST00000023361	54.3014
ENSMUST00000023362	9.03454
ENSMUST00000023363	47.0753
ENSMUST00000023365	76.8931
ENSMUST00000023391	44.6048
ENSMUST00000023396	7.39494
ENSMUST00000023407	15.7067
ENSMUST00000023431	24.708
ENSMUST00000023432	7.55287
ENSMUST00000023444	28.5053
ENSMUST00000023454	38.6393
ENSMUST00000023455	4.74735
ENSMUST00000023457	49.7509
ENSMUST00000023460	19.7573
ENSMUST00000023462	43.0113
ENSMUST00000023465	24.2444
ENSMUST00000023467	176.011
ENSMUST00000023474	612.042
ENSMUST00000023477	33.6275
ENSMUST00000023486	175.701
ENSMUST00000023489	41.6303
ENSMUST00000023491	83.8037
ENSMUST00000023502	17.2514
ENSMUST00000023507	15.8883
ENSMUST00000023509	36.5685
ENSMUST00000023510	7.78049
ENSMUST00000023514	27.5822
ENSMUST00000023534	13.2827
ENSMUST00000023535	20.2855
ENSMUST00000023564	1.0428
ENSMUST00000023570	7.661
ENSMUST00000023580	8.67778
ENSMUST00000023598	8.33185
ENSMUST00000023599	3.72903
ENSMUST00000023601	22.6263
ENSMUST00000023608	8.69378
ENSMUST00000023610	7.46505
ENSMUST00000023612	38.5361
ENSMUST00000023614	16.6231
ENSMUST00000023615	49.1789
ENSMUST00000023622	14.5989
ENSMUST00000023630	101.675
ENSMUST00000023631	32.7997
ENSMUST00000023666	10.0404
ENSMUST00000023672	27.6334
ENSMUST00000023677	22.8182
ENSMUST00000023682	9.39671
ENSMUST00000023687	23.3209
ENSMUST00000023693	37.3886
ENSMUST00000023698	44.2917
ENSMUST00000023707	10.395
ENSMUST00000023727	29.6098
ENSMUST00000023736	12.7508
ENSMUST00000023741	0.237615
ENSMUST00000023749	12.3115
ENSMUST00000023756	12.9077
ENSMUST00000023759	39.1508
ENSMUST00000023761	10.0645
ENSMUST00000023762	24.9528
ENSMUST00000023769	17.1683
ENSMUST00000023774	24.2008
ENSMUST00000023779	9.81215
ENSMUST00000023807	9.40147
ENSMUST00000023810	15.4779
ENSMUST00000023812	0.58363
ENSMUST00000023813	13.9863
ENSMUST00000023814	1.24686
ENSMUST00000023829	8.54447
ENSMUST00000023830	119.31
ENSMUST00000023867	10.2254
ENSMUST00000023869	15.5521
ENSMUST00000023873	35.0902
ENSMUST00000023918	10.7714
ENSMUST00000023958	20.01
ENSMUST00000024031	1.8419
ENSMUST00000024056	16.8906
ENSMUST00000024078	18.7062
ENSMUST00000024119	10.4032
ENSMUST00000024123	3.73636
ENSMUST00000024260	4.68633
ENSMUST00000024270	9.14254
ENSMUST00000024338	4.62865
ENSMUST00000024470	1.74267
ENSMUST00000024492	14.3471
ENSMUST00000024518	3.84693
ENSMUST00000024570	45.272
ENSMUST00000024599	13.5367
ENSMUST00000024620	12.5967
ENSMUST00000024627	20.0604
ENSMUST00000024636	13.75
ENSMUST00000024697	2.28666
ENSMUST00000024698	3.88381
ENSMUST00000024701	10.7207
ENSMUST00000024702	1.18162
ENSMUST00000024709	38.207
ENSMUST00000024727	97.0437
ENSMUST00000024733	38.612
ENSMUST00000024736	8.76179
ENSMUST00000024739	8.06687
ENSMUST00000024742	2.61117
ENSMUST00000024748	5.54187
ENSMUST00000024749	35.6271
ENSMUST00000024763	32.869
ENSMUST00000024766	22.4512
ENSMUST00000024778	14.3118
ENSMUST00000024783	5.64211
ENSMUST00000024811	6.60871
ENSMUST00000024816	18.3357
ENSMUST00000024817	34.0836
ENSMUST00000024823	90.0524
ENSMUST00000024839	2.11471
ENSMUST00000024840	221.325
ENSMUST00000024851	16.0601
ENSMUST00000024873	25.5419
ENSMUST00000024884	20.9579
ENSMUST00000024885	14.6403
ENSMUST00000024887	9.15262
ENSMUST00000024897	33.586
ENSMUST00000024906	69.4758
ENSMUST00000024930	12.8822
ENSMUST00000024932	8.93209
ENSMUST00000024946	37.1264
ENSMUST00000024956	36.9158
ENSMUST00000024959	34.5275
ENSMUST00000024967	24.3549
ENSMUST00000024978	1.80538
ENSMUST00000024981	44.3732
ENSMUST00000024983	116.347
ENSMUST00000024987	14.4627
ENSMUST00000025019	0.7517
ENSMUST00000025023	31.8
ENSMUST00000025025	4.57651
ENSMUST00000025027	2.68582
ENSMUST00000025034	7.92602
ENSMUST00000025036	21.1827
ENSMUST00000025045	7.23558
ENSMUST00000025050	52.2923
ENSMUST00000025052	9.97973
ENSMUST00000025053	13.3714
ENSMUST00000025057	6.76572
ENSMUST00000025073	22.6811
ENSMUST00000025077	16.4099
ENSMUST00000025083	23.1357
ENSMUST00000025095	18.6266
ENSMUST00000025109	21.071
ENSMUST00000025120	60.8836
ENSMUST00000025137	12.3566
ENSMUST00000025161	2.97073
ENSMUST00000025178	28.8316
ENSMUST00000025183	21.7459
ENSMUST00000025186	5.71735
ENSMUST00000025193	0.931438
ENSMUST00000025204	7.86674
ENSMUST00000025217	5.70768
ENSMUST00000025218	12.7004
ENSMUST00000025228	13.9353
ENSMUST00000025234	24.593
ENSMUST00000025241	32.7146
ENSMUST00000025243	24.3477
ENSMUST00000025250	4.35922
ENSMUST00000025253	9.98784
ENSMUST00000025264	15.0267
ENSMUST00000025278	14.2402
ENSMUST00000025290	12.4827
ENSMUST00000025292	7.52279
ENSMUST00000025293	200.74
ENSMUST00000025300	19.5863
ENSMUST00000025305	9.22429
ENSMUST00000025314	125.747
ENSMUST00000025319	7.43298
ENSMUST00000025337	83.3504
ENSMUST00000025350	15.4192
ENSMUST00000025354	70.2702
ENSMUST00000025363	13.0117
ENSMUST00000025364	19.6825
ENSMUST00000025375	31.0946
ENSMUST00000025393	25.4376
ENSMUST00000025406	33.4539
ENSMUST00000025408	4.77038
ENSMUST00000025419	16.4098
ENSMUST00000025420	181.294
ENSMUST00000025421	27.2463
ENSMUST00000025425	23.6474
ENSMUST00000025439	92.4551
ENSMUST00000025444	6.79949
ENSMUST00000025453	14.1252
ENSMUST00000025462	37.0066
ENSMUST00000025463	8.6941
ENSMUST00000025464	13.3943
ENSMUST00000025476	20.0776
ENSMUST00000025483	30.5648
ENSMUST00000025486	12.1952
ENSMUST00000025505	13.3872
ENSMUST00000025506	36.7774
ENSMUST00000025511	4.39249
ENSMUST00000025542	26.5272
ENSMUST00000025549	22.2409
ENSMUST00000025561	2.65482
ENSMUST00000025562	12.6991
ENSMUST00000025563	8.04535
ENSMUST00000025567	12.0769
ENSMUST00000025568	51.4321
ENSMUST00000025569	0.54109
ENSMUST00000025590	18.935
ENSMUST00000025595	14.5249
ENSMUST00000025632	92.7874
ENSMUST00000025639	7.5959
ENSMUST00000025642	14.6907
ENSMUST00000025649	27.4637
ENSMUST00000025651	8.35087
ENSMUST00000025659	8.79824
ENSMUST00000025663	29.4233
ENSMUST00000025667	58.5075
ENSMUST00000025668	43.1808
ENSMUST00000025675	7.89447
ENSMUST00000025679	6.1737
ENSMUST00000025681	7.13302
ENSMUST00000025684	7.99251
ENSMUST00000025696	11.1274
ENSMUST00000025702	4.52676
ENSMUST00000025704	8.03188
ENSMUST00000025707	8.12997
ENSMUST00000025711	12.8209
ENSMUST00000025713	0.154665
ENSMUST00000025714	28.3389
ENSMUST00000025718	2.1526
ENSMUST00000025723	4.574
ENSMUST00000025728	0.397889
ENSMUST00000025729	24.2553
ENSMUST00000025739	30.1092
ENSMUST00000025740	4.37777
ENSMUST00000025745	37.0384
ENSMUST00000025749	3.88701
ENSMUST00000025752	5.94786
ENSMUST00000025759	8.84425
ENSMUST00000025760	12.8075
ENSMUST00000025762	7.5792
ENSMUST00000025767	9.02999
ENSMUST00000025774	20.7603
ENSMUST00000025779	3.32905
ENSMUST00000025798	6.99586
ENSMUST00000025804	3.19606
ENSMUST00000025805	3.3035
ENSMUST00000025811	1.87283
ENSMUST00000025818	3.86913
ENSMUST00000025823	24.1511
ENSMUST00000025841	23.6798
ENSMUST00000025846	14.6432
ENSMUST00000025847	100.163
ENSMUST00000025850	6.63079
ENSMUST00000025851	13.154
ENSMUST00000025853	6.63089
ENSMUST00000025864	2.34606
ENSMUST00000025867	7.01363
ENSMUST00000025885	1.95012
ENSMUST00000025890	6.1331
ENSMUST00000025891	8.74287
ENSMUST00000025893	13.4843
ENSMUST00000025897	6.34279
ENSMUST00000025904	6.83059
ENSMUST00000025906	1.90533
ENSMUST00000025910	1.96931
ENSMUST00000025912	3.42947
ENSMUST00000025914	1.07215
ENSMUST00000025915	1.03083
ENSMUST00000025918	14.7403
ENSMUST00000025930	14.8989
ENSMUST00000025931	23.8428
ENSMUST00000025951	2.25707
ENSMUST00000025955	24.5053
ENSMUST00000025961	50.8874
ENSMUST00000025965	24.6404
ENSMUST00000025979	9.6216
ENSMUST00000025989	41.5543
ENSMUST00000025997	12.763
ENSMUST00000026008	5.56928
ENSMUST00000026027	16.4376
ENSMUST00000026032	22.4361
ENSMUST00000026043	16.8241
ENSMUST00000026048	51.0351
ENSMUST00000026050	20.9094
ENSMUST00000026093	43.2457
ENSMUST00000026122	11.451
ENSMUST00000026125	5.51765
ENSMUST00000026128	18.9845
ENSMUST00000026129	7.03256
ENSMUST00000026135	22.0113
ENSMUST00000026137	12.1422
ENSMUST00000026139	14.0143
ENSMUST00000026142	7.22344
ENSMUST00000026151	5.35762
ENSMUST00000026154	6.77115
ENSMUST00000026168	17.603
ENSMUST00000026173	27.3532
ENSMUST00000026188	31.2129
ENSMUST00000026190	7.18914
ENSMUST00000026196	31.458
ENSMUST00000026217	80.0677
ENSMUST00000026218	15.8428
ENSMUST00000026221	3.67553
ENSMUST00000026222	37.1765
ENSMUST00000026227	10.4464
ENSMUST00000026239	38.5283
ENSMUST00000026243	13.5537
ENSMUST00000026256	8.90906
ENSMUST00000026262	21.0344
ENSMUST00000026266	96.185
ENSMUST00000026267	264.537
ENSMUST00000026269	19.007
ENSMUST00000026292	44.2666
ENSMUST00000026295	8.52439
ENSMUST00000026297	15.8424
ENSMUST00000026303	31.1566
ENSMUST00000026318	11.0353
ENSMUST00000026324	98.1555
ENSMUST00000026328	93.7079
ENSMUST00000026354	73.1817
ENSMUST00000026387	7.2684
ENSMUST00000026405	10.8773
ENSMUST00000026406	2.9803
ENSMUST00000026407	7.84034
ENSMUST00000026408	0.944076
ENSMUST00000026409	16.4487
ENSMUST00000026410	2.20514
ENSMUST00000026415	7.01788
ENSMUST00000026416	7.01788
ENSMUST00000026420	15.0358
ENSMUST00000026425	11.9319
ENSMUST00000026427	10.8183
ENSMUST00000026428	0.128082
ENSMUST00000026433	1.79357
ENSMUST00000026434	24.2819
ENSMUST00000026436	26.6906
ENSMUST00000026448	17.6013
ENSMUST00000026459	13.4365
ENSMUST00000026469	9.33753
ENSMUST00000026470	6.27662
ENSMUST00000026475	14.1274
ENSMUST00000026476	3.87204
ENSMUST00000026479	10.2876
ENSMUST00000026487	19.4385
ENSMUST00000026495	9.33489
ENSMUST00000026507	10.9071
ENSMUST00000026519	33.5945
ENSMUST00000026520	28.0175
ENSMUST00000026547	44.1945
ENSMUST00000026557	11.9521
ENSMUST00000026558	6.3878
ENSMUST00000026559	13.2845
ENSMUST00000026560	10.8317
ENSMUST00000026571	8.86143
ENSMUST00000026572	7.4981
ENSMUST00000026580	23.6623
ENSMUST00000026583	4.59536
ENSMUST00000026585	6.44621
ENSMUST00000026586	30.526
ENSMUST00000026608	60.8858
ENSMUST00000026624	31.5076
ENSMUST00000026635	32.9011
ENSMUST00000026649	2.18288
ENSMUST00000026658	53.8873
ENSMUST00000026659	7.60118
ENSMUST00000026661	1.94987
ENSMUST00000026665	10.5221
ENSMUST00000026667	14.4643
ENSMUST00000026671	30.4714
ENSMUST00000026681	9.42181
ENSMUST00000026698	10.6194
ENSMUST00000026699	42.219
ENSMUST00000026703	33.7768
ENSMUST00000026704	16.6844
ENSMUST00000026710	9.33583
ENSMUST00000026723	35.415
ENSMUST00000026737	9.09223
ENSMUST00000026743	23.5741
ENSMUST00000026816	44.5072
ENSMUST00000026823	57.3342
ENSMUST00000026826	7.7401
ENSMUST00000026827	5.48057
ENSMUST00000026828	2.95789
ENSMUST00000026831	0.343577
ENSMUST00000026832	2.09596
ENSMUST00000026833	0.564845
ENSMUST00000026843	40.6096
ENSMUST00000026846	10.6789
ENSMUST00000026858	16.4583
ENSMUST00000026859	4.67071
ENSMUST00000026887	30.9982
ENSMUST00000026891	38.9318
ENSMUST00000026899	6.87288
ENSMUST00000026900	6.61219
ENSMUST00000026902	17.3269
ENSMUST00000026926	87.4394
ENSMUST00000026927	17.9082
ENSMUST00000026975	19.2233
ENSMUST00000026976	9.20551
ENSMUST00000026986	6.86926
ENSMUST00000026987	35.0727
ENSMUST00000026989	15.7109
ENSMUST00000026990	44.2503
ENSMUST00000026991	16.9541
ENSMUST00000026999	15.6467
ENSMUST00000027027	166.114
ENSMUST00000027040	197.897
ENSMUST00000027050	27.5695
ENSMUST00000027057	24.7509
ENSMUST00000027066	20.6053
ENSMUST00000027068	8.02269
ENSMUST00000027071	140.235
ENSMUST00000027103	608.588
ENSMUST00000027108	11.1998
ENSMUST00000027112	2.96084
ENSMUST00000027114	15.7273
ENSMUST00000027123	5.50869
ENSMUST00000027125	31.2275
ENSMUST00000027127	29.9934
ENSMUST00000027131	27.8624
ENSMUST00000027139	23.5136
ENSMUST00000027157	131.199
ENSMUST00000027168	52.8638
ENSMUST00000027174	14.1083
ENSMUST00000027186	182.678
ENSMUST00000027202	15.4691
ENSMUST00000027215	38.9878
ENSMUST00000027232	14.1329
ENSMUST00000027251	27.3013
ENSMUST00000027252	15.1968
ENSMUST00000027263	20.2564
ENSMUST00000027279	77.7684
ENSMUST00000027285	32.9121
ENSMUST00000027286	54.2706
ENSMUST00000027303	36.2113
ENSMUST00000027315	25.4546
ENSMUST00000027322	110.583
ENSMUST00000027357	16.5657
ENSMUST00000027358	4.91404
ENSMUST00000027367	2.62932
ENSMUST00000027370	9.17794
ENSMUST00000027381	15.8335
ENSMUST00000027384	15.0634
ENSMUST00000027394	10.5462
ENSMUST00000027396	7.64266
ENSMUST00000027401	6.79847
ENSMUST00000027414	997.706
ENSMUST00000027421	10.8547
ENSMUST00000027425	2.84546
ENSMUST00000027432	13.8334
ENSMUST00000027438	9.13089
ENSMUST00000027464	27.4198
ENSMUST00000027475	39.5694
ENSMUST00000027478	20.8525
ENSMUST00000027487	7.83525
ENSMUST00000027488	23.304
ENSMUST00000027492	6.37713
ENSMUST00000027493	21.6108
ENSMUST00000027494	13.4338
ENSMUST00000027495	35.4131
ENSMUST00000027498	12.8116
ENSMUST00000027499	13.9525
ENSMUST00000027502	22.5036
ENSMUST00000027503	12.42
ENSMUST00000027505	29.0083
ENSMUST00000027512	23.2894
ENSMUST00000027517	29.256
ENSMUST00000027521	24.8898
ENSMUST00000027532	3.73539
ENSMUST00000027534	23.4682
ENSMUST00000027579	21.5113
ENSMUST00000027587	38.1787
ENSMUST00000027592	24.81
ENSMUST00000027601	17.0579
ENSMUST00000027623	42.5396
ENSMUST00000027626	12.0727
ENSMUST00000027634	25.6053
ENSMUST00000027642	92.5316
ENSMUST00000027677	7.01308
ENSMUST00000027684	7.55126
ENSMUST00000027696	27.2323
ENSMUST00000027697	8.06264
ENSMUST00000027725	513.81
ENSMUST00000027727	29.6217
ENSMUST00000027736	16.2462
ENSMUST00000027738	25.0161
ENSMUST00000027752	40.4054
ENSMUST00000027768	54.6696
ENSMUST00000027769	14.2644
ENSMUST00000027777	22.8605
ENSMUST00000027780	38.9731
ENSMUST00000027781	3.4225
ENSMUST00000027792	23.5664
ENSMUST00000027800	21.2723
ENSMUST00000027802	8.27685
ENSMUST00000027833	28.7099
ENSMUST00000027839	0.797707
ENSMUST00000027846	20.3035
ENSMUST00000027850	100.889
ENSMUST00000027853	68.2525
ENSMUST00000027876	7.26769
ENSMUST00000027888	14.4383
ENSMUST00000027897	16.11
ENSMUST00000027921	26.6575
ENSMUST00000027931	10.2295
ENSMUST00000027933	15.1653
ENSMUST00000027940	3.60744
ENSMUST00000027941	3.01252
ENSMUST00000027945	230.049
ENSMUST00000027961	18.3233
ENSMUST00000027965	49.3919
ENSMUST00000027970	17.0403
ENSMUST00000027973	25.4936
ENSMUST00000027974	123.172
ENSMUST00000027979	48.655
ENSMUST00000027980	16.0032
ENSMUST00000027981	129.007
ENSMUST00000027986	33.0126
ENSMUST00000028000	7.90433
ENSMUST00000028016	25.0544
ENSMUST00000028035	28.6883
ENSMUST00000028050	31.5031
ENSMUST00000028062	1.69138
ENSMUST00000028071	102.281
ENSMUST00000028083	18.5365
ENSMUST00000028087	68.0367
ENSMUST00000028100	34.5266
ENSMUST00000028117	48.6449
ENSMUST00000028119	18.5791
ENSMUST00000028121	25.2052
ENSMUST00000028128	24.8722
ENSMUST00000028129	136.164
ENSMUST00000028135	20.4188
ENSMUST00000028148	37.0084
ENSMUST00000028151	9.82283
ENSMUST00000028155	23.4399
ENSMUST00000028157	12.4406
ENSMUST00000028160	12.3513
ENSMUST00000028190	25.0683
ENSMUST00000028199	15.1508
ENSMUST00000028200	17.1231
ENSMUST00000028205	18.3095
ENSMUST00000028207	9.25245
ENSMUST00000028209	3.47497
ENSMUST00000028214	1.30188
ENSMUST00000028220	5.25863
ENSMUST00000028222	14.412
ENSMUST00000028224	33.98
ENSMUST00000028225	85.964
ENSMUST00000028235	27.229
ENSMUST00000028237	29.0217
ENSMUST00000028238	8.4332
ENSMUST00000028278	32.5579
ENSMUST00000028282	9.51084
ENSMUST00000028286	16.9056
ENSMUST00000028288	18.2614
ENSMUST00000028291	4.2421
ENSMUST00000028295	6.1588
ENSMUST00000028311	20.6286
ENSMUST00000028329	6.64686
ENSMUST00000028336	20.6111
ENSMUST00000028341	18.7681
ENSMUST00000028342	15.0516
ENSMUST00000028347	6.42491
ENSMUST00000028349	423.268
ENSMUST00000028350	8.14728
ENSMUST00000028351	33.916
ENSMUST00000028368	48.1284
ENSMUST00000028382	26.123
ENSMUST00000028386	56.6424
ENSMUST00000028392	39.439
ENSMUST00000028398	24.3312
ENSMUST00000028494	40.3271
ENSMUST00000028499	43.0004
ENSMUST00000028536	65.5338
ENSMUST00000028551	14.0178
ENSMUST00000028552	67.6406
ENSMUST00000028553	10.8919
ENSMUST00000028554	8.2555
ENSMUST00000028583	12.8743
ENSMUST00000028593	199.276
ENSMUST00000028599	26.5184
ENSMUST00000028600	30.5891
ENSMUST00000028607	8.44055
ENSMUST00000028608	52.6956
ENSMUST00000028610	123.47
ENSMUST00000028617	21.1792
ENSMUST00000028619	124.049
ENSMUST00000028635	17.3924
ENSMUST00000028667	16.5178
ENSMUST00000028668	13.0402
ENSMUST00000028677	6.21254
ENSMUST00000028678	17.0331
ENSMUST00000028683	71.6978
ENSMUST00000028691	8.02469
ENSMUST00000028694	1.0005
ENSMUST00000028740	56.3013
ENSMUST00000028752	12.6692
ENSMUST00000028755	17.1036
ENSMUST00000028761	54.584
ENSMUST00000028767	38.3954
ENSMUST00000028768	12.4051
ENSMUST00000028769	71.2845
ENSMUST00000028771	15.0852
ENSMUST00000028780	10.2571
ENSMUST00000028795	34.2642
ENSMUST00000028799	40.3179
ENSMUST00000028800	34.9305
ENSMUST00000028801	11.1786
ENSMUST00000028803	15.559
ENSMUST00000028804	9.11398
ENSMUST00000028807	13.5689
ENSMUST00000028815	4.312
ENSMUST00000028816	8.42031
ENSMUST00000028817	7.67217
ENSMUST00000028825	35.5704
ENSMUST00000028829	22.9006
ENSMUST00000028835	70.6987
ENSMUST00000028841	76.8047
ENSMUST00000028843	51.3571
ENSMUST00000028874	56.0075
ENSMUST00000028890	0.589048
ENSMUST00000028892	4.55264
ENSMUST00000028900	44.2688
ENSMUST00000028909	4.68459
ENSMUST00000028910	75.2579
ENSMUST00000028911	53.2909
ENSMUST00000028914	30.848
ENSMUST00000028921	29.8034
ENSMUST00000028926	19.2177
ENSMUST00000028928	16.6848
ENSMUST00000028949	24.6595
ENSMUST00000028950	7.4707
ENSMUST00000028963	9.44126
ENSMUST00000028964	6.45673
ENSMUST00000028969	16.1055
ENSMUST00000028977	75.0838
ENSMUST00000028981	24.4275
ENSMUST00000028995	11.8482
ENSMUST00000028997	14.7663
ENSMUST00000029005	18.6238
ENSMUST00000029007	1.99927
ENSMUST00000029013	19.3901
ENSMUST00000029014	53.6677
ENSMUST00000029024	38.1197
ENSMUST00000029053	15.8488
ENSMUST00000029069	11.3411
ENSMUST00000029082	4.30416
ENSMUST00000029085	29.0018
ENSMUST00000029087	5.87849
ENSMUST00000029092	16.5366
ENSMUST00000029105	22.8991
ENSMUST00000029120	42.2695
ENSMUST00000029128	1.88346
ENSMUST00000029129	42.5548
ENSMUST00000029142	2.635
ENSMUST00000029147	52.7103
ENSMUST00000029149	9.1403
ENSMUST00000029155	7.22064
ENSMUST00000029158	167.105
ENSMUST00000029165	29.6716
ENSMUST00000029171	16.9466
ENSMUST00000029175	6.43947
ENSMUST00000029180	10.5364
ENSMUST00000029183	29.9112
ENSMUST00000029194	14.0704
ENSMUST00000029214	13.3656
ENSMUST00000029256	15.7161
ENSMUST00000029257	116.279
ENSMUST00000029266	8.82238
ENSMUST00000029268	9.92372
ENSMUST00000029269	5.3404
ENSMUST00000029270	7.00161
ENSMUST00000029303	9.07845
ENSMUST00000029309	8.66429
ENSMUST00000029316	6.47555
ENSMUST00000029336	66.3681
ENSMUST00000029353	28.5701
ENSMUST00000029358	23.5935
ENSMUST00000029380	35.0005
ENSMUST00000029382	21.8829
ENSMUST00000029387	54.6344
ENSMUST00000029388	24.4396
ENSMUST00000029402	15.8817
ENSMUST00000029405	30.2521
ENSMUST00000029414	11.282
ENSMUST00000029416	10.7024
ENSMUST00000029422	26.7432
ENSMUST00000029424	35.0182
ENSMUST00000029435	95.5598
ENSMUST00000029444	42.4493
ENSMUST00000029445	22.6544
ENSMUST00000029446	16.4326
ENSMUST00000029447	24.7694
ENSMUST00000029476	18.5204
ENSMUST00000029480	10.874
ENSMUST00000029482	30.5809
ENSMUST00000029483	16.438
ENSMUST00000029490	29.7122
ENSMUST00000029515	2.8729
ENSMUST00000029541	7.49664
ENSMUST00000029545	2.18966
ENSMUST00000029546	15.9507
ENSMUST00000029547	1.74523
ENSMUST00000029548	3.31959
ENSMUST00000029549	7.48056
ENSMUST00000029553	20.3997
ENSMUST00000029563	8.19802
ENSMUST00000029569	8.27079
ENSMUST00000029570	35.0421
ENSMUST00000029571	10.3786
ENSMUST00000029574	15.2422
ENSMUST00000029628	25.1342
ENSMUST00000029629	20.4903
ENSMUST00000029643	8.8541
ENSMUST00000029666	301.52
ENSMUST00000029676	14.725
ENSMUST00000029679	4.37519
ENSMUST00000029682	1.7563
ENSMUST00000029684	23.2417
ENSMUST00000029694	7.35578
ENSMUST00000029696	31.6409
ENSMUST00000029699	6.838
ENSMUST00000029707	5.47554
ENSMUST00000029708	8.20784
ENSMUST00000029722	7.10866
ENSMUST00000029741	18.9921
ENSMUST00000029742	12.1178
ENSMUST00000029752	22.4216
ENSMUST00000029753	4.29431
ENSMUST00000029759	90.2473
ENSMUST00000029771	8.71727
ENSMUST00000029773	7.67981
ENSMUST00000029780	50.0468
ENSMUST00000029783	100.212
ENSMUST00000029786	24.6237
ENSMUST00000029803	3.37258
ENSMUST00000029812	53.1144
ENSMUST00000029815	4.45112
ENSMUST00000029831	13.2368
ENSMUST00000029838	13.2778
ENSMUST00000029842	13.5179
ENSMUST00000029846	3.19851
ENSMUST00000029850	74.6879
ENSMUST00000029865	56.1142
ENSMUST00000029866	13.1293
ENSMUST00000029875	44.3901
ENSMUST00000029885	137.476
ENSMUST00000029888	27.5223
ENSMUST00000029911	8.87244
ENSMUST00000029912	21.66
ENSMUST00000029920	27.7147
ENSMUST00000029938	51.3345
ENSMUST00000029944	79.5347
ENSMUST00000029950	56.8229
ENSMUST00000029989	38.3668
ENSMUST00000030003	29.0485
ENSMUST00000030013	7.5356
ENSMUST00000030014	26.2437
ENSMUST00000030015	227.926
ENSMUST00000030018	17.9941
ENSMUST00000030051	12.0532
ENSMUST00000030076	49.6247
ENSMUST00000030090	15.699
ENSMUST00000030091	7.60639
ENSMUST00000030117	10.9293
ENSMUST00000030118	23.9234
ENSMUST00000030119	54.6114
ENSMUST00000030121	17.1821
ENSMUST00000030134	14.5403
ENSMUST00000030140	25.1318
ENSMUST00000030143	19.3131
ENSMUST00000030145	23.8003
ENSMUST00000030148	12.0267
ENSMUST00000030158	6.46752
ENSMUST00000030164	10.3947
ENSMUST00000030165	1.46436
ENSMUST00000030169	3.92076
[truncated: 18,355 more rows]

## Sheet: CTR2
transcript_id	PI.x
ENSMUST00000000001	52.5615
ENSMUST00000000010	25.2814
ENSMUST00000000028	10.4141
ENSMUST00000000058	12.0365
ENSMUST00000000080	2.03847
ENSMUST00000000090	22.7323
ENSMUST00000000094	11.2794
ENSMUST00000000137	51.5153
ENSMUST00000000153	45.5428
ENSMUST00000000171	29.6816
ENSMUST00000000175	921.842
ENSMUST00000000188	14.8718
ENSMUST00000000260	16.1994
ENSMUST00000000284	14.6455
ENSMUST00000000285	24.5592
ENSMUST00000000287	28.0792
ENSMUST00000000291	4.89181
ENSMUST00000000335	4.70636
ENSMUST00000000356	6.21224
ENSMUST00000000365	8.33872
ENSMUST00000000384	7.0459
ENSMUST00000000388	90.415
ENSMUST00000000394	11.9606
ENSMUST00000000430	68.5378
ENSMUST00000000449	3.67428
ENSMUST00000000451	26.172
ENSMUST00000000505	2.736
ENSMUST00000000544	618.923
ENSMUST00000000590	34.8059
ENSMUST00000000594	31.8479
ENSMUST00000000619	18.0707
ENSMUST00000000724	18.9397
ENSMUST00000000727	27.1191
ENSMUST00000000756	7.61564
ENSMUST00000000759	17.2297
ENSMUST00000000767	9.76839
ENSMUST00000000776	34.3008
ENSMUST00000000793	26.6864
ENSMUST00000000804	15.4527
ENSMUST00000000828	76.1502
ENSMUST00000000844	18.8115
ENSMUST00000000894	10.4749
ENSMUST00000000895	0.227644
ENSMUST00000000924	7.15741
ENSMUST00000000925	35.6213
ENSMUST00000000939	9.9034
ENSMUST00000000940	2.09889
ENSMUST00000000985	17.307
ENSMUST00000001002	16.4252
ENSMUST00000001042	11.5145
ENSMUST00000001043	11.8983
ENSMUST00000001051	2.54418
ENSMUST00000001059	124.287
ENSMUST00000001063	26.3242
ENSMUST00000001079	25.1911
ENSMUST00000001080	33.6544
ENSMUST00000001081	4.47139
ENSMUST00000001083	4.01183
ENSMUST00000001092	1.31471
ENSMUST00000001108	29.4735
ENSMUST00000001109	5.38706
ENSMUST00000001115	8.59599
ENSMUST00000001116	0.355577
ENSMUST00000001125	5.55995
ENSMUST00000001127	15.4052
ENSMUST00000001155	13.2218
ENSMUST00000001156	0.533913
ENSMUST00000001162	17.2283
ENSMUST00000001166	13.1152
ENSMUST00000001171	10.5721
ENSMUST00000001179	23.3627
ENSMUST00000001184	25.5456
ENSMUST00000001186	72.5999
ENSMUST00000001187	16.4468
ENSMUST00000001204	1.48697
ENSMUST00000001226	5.74898
ENSMUST00000001240	14.1287
ENSMUST00000001242	22.0004
ENSMUST00000001258	9.60324
ENSMUST00000001280	15.5913
ENSMUST00000001284	11.5661
ENSMUST00000001304	1.54576
ENSMUST00000001319	5.2739
ENSMUST00000001326	11.3789
ENSMUST00000001327	0.698558
ENSMUST00000001331	6.2897
ENSMUST00000001335	12.5258
ENSMUST00000001339	57.4822
ENSMUST00000001415	5.97764
ENSMUST00000001416	27.9198
ENSMUST00000001419	14.5547
ENSMUST00000001439	19.0372
ENSMUST00000001451	63.4924
ENSMUST00000001452	18.5622
ENSMUST00000001454	2.53046
ENSMUST00000001455	6.60051
ENSMUST00000001460	59.2831
ENSMUST00000001479	8.42788
ENSMUST00000001480	15.3809
ENSMUST00000001485	13.6306
ENSMUST00000001497	4.62461
ENSMUST00000001507	13.8402
ENSMUST00000001513	14.7317
ENSMUST00000001520	21.3647
ENSMUST00000001522	13.3798
ENSMUST00000001548	21.6122
ENSMUST00000001559	39.934
ENSMUST00000001561	1.71
ENSMUST00000001565	0.711313
ENSMUST00000001566	6.4362
ENSMUST00000001569	4.97688
ENSMUST00000001583	143.576
ENSMUST00000001595	9.17874
ENSMUST00000001611	16.5361
ENSMUST00000001619	21.2072
ENSMUST00000001620	14.7604
ENSMUST00000001672	6.98453
ENSMUST00000001675	35.1213
ENSMUST00000001712	24.6869
ENSMUST00000001724	81.2652
ENSMUST00000001757	27.1847
ENSMUST00000001780	0.824706
ENSMUST00000001790	0.323612
ENSMUST00000001801	1.65932
ENSMUST00000001802	130.672
ENSMUST00000001806	17.8988
ENSMUST00000001809	20.1947
ENSMUST00000001812	16.3397
ENSMUST00000001818	5.52846
ENSMUST00000001825	64.4074
ENSMUST00000001834	22.6426
ENSMUST00000001836	10.0862
ENSMUST00000001837	43.6399
ENSMUST00000001845	5.21225
ENSMUST00000001884	83.8154
ENSMUST00000001900	24.0019
ENSMUST00000001920	4.22228
ENSMUST00000001950	30.6934
ENSMUST00000001974	0.996679
ENSMUST00000001975	10.155
ENSMUST00000001989	12.4445
ENSMUST00000002007	7.28081
ENSMUST00000002029	5.55799
ENSMUST00000002043	31.6643
ENSMUST00000002044	31.1321
ENSMUST00000002063	7.94464
ENSMUST00000002064	176.011
ENSMUST00000002080	3.10905
ENSMUST00000002081	4.52395
ENSMUST00000002084	18.2108
ENSMUST00000002090	13.1675
ENSMUST00000002091	41.3991
ENSMUST00000002099	14.8454
ENSMUST00000002100	7.12968
ENSMUST00000002112	102.621
ENSMUST00000002121	14.9626
ENSMUST00000002128	8.17265
ENSMUST00000002133	41.0687
ENSMUST00000002152	2.54276
ENSMUST00000002171	13.3455
ENSMUST00000002172	11.8608
ENSMUST00000002198	14.87
ENSMUST00000002275	14.447
ENSMUST00000002280	36.8629
ENSMUST00000002284	16.296
ENSMUST00000002291	30.2883
ENSMUST00000002292	61.7945
ENSMUST00000002297	6.63271
ENSMUST00000002298	8.55401
ENSMUST00000002303	3.93632
ENSMUST00000002318	52.1981
ENSMUST00000002320	258.473
ENSMUST00000002350	1.52367
ENSMUST00000002368	27.9628
ENSMUST00000002391	11.0545
ENSMUST00000002397	2.02764
ENSMUST00000002413	7.41763
ENSMUST00000002436	145.549
ENSMUST00000002444	12.875
ENSMUST00000002445	13.5874
ENSMUST00000002452	36.2772
ENSMUST00000002466	3.34889
ENSMUST00000002469	8.916
ENSMUST00000002473	14.6417
ENSMUST00000002487	17.3844
ENSMUST00000002490	20.536
ENSMUST00000002502	84.0131
ENSMUST00000002529	28.4842
ENSMUST00000002532	15.5722
ENSMUST00000002551	5.97079
ENSMUST00000002572	5.59238
ENSMUST00000002599	24.6085
ENSMUST00000002603	22.9467
ENSMUST00000002625	5.11113
ENSMUST00000002655	5.8758
ENSMUST00000002678	57.8915
ENSMUST00000002683	15.1868
ENSMUST00000002699	16.4296
ENSMUST00000002710	35.306
ENSMUST00000002733	20.9857
ENSMUST00000002756	34.9148
ENSMUST00000002790	23.107
ENSMUST00000002805	13.7753
ENSMUST00000002809	27.9757
ENSMUST00000002818	44.1197
ENSMUST00000002825	14.7454
ENSMUST00000002837	10.5638
ENSMUST00000002839	7.82641
ENSMUST00000002840	24.1704
ENSMUST00000002844	12.1864
ENSMUST00000002845	6.84395
ENSMUST00000002855	7.7734
ENSMUST00000002880	12.7696
ENSMUST00000002889	7.30279
ENSMUST00000002891	22.044
ENSMUST00000002902	25.6564
ENSMUST00000002908	0.236876
ENSMUST00000002911	21.5335
ENSMUST00000002914	12.8755
ENSMUST00000002923	176.085
ENSMUST00000002924	45.3897
ENSMUST00000002925	79.5169
ENSMUST00000002976	42.9817
ENSMUST00000002989	18.7562
ENSMUST00000003027	12.2701
ENSMUST00000003029	21.2974
ENSMUST00000003035	5.1712
ENSMUST00000003038	14.6901
ENSMUST00000003044	4.43939
ENSMUST00000003049	10.9714
ENSMUST00000003066	4.29244
ENSMUST00000003115	4.39789
ENSMUST00000003117	17.7434
ENSMUST00000003121	13.8723
ENSMUST00000003123	17.6869
ENSMUST00000003152	12.3964
ENSMUST00000003156	4.55794
ENSMUST00000003183	10.3713
ENSMUST00000003203	15.3566
ENSMUST00000003219	23.4905
ENSMUST00000003238	17.9248
ENSMUST00000003268	13.9885
ENSMUST00000003284	4.94534
ENSMUST00000003290	7.75371
ENSMUST00000003310	22.1333
ENSMUST00000003318	18.4394
ENSMUST00000003319	15.7638
ENSMUST00000003320	55.6181
ENSMUST00000003386	11.9085
ENSMUST00000003404	80.3722
ENSMUST00000003433	1.53196
ENSMUST00000003436	4.84123
ENSMUST00000003438	48.0795
ENSMUST00000003442	14.6635
ENSMUST00000003445	6.72764
ENSMUST00000003450	23.8784
ENSMUST00000003461	61.5527
ENSMUST00000003468	0
ENSMUST00000003493	7.71737
ENSMUST00000003512	32.2271
ENSMUST00000003513	17.1325
ENSMUST00000003521	6.76347
ENSMUST00000003527	16.4706
ENSMUST00000003529	9.92309
ENSMUST00000003536	11.1857
ENSMUST00000003550	264.94
ENSMUST00000003572	24.9439
ENSMUST00000003575	6.35804
ENSMUST00000003612	9.77434
ENSMUST00000003621	6.89526
ENSMUST00000003622	4.37535
ENSMUST00000003635	12.5796
ENSMUST00000003640	1.89228
ENSMUST00000003645	8.89149
ENSMUST00000003677	29.6293
ENSMUST00000003687	16.9741
ENSMUST00000003710	6.6052
ENSMUST00000003714	10.7187
ENSMUST00000003726	7.1392
ENSMUST00000003759	2.05168
ENSMUST00000003850	22.1135
ENSMUST00000003860	27.4992
ENSMUST00000003870	7.68183
ENSMUST00000003876	14.3486
ENSMUST00000003906	46.579
ENSMUST00000003908	4.51254
ENSMUST00000003911	9.70619
ENSMUST00000003912	14.7527
ENSMUST00000003946	23.6647
ENSMUST00000003947	48.0761
ENSMUST00000003961	49.3034
ENSMUST00000003964	1.8086
ENSMUST00000003971	3.04687
ENSMUST00000004036	5.91127
ENSMUST00000004050	86.1193
ENSMUST00000004054	56.218
ENSMUST00000004055	32.9572
ENSMUST00000004057	21.9916
ENSMUST00000004072	10.3252
ENSMUST00000004097	9.40065
ENSMUST00000004140	7.93422
ENSMUST00000004143	8.70036
ENSMUST00000004156	1.34986
ENSMUST00000004172	9.44326
ENSMUST00000004173	8.0367
ENSMUST00000004200	36.4277
ENSMUST00000004202	7.19198
ENSMUST00000004203	6.51903
ENSMUST00000004206	3.20227
ENSMUST00000004208	8.13329
ENSMUST00000004222	28.8397
ENSMUST00000004316	30.1182
ENSMUST00000004327	11.3897
ENSMUST00000004375	20.5481
ENSMUST00000004378	1.80557
ENSMUST00000004379	7.48694
ENSMUST00000004381	13.6701
ENSMUST00000004389	13.5983
ENSMUST00000004392	3.00813
ENSMUST00000004396	7.5259
ENSMUST00000004428	56.827
ENSMUST00000004430	35.8663
ENSMUST00000004470	19.4638
ENSMUST00000004494	28.5638
ENSMUST00000004507	13.3595
ENSMUST00000004554	8.02173
ENSMUST00000004560	14.6157
ENSMUST00000004565	32.6412
ENSMUST00000004574	7.76888
ENSMUST00000004614	19.072
ENSMUST00000004634	176.483
ENSMUST00000004646	9.24993
ENSMUST00000004681	29.8333
ENSMUST00000004683	13.0578
ENSMUST00000004684	17.3391
ENSMUST00000004686	20.1516
ENSMUST00000004729	18.1003
ENSMUST00000004745	17.7001
ENSMUST00000004786	3.20922
ENSMUST00000004892	14.3584
ENSMUST00000004910	15.2072
ENSMUST00000004949	196.237
ENSMUST00000004955	134.718
ENSMUST00000004968	9.67715
ENSMUST00000004985	32.5603
ENSMUST00000004990	29.2109
ENSMUST00000005003	15.18
ENSMUST00000005015	19.8312
ENSMUST00000005016	11.8529
ENSMUST00000005017	2.48174
ENSMUST00000005041	11.8012
ENSMUST00000005051	2.62316
ENSMUST00000005053	308.082
ENSMUST00000005057	19.0619
ENSMUST00000005064	5.62465
ENSMUST00000005066	33.6326
ENSMUST00000005067	10.2555
ENSMUST00000005072	13.3903
ENSMUST00000005108	54.3908
ENSMUST00000005114	0.638306
ENSMUST00000005120	19.2482
ENSMUST00000005122	14.1877
ENSMUST00000005173	97.2957
ENSMUST00000005185	12.9324
ENSMUST00000005188	6.62974
ENSMUST00000005218	46.5443
ENSMUST00000005233	65.9855
ENSMUST00000005234	9.79399
ENSMUST00000005256	31.2874
ENSMUST00000005292	0.422488
ENSMUST00000005336	1.8385
ENSMUST00000005365	31.7422
ENSMUST00000005371	13.173
ENSMUST00000005394	29.1923
ENSMUST00000005413	22.6864
ENSMUST00000005487	29.9495
ENSMUST00000005503	9.366
ENSMUST00000005504	5.71034
ENSMUST00000005508	22.5219
ENSMUST00000005518	53.1775
ENSMUST00000005548	21.3472
ENSMUST00000005578	7.63667
ENSMUST00000005583	5.11934
ENSMUST00000005600	10.6307
ENSMUST00000005606	5.01162
ENSMUST00000005607	15.1194
ENSMUST00000005616	5.56224
ENSMUST00000005620	12.2485
ENSMUST00000005643	21.03
ENSMUST00000005647	37.6266
ENSMUST00000005651	79.18
ENSMUST00000005671	18.5365
ENSMUST00000005705	6.48296
ENSMUST00000005711	8.07233
ENSMUST00000005714	3.0871
ENSMUST00000005749	37.1358
ENSMUST00000005768	23.3301
ENSMUST00000005798	35.5063
ENSMUST00000005810	17.2473
ENSMUST00000005825	30.1113
ENSMUST00000005826	24.1299
ENSMUST00000005830	12.5739
ENSMUST00000005841	17.08
ENSMUST00000005923	8.98874
ENSMUST00000005954	63.9032
ENSMUST00000005964	5.83017
ENSMUST00000006027	19.5142
ENSMUST00000006035	114.357
ENSMUST00000006037	74.2294
ENSMUST00000006053	4.65172
ENSMUST00000006061	128.668
ENSMUST00000006071	7.64821
ENSMUST00000006103	5.1746
ENSMUST00000006104	0
ENSMUST00000006112	30.2163
ENSMUST00000006123	27.8391
ENSMUST00000006128	28.3519
ENSMUST00000006136	2.86535
ENSMUST00000006137	105.942
ENSMUST00000006138	29.5049
ENSMUST00000006181	8.418
ENSMUST00000006205	47.2046
ENSMUST00000006209	7.35381
ENSMUST00000006217	7.91728
ENSMUST00000006221	25.0679
ENSMUST00000006235	17.6063
ENSMUST00000006254	22.6509
ENSMUST00000006286	7.60603
ENSMUST00000006293	25.6344
ENSMUST00000006301	10.4159
ENSMUST00000006311	58.1899
ENSMUST00000006367	6.99667
ENSMUST00000006377	10.756
ENSMUST00000006424	82.791
ENSMUST00000006435	31.9067
ENSMUST00000006444	100.702
ENSMUST00000006452	72.2748
ENSMUST00000006462	10.0479
ENSMUST00000006467	11.2294
ENSMUST00000006470	2.30372
ENSMUST00000006478	10.9496
ENSMUST00000006496	11.1835
ENSMUST00000006523	3.48763
ENSMUST00000006544	23.0146
ENSMUST00000006557	1.76944
ENSMUST00000006562	5.40053
ENSMUST00000006565	8.19492
ENSMUST00000006579	36.6838
ENSMUST00000006587	7.94548
ENSMUST00000006611	4.51221
ENSMUST00000006614	7.55868
ENSMUST00000006625	30.4391
ENSMUST00000006629	19.1509
ENSMUST00000006632	19.8926
ENSMUST00000006646	20.1437
ENSMUST00000006669	54.5231
ENSMUST00000006701	47.3451
ENSMUST00000006754	1.93887
ENSMUST00000006760	6.63688
ENSMUST00000006764	2.95224
ENSMUST00000006774	15.6201
ENSMUST00000006814	4.16494
ENSMUST00000006838	2.38464
ENSMUST00000006851	17.8143
ENSMUST00000006853	2.56043
ENSMUST00000006854	8.67105
ENSMUST00000006898	9.84611
ENSMUST00000006900	3.18668
ENSMUST00000006911	3.7744
ENSMUST00000006915	26.479
ENSMUST00000006948	25.7295
ENSMUST00000007007	23.7615
ENSMUST00000007012	178.078
ENSMUST00000007042	139.658
ENSMUST00000007046	7.18824
ENSMUST00000007130	27.5571
ENSMUST00000007131	28.9925
ENSMUST00000007139	27.2793
ENSMUST00000007207	20.2696
ENSMUST00000007212	28.2372
ENSMUST00000007216	27.1347
ENSMUST00000007245	9.38512
ENSMUST00000007250	25.2845
ENSMUST00000007251	45.473
ENSMUST00000007255	4.54874
ENSMUST00000007257	2.01028
ENSMUST00000007266	13.6682
ENSMUST00000007296	33.7565
ENSMUST00000007444	72.6369
ENSMUST00000007482	6.32741
ENSMUST00000007533	25.035
ENSMUST00000007559	13.1479
ENSMUST00000007602	3.96946
ENSMUST00000007708	11.7635
ENSMUST00000007733	6.12598
ENSMUST00000007747	14.6755
ENSMUST00000007799	12.7874
ENSMUST00000007800	19.7703
ENSMUST00000007814	12.6556
ENSMUST00000007865	4.86342
ENSMUST00000007921	43.5349
ENSMUST00000007959	8.58095
ENSMUST00000007961	12.0323
ENSMUST00000007977	24.0343
ENSMUST00000007980	7.53999
ENSMUST00000007981	0
ENSMUST00000007993	4.43079
ENSMUST00000008016	1.91707
ENSMUST00000008024	7.90196
ENSMUST00000008032	2.57483
ENSMUST00000008036	11.5495
ENSMUST00000008179	8.36068
ENSMUST00000008280	12.5039
ENSMUST00000008284	36.7764
ENSMUST00000008445	31.0212
ENSMUST00000008462	22.2602
ENSMUST00000008477	11.5318
ENSMUST00000008517	8.00837
ENSMUST00000008528	18.9097
ENSMUST00000008537	8.46667
ENSMUST00000008542	1.11389
ENSMUST00000008573	498.339
ENSMUST00000008594	20.3628
ENSMUST00000008733	26.7088
ENSMUST00000008748	20.8347
ENSMUST00000008812	5.57827
ENSMUST00000008826	10.2051
ENSMUST00000008893	4.46751
ENSMUST00000008999	12.6394
ENSMUST00000009003	174.483
ENSMUST00000009036	33.5938
ENSMUST00000009039	5.3078
ENSMUST00000009099	1.16379
ENSMUST00000009102	214.798
ENSMUST00000009120	18.0428
ENSMUST00000009138	8.95001
ENSMUST00000009157	22.7964
ENSMUST00000009174	22.667
ENSMUST00000009234	13.0687
ENSMUST00000009236	4.41981
ENSMUST00000009256	109.507
ENSMUST00000009321	18.8404
ENSMUST00000009344	58.1603
ENSMUST00000009411	28.1585
ENSMUST00000009420	7.95386
ENSMUST00000009435	29.7923
ENSMUST00000009550	73.8585
ENSMUST00000009679	28.5277
ENSMUST00000009693	8.48166
ENSMUST00000009699	6.89624
ENSMUST00000009707	25.2296
ENSMUST00000009774	8.89306
ENSMUST00000009789	93.6126
ENSMUST00000009885	5.17239
ENSMUST00000010007	20.9685
ENSMUST00000010049	78.675
ENSMUST00000010189	15.5802
ENSMUST00000010192	11.7109
ENSMUST00000010198	29.9549
ENSMUST00000010211	9.44528
ENSMUST00000010239	8.88462
ENSMUST00000010241	23.6728
ENSMUST00000010248	1.03529
ENSMUST00000010249	10.1261
ENSMUST00000010254	5.61366
ENSMUST00000010278	17.4185
ENSMUST00000010348	21.8227
ENSMUST00000010421	23.3635
ENSMUST00000010502	14.2305
ENSMUST00000010506	36.3033
ENSMUST00000010536	46.3814
ENSMUST00000010550	64.0246
ENSMUST00000010597	33.2185
ENSMUST00000010698	75.0257
ENSMUST00000010804	4.39314
ENSMUST00000010807	8.76531
ENSMUST00000010899	16.6376
ENSMUST00000010974	3.97975
ENSMUST00000011029	12.9755
ENSMUST00000011302	19.3937
ENSMUST00000011450	36.9879
ENSMUST00000011492	61.1819
ENSMUST00000011896	5.79429
ENSMUST00000011981	7.90255
ENSMUST00000012028	18.9832
ENSMUST00000012104	21.0837
ENSMUST00000012152	25.9462
ENSMUST00000012259	58.1045
ENSMUST00000012262	7.73069
ENSMUST00000012355	20.3453
ENSMUST00000012440	18.2183
ENSMUST00000012566	45.7459
ENSMUST00000012580	10.9979
ENSMUST00000012587	12.1446
ENSMUST00000012612	1.6632
ENSMUST00000012679	42.5707
ENSMUST00000012734	17.0799
ENSMUST00000012759	0.185955
ENSMUST00000012796	2456.99
ENSMUST00000012921	0.641158
ENSMUST00000013130	28.1118
ENSMUST00000013262	12.0126
ENSMUST00000013299	1.30549
ENSMUST00000013338	44.9669
ENSMUST00000013633	31.1455
ENSMUST00000013693	65.2288
ENSMUST00000013737	16.7433
ENSMUST00000013759	22.8833
ENSMUST00000013766	31.6711
ENSMUST00000013773	22.1042
ENSMUST00000013807	28.9546
ENSMUST00000013842	5.27431
ENSMUST00000013845	20.7923
ENSMUST00000013882	10.5014
ENSMUST00000013886	12.9378
ENSMUST00000013931	2.65694
ENSMUST00000013966	34.1771
ENSMUST00000013970	16.2076
ENSMUST00000014072	74.0495
ENSMUST00000014218	33.928
ENSMUST00000014220	10.7315
ENSMUST00000014221	22.4778
ENSMUST00000014339	3.49815
ENSMUST00000014370	23.2606
ENSMUST00000014421	24.9353
ENSMUST00000014438	20.3847
ENSMUST00000014445	5.13547
ENSMUST00000014447	6.28382
ENSMUST00000014457	5.59139
ENSMUST00000014499	46.1306
ENSMUST00000014546	65.6247
ENSMUST00000014614	34.4929
ENSMUST00000014642	9.03315
ENSMUST00000014647	8.27199
ENSMUST00000014684	6.11918
ENSMUST00000014694	18.1211
ENSMUST00000014695	5.06511
ENSMUST00000014698	231.317
ENSMUST00000014743	6.39475
ENSMUST00000014750	10.7408
ENSMUST00000014753	0.56174
ENSMUST00000014812	27.3862
ENSMUST00000014892	41.3292
ENSMUST00000014911	11.7333
ENSMUST00000014913	32.2672
ENSMUST00000014920	4.48052
ENSMUST00000014922	6.22926
ENSMUST00000014981	15.6485
ENSMUST00000014990	4.79259
ENSMUST00000015000	13.5318
ENSMUST00000015003	5.83618
ENSMUST00000015011	1.17384
ENSMUST00000015017	4.87931
ENSMUST00000015049	20.767
ENSMUST00000015100	8.99555
ENSMUST00000015107	7.23114
ENSMUST00000015124	48.4009
ENSMUST00000015146	254.816
ENSMUST00000015157	18.2502
ENSMUST00000015171	43.0364
ENSMUST00000015236	11.3902
ENSMUST00000015239	22.8662
ENSMUST00000015256	52.941
ENSMUST00000015271	2.50971
ENSMUST00000015277	93.9993
ENSMUST00000015361	14.5757
ENSMUST00000015434	11.3391
ENSMUST00000015435	17.1384
ENSMUST00000015449	66.5153
ENSMUST00000015456	22.5899
ENSMUST00000015467	5.33487
ENSMUST00000015481	7.35589
ENSMUST00000015511	42.4138
ENSMUST00000015596	3.1308
ENSMUST00000015605	15.6291
ENSMUST00000015611	7.80674
ENSMUST00000015622	5.92936
ENSMUST00000015645	57.4945
ENSMUST00000015666	41.2962
ENSMUST00000015719	16.2697
ENSMUST00000015749	4.57706
ENSMUST00000015791	7.17494
ENSMUST00000015800	4.81236
ENSMUST00000015812	3.63528
ENSMUST00000015841	3.00419
ENSMUST00000015855	26.9077
ENSMUST00000015858	5.70594
ENSMUST00000015877	12.0079
ENSMUST00000015892	29.1717
ENSMUST00000015893	26.297
ENSMUST00000015894	9.92057
ENSMUST00000015901	38.2039
ENSMUST00000015903	6.2617
ENSMUST00000015920	5.98609
ENSMUST00000015934	1.75945
ENSMUST00000015981	4.5411
ENSMUST00000015994	7.77827
ENSMUST00000016033	57.9206
ENSMUST00000016072	18.0443
ENSMUST00000016081	40.6226
ENSMUST00000016087	11.1372
ENSMUST00000016088	48.6799
ENSMUST00000016105	50.0863
ENSMUST00000016115	97.343
ENSMUST00000016124	241.332
ENSMUST00000016138	278.181
ENSMUST00000016144	50.1772
ENSMUST00000016279	8.15294
ENSMUST00000016309	8.5767
ENSMUST00000016383	51.5864
ENSMUST00000016396	15.1701
ENSMUST00000016397	2.22806
ENSMUST00000016400	3.08944
ENSMUST00000016401	12.7868
ENSMUST00000016452	16.3134
ENSMUST00000016463	9.26348
ENSMUST00000016488	7.3649
ENSMUST00000016553	34.7118
ENSMUST00000016569	58.6392
ENSMUST00000016631	108.96
ENSMUST00000016670	25.1137
ENSMUST00000016672	23.2988
ENSMUST00000016678	26.6477
ENSMUST00000016680	64.3434
ENSMUST00000016681	5.79569
ENSMUST00000016703	6.83306
ENSMUST00000016771	10.9646
ENSMUST00000016901	22.6185
ENSMUST00000016977	11.6813
ENSMUST00000017065	6.00813
ENSMUST00000017090	69.1449
ENSMUST00000017153	10.8547
ENSMUST00000017188	15.6714
ENSMUST00000017276	79.0985
ENSMUST00000017288	15.2805
ENSMUST00000017290	16.2742
ENSMUST00000017316	8.2228
ENSMUST00000017332	3.7149
ENSMUST00000017354	8.949
ENSMUST00000017365	17.3115
ENSMUST00000017384	1.31655
ENSMUST00000017408	12.5616
ENSMUST00000017443	7.85262
ENSMUST00000017451	28.3134
ENSMUST00000017530	4.56546
ENSMUST00000017534	33.0104
ENSMUST00000017548	7.24817
ENSMUST00000017549	8.21264
ENSMUST00000017552	4.47145
ENSMUST00000017562	18.8233
ENSMUST00000017567	12.8417
ENSMUST00000017572	17.5807
ENSMUST00000017610	14.0715
ENSMUST00000017620	58.8046
ENSMUST00000017622	15.042
ENSMUST00000017692	8.9778
ENSMUST00000017694	22.5991
ENSMUST00000017759	11.597
ENSMUST00000017808	45.53
ENSMUST00000017821	10.2717
ENSMUST00000017851	20.4882
ENSMUST00000017859	28.6731
ENSMUST00000017900	8.22375
ENSMUST00000017904	5.06279
ENSMUST00000017908	1.7068
ENSMUST00000017920	17.2613
ENSMUST00000017922	5.87524
ENSMUST00000017945	2.92486
ENSMUST00000017946	32.0765
ENSMUST00000017974	2.77785
ENSMUST00000017975	25.2658
ENSMUST00000017976	4.28215
ENSMUST00000017981	23.3027
ENSMUST00000018002	80.3072
ENSMUST00000018005	31.9447
ENSMUST00000018050	74.2826
ENSMUST00000018143	16.569
ENSMUST00000018184	6.74512
ENSMUST00000018186	9.59322
ENSMUST00000018212	16.4372
ENSMUST00000018246	11.0445
ENSMUST00000018274	7.69306
ENSMUST00000018287	3.69893
ENSMUST00000018295	23.0087
ENSMUST00000018304	6.12418
ENSMUST00000018315	7.76082
ENSMUST00000018337	42.8765
ENSMUST00000018343	3.27395
ENSMUST00000018353	41.9314
ENSMUST00000018429	23.8222
ENSMUST00000018430	11.4402
ENSMUST00000018431	8.83631
ENSMUST00000018437	5.17792
ENSMUST00000018449	6.82947
ENSMUST00000018466	23.0418
ENSMUST00000018470	15.6627
ENSMUST00000018478	181.782
ENSMUST00000018491	30.6837
ENSMUST00000018506	7.28761
ENSMUST00000018516	24.1021
ENSMUST00000018521	12.0893
ENSMUST00000018522	20.2868
ENSMUST00000018547	13.6147
ENSMUST00000018549	28.1384
ENSMUST00000018556	3.18418
ENSMUST00000018568	18.3922
ENSMUST00000018569	14.3319
ENSMUST00000018577	13.9585
ENSMUST00000018593	8.49911
ENSMUST00000018625	58.5837
ENSMUST00000018645	53.148
ENSMUST00000018653	30.7658
ENSMUST00000018681	10.5258
ENSMUST00000018685	19.1517
ENSMUST00000018691	25.5038
ENSMUST00000018711	3.92269
ENSMUST00000018716	4.54108
ENSMUST00000018718	4.75556
ENSMUST00000018727	16.3238
ENSMUST00000018737	10.176
ENSMUST00000018743	9.55818
ENSMUST00000018744	0.783226
ENSMUST00000018792	4.34249
ENSMUST00000018805	0.676487
ENSMUST00000018810	18.4577
ENSMUST00000018816	14.5364
ENSMUST00000018821	8.2955
ENSMUST00000018841	37.7101
ENSMUST00000018851	34.3398
ENSMUST00000018875	44.3664
ENSMUST00000018877	10.6671
ENSMUST00000018880	34.8595
ENSMUST00000018905	14.201
ENSMUST00000018909	9.18106
ENSMUST00000018914	9.76332
ENSMUST00000018918	11.2689
ENSMUST00000018965	11.3992
ENSMUST00000018985	17.5505
ENSMUST00000018990	17.1142
ENSMUST00000018992	16.0953
ENSMUST00000018993	10.5069
ENSMUST00000019038	80.7348
ENSMUST00000019044	121.572
ENSMUST00000019050	8.57025
ENSMUST00000019065	77.5184
ENSMUST00000019067	13.2383
ENSMUST00000019075	33.402
ENSMUST00000019076	79.7796
ENSMUST00000019109	9.70826
ENSMUST00000019118	15.6522
ENSMUST00000019128	6.37282
ENSMUST00000019135	27.1165
ENSMUST00000019143	337.837
ENSMUST00000019169	9.9039
ENSMUST00000019183	1.5885
ENSMUST00000019198	10.935
ENSMUST00000019199	111.568
ENSMUST00000019220	2.90859
ENSMUST00000019224	10.9973
ENSMUST00000019229	20.2342
ENSMUST00000019231	14.1617
ENSMUST00000019232	0.727017
ENSMUST00000019276	2.79315
ENSMUST00000019281	11.8961
ENSMUST00000019283	12.138
ENSMUST00000019287	20.6831
ENSMUST00000019317	16.963
ENSMUST00000019323	21.3066
ENSMUST00000019333	8.81287
ENSMUST00000019354	8.53958
ENSMUST00000019362	33.611
ENSMUST00000019382	22.3496
ENSMUST00000019405	20.531
ENSMUST00000019439	2.58353
ENSMUST00000019441	10.6376
ENSMUST00000019443	23.5212
ENSMUST00000019445	0.349169
ENSMUST00000019447	22.8785
ENSMUST00000019464	4.79295
ENSMUST00000019470	14.1572
ENSMUST00000019482	3.67742
ENSMUST00000019506	6.10365
ENSMUST00000019514	3.05371
ENSMUST00000019517	11.8179
ENSMUST00000019572	41.0626
ENSMUST00000019576	6.55136
ENSMUST00000019577	3.42546
ENSMUST00000019605	4.99485
ENSMUST00000019608	3.06399
ENSMUST00000019611	6.89905
ENSMUST00000019614	6.96588
ENSMUST00000019615	47.766
ENSMUST00000019631	17.2118
ENSMUST00000019638	1.17144
ENSMUST00000019649	2.23726
ENSMUST00000019660	13.189
ENSMUST00000019662	16.374
ENSMUST00000019677	39.8079
ENSMUST00000019722	2.66525
ENSMUST00000019723	7.80256
ENSMUST00000019726	12.3188
ENSMUST00000019734	1.81254
ENSMUST00000019833	20.1861
ENSMUST00000019854	9.24784
ENSMUST00000019859	72.2366
ENSMUST00000019861	66.965
ENSMUST00000019878	5.57631
ENSMUST00000019882	16.2448
ENSMUST00000019907	8.70136
ENSMUST00000019908	3.2811
ENSMUST00000019911	59.1752
ENSMUST00000019917	168.794
ENSMUST00000019927	164.316
ENSMUST00000019929	59.1747
ENSMUST00000019932	1035.9
ENSMUST00000019937	27.0879
ENSMUST00000019939	24.0591
ENSMUST00000019944	57.0564
ENSMUST00000019950	34.1516
ENSMUST00000019962	33.3506
ENSMUST00000019965	5.22143
ENSMUST00000019967	9.26349
ENSMUST00000019982	26.9183
ENSMUST00000019986	26.7609
ENSMUST00000019987	15.3556
ENSMUST00000019997	6.69869
ENSMUST00000020000	74.5053
ENSMUST00000020002	22.123
ENSMUST00000020004	11.8348
ENSMUST00000020018	53.392
ENSMUST00000020027	10.2576
ENSMUST00000020034	16.8199
ENSMUST00000020049	16.3353
ENSMUST00000020078	43.9296
ENSMUST00000020081	6.68405
ENSMUST00000020085	53.7286
ENSMUST00000020099	7.68587
ENSMUST00000020101	49.4849
ENSMUST00000020106	5.43887
ENSMUST00000020107	184.378
ENSMUST00000020109	31.7239
ENSMUST00000020118	11.479
ENSMUST00000020123	8.22112
ENSMUST00000020145	11.3205
ENSMUST00000020149	44.1635
ENSMUST00000020150	179.095
ENSMUST00000020153	42.3152
ENSMUST00000020157	188.206
ENSMUST00000020159	9.71774
ENSMUST00000020188	122.386
ENSMUST00000020197	22.9744
ENSMUST00000020203	10.2568
ENSMUST00000020209	242.696
ENSMUST00000020217	14.8884
ENSMUST00000020238	9.85195
ENSMUST00000020251	21.19
ENSMUST00000020257	18.3055
ENSMUST00000020258	41.1923
ENSMUST00000020263	12.0827
ENSMUST00000020268	19.0702
ENSMUST00000020270	45.589
ENSMUST00000020273	33.3536
ENSMUST00000020283	16.7542
ENSMUST00000020284	87.4325
ENSMUST00000020285	12.8528
ENSMUST00000020286	209.401
ENSMUST00000020288	5.46831
ENSMUST00000020289	18.4834
ENSMUST00000020307	25.3237
ENSMUST00000020308	8.0817
ENSMUST00000020309	12.0654
ENSMUST00000020311	327.522
ENSMUST00000020315	20.1952
ENSMUST00000020316	36.0291
ENSMUST00000020317	6.92853
ENSMUST00000020334	33.7181
ENSMUST00000020339	21.8898
ENSMUST00000020341	6.57981
ENSMUST00000020343	92.1903
ENSMUST00000020358	16.8125
ENSMUST00000020359	4.79152
ENSMUST00000020361	8.81181
ENSMUST00000020365	9.71202
ENSMUST00000020374	25.5304
ENSMUST00000020375	14.5871
ENSMUST00000020377	10.0185
ENSMUST00000020379	10.2349
ENSMUST00000020381	94.8655
ENSMUST00000020382	61.0025
ENSMUST00000020391	9.47331
ENSMUST00000020397	11.5152
ENSMUST00000020403	18.1443
ENSMUST00000020408	8.99061
ENSMUST00000020420	12.1702
ENSMUST00000020437	38.5043
ENSMUST00000020440	8.99312
ENSMUST00000020444	13.4832
ENSMUST00000020446	9.7302
ENSMUST00000020449	26.2019
ENSMUST00000020456	3.38375
ENSMUST00000020457	3.78887
ENSMUST00000020461	5.08309
ENSMUST00000020463	14.4255
ENSMUST00000020478	105.77
ENSMUST00000020484	11.1749
ENSMUST00000020490	15.275
ENSMUST00000020500	9.59718
ENSMUST00000020501	4.08488
ENSMUST00000020504	10.0947
ENSMUST00000020507	9.56095
ENSMUST00000020522	3.66655
ENSMUST00000020523	49.5508
ENSMUST00000020524	7.37585
ENSMUST00000020528	13.9094
ENSMUST00000020529	6.75516
ENSMUST00000020530	89.6801
ENSMUST00000020538	7.13912
ENSMUST00000020549	9.36982
ENSMUST00000020550	2.25135
ENSMUST00000020552	66.3819
ENSMUST00000020562	12.0936
ENSMUST00000020578	20.5602
ENSMUST00000020579	5.16493
ENSMUST00000020581	7.66626
ENSMUST00000020608	9.07108
ENSMUST00000020624	26.9643
ENSMUST00000020625	4.09992
ENSMUST00000020630	29.2651
ENSMUST00000020634	9.64689
ENSMUST00000020637	29.4319
ENSMUST00000020640	6.28674
ENSMUST00000020643	16.0799
ENSMUST00000020647	4.90291
ENSMUST00000020649	93.6235
ENSMUST00000020653	24.9725
ENSMUST00000020657	9.31438
ENSMUST00000020665	16.0116
ENSMUST00000020681	25.1978
ENSMUST00000020685	16.9361
ENSMUST00000020687	18.4212
ENSMUST00000020692	9.86658
ENSMUST00000020695	33.5592
ENSMUST00000020699	27.2364
ENSMUST00000020705	9.11214
ENSMUST00000020717	7.49895
ENSMUST00000020718	2.4044
ENSMUST00000020719	2.48424
ENSMUST00000020721	42.8593
ENSMUST00000020734	10.3488
ENSMUST00000020741	30.5975
ENSMUST00000020749	8.68222
ENSMUST00000020755	12.3672
ENSMUST00000020767	12.6607
ENSMUST00000020768	0.190706
ENSMUST00000020769	20.1904
ENSMUST00000020770	12.9106
ENSMUST00000020775	13.2998
ENSMUST00000020794	11.0903
ENSMUST00000020801	32.9033
ENSMUST00000020820	9.65341
ENSMUST00000020822	30.0751
ENSMUST00000020824	46.4297
ENSMUST00000020826	47.7511
ENSMUST00000020827	18.8061
ENSMUST00000020830	50.8045
ENSMUST00000020831	14404.3
ENSMUST00000020835	37.8344
ENSMUST00000020837	23.2933
ENSMUST00000020846	10.0934
ENSMUST00000020851	36.3636
ENSMUST00000020856	411.288
ENSMUST00000020877	12.4406
ENSMUST00000020885	24.105
ENSMUST00000020886	33.7188
ENSMUST00000020904	17.6993
ENSMUST00000020908	33.1369
ENSMUST00000020909	11.4427
ENSMUST00000020911	15.6217
ENSMUST00000020915	16.7514
ENSMUST00000020927	15.5822
ENSMUST00000020929	108.086
ENSMUST00000020930	105.81
ENSMUST00000020931	38.5344
ENSMUST00000020947	20.5914
ENSMUST00000020954	82.4335
ENSMUST00000020957	4.82891
ENSMUST00000020959	44.8126
ENSMUST00000020962	45.6261
ENSMUST00000020964	1.92359
ENSMUST00000020980	8.02427
ENSMUST00000020981	33.1523
ENSMUST00000020982	12.0347
ENSMUST00000020991	2.74715
ENSMUST00000021001	20.5369
ENSMUST00000021018	15.7145
ENSMUST00000021030	28.1376
ENSMUST00000021033	21.0698
ENSMUST00000021038	21.4397
ENSMUST00000021039	23.6848
ENSMUST00000021046	22.8102
ENSMUST00000021048	5.5904
ENSMUST00000021049	14.0204
ENSMUST00000021052	5.13438
ENSMUST00000021060	57.507
ENSMUST00000021062	7.30039
ENSMUST00000021063	19.6401
ENSMUST00000021077	35.3219
ENSMUST00000021079	5.84618
ENSMUST00000021082	6.71228
ENSMUST00000021083	50.3738
ENSMUST00000021084	7.62624
ENSMUST00000021085	9.53173
ENSMUST00000021087	7.08992
ENSMUST00000021089	8.60438
ENSMUST00000021090	55.0155
ENSMUST00000021091	22.5962
ENSMUST00000021097	19.7873
ENSMUST00000021101	12.9177
ENSMUST00000021114	7.17526
ENSMUST00000021116	16.3458
ENSMUST00000021120	4.93924
ENSMUST00000021130	21.3366
ENSMUST00000021133	29.4181
ENSMUST00000021135	33.212
ENSMUST00000021148	38.7111
ENSMUST00000021157	3.15319
ENSMUST00000021158	3.85868
ENSMUST00000021160	2.08773
ENSMUST00000021170	24.3978
ENSMUST00000021173	491.556
ENSMUST00000021177	24.2186
ENSMUST00000021180	20.4277
ENSMUST00000021181	17.1089
ENSMUST00000021183	153.803
ENSMUST00000021187	12.5017
ENSMUST00000021197	62.9071
ENSMUST00000021201	46.9428
ENSMUST00000021203	11.0996
ENSMUST00000021217	3.65991
ENSMUST00000021226	18.1628
ENSMUST00000021227	20.9774
ENSMUST00000021239	6.12035
ENSMUST00000021243	8.4709
ENSMUST00000021271	3.53396
ENSMUST00000021273	4.44792
ENSMUST00000021277	15.0481
ENSMUST00000021278	43.0704
ENSMUST00000021296	24.9013
ENSMUST00000021297	23.4737
ENSMUST00000021302	2.95771
ENSMUST00000021306	35.3859
ENSMUST00000021311	9.29083
ENSMUST00000021313	46.8757
ENSMUST00000021314	13.6722
ENSMUST00000021324	31.3254
ENSMUST00000021329	24.1465
ENSMUST00000021332	11.5146
ENSMUST00000021338	41.5269
ENSMUST00000021345	67.1976
ENSMUST00000021347	672.057
ENSMUST00000021356	6.8574
ENSMUST00000021359	24.8135
ENSMUST00000021362	12.7994
ENSMUST00000021368	12.1047
ENSMUST00000021375	41.0129
ENSMUST00000021379	156.452
ENSMUST00000021380	35.5994
ENSMUST00000021381	18.2247
ENSMUST00000021405	14.2735
ENSMUST00000021410	15.5207
ENSMUST00000021412	26.1805
ENSMUST00000021413	6.94609
ENSMUST00000021416	7.16525
ENSMUST00000021424	31.3751
ENSMUST00000021425	20.2586
ENSMUST00000021428	30.7996
ENSMUST00000021447	29.2717
ENSMUST00000021450	136.441
ENSMUST00000021467	14.5076
ENSMUST00000021468	148.516
ENSMUST00000021479	72.4523
ENSMUST00000021486	11.1153
ENSMUST00000021514	9.93275
ENSMUST00000021522	89.6563
ENSMUST00000021530	32.613
ENSMUST00000021535	42.3439
ENSMUST00000021536	11.7458
ENSMUST00000021539	155.403
ENSMUST00000021544	0.917375
ENSMUST00000021547	37.4805
ENSMUST00000021552	9.3419
ENSMUST00000021554	28.5133
ENSMUST00000021559	3.16865
ENSMUST00000021567	60.6718
ENSMUST00000021574	16.7711
ENSMUST00000021592	19.8393
ENSMUST00000021595	8.71549
ENSMUST00000021596	10.9257
ENSMUST00000021605	50.6076
ENSMUST00000021606	72.3124
ENSMUST00000021611	108.895
ENSMUST00000021614	9.05591
ENSMUST00000021620	4.68058
ENSMUST00000021647	3.92022
ENSMUST00000021649	18.3677
ENSMUST00000021659	16.1744
ENSMUST00000021661	16.065
ENSMUST00000021667	39.5122
ENSMUST00000021668	19.8253
ENSMUST00000021670	97.1107
ENSMUST00000021674	7.57939
ENSMUST00000021692	18.1524
ENSMUST00000021693	6.85177
ENSMUST00000021698	6.51739
ENSMUST00000021706	24.0218
ENSMUST00000021715	2.91719
ENSMUST00000021726	26.0416
ENSMUST00000021728	9.40171
ENSMUST00000021761	8.19225
ENSMUST00000021785	221.705
ENSMUST00000021787	3.7165
ENSMUST00000021790	428.712
ENSMUST00000021803	15.2704
ENSMUST00000021807	12.1043
ENSMUST00000021817	19.3379
ENSMUST00000021832	55.4345
ENSMUST00000021843	6267.86
ENSMUST00000021844	42.0386
ENSMUST00000021847	9.43362
ENSMUST00000021854	84.6628
ENSMUST00000021864	25.8094
ENSMUST00000021866	49.92
ENSMUST00000021870	46.1413
ENSMUST00000021903	13.0304
ENSMUST00000021920	134.17
ENSMUST00000021921	5.38369
ENSMUST00000021929	77.7475
ENSMUST00000021930	12.8331
ENSMUST00000021933	53.0508
ENSMUST00000021937	41.6902
ENSMUST00000021940	10.9026
ENSMUST00000021941	1.31919
ENSMUST00000021942	3.01625
ENSMUST00000021956	17.8409
ENSMUST00000021957	9.90379
ENSMUST00000021959	20.7624
ENSMUST00000021963	17.4373
ENSMUST00000021990	5336.12
ENSMUST00000021991	72.3658
ENSMUST00000021993	23.2092
ENSMUST00000022009	25.0755
ENSMUST00000022030	259.257
ENSMUST00000022032	4.96611
ENSMUST00000022038	7.61224
ENSMUST00000022039	29.7403
ENSMUST00000022040	85.5352
ENSMUST00000022053	49.7816
ENSMUST00000022060	20.8906
ENSMUST00000022063	22.0424
ENSMUST00000022064	8.88427
ENSMUST00000022087	4.57702
ENSMUST00000022089	12.3384
ENSMUST00000022097	461.908
ENSMUST00000022098	4.71279
ENSMUST00000022099	19.724
ENSMUST00000022102	83.3637
ENSMUST00000022121	20.3381
ENSMUST00000022135	11.1659
ENSMUST00000022147	30.3321
ENSMUST00000022163	5.27384
ENSMUST00000022169	22.1616
ENSMUST00000022170	113.647
ENSMUST00000022176	19.0324
ENSMUST00000022185	9.71348
ENSMUST00000022189	17.1243
ENSMUST00000022196	63.4571
ENSMUST00000022203	7.42921
ENSMUST00000022204	8.5966
ENSMUST00000022212	5.42233
ENSMUST00000022217	196.853
ENSMUST00000022218	12.9715
ENSMUST00000022222	14.4205
ENSMUST00000022224	366.076
ENSMUST00000022226	51.0178
ENSMUST00000022245	17.8674
ENSMUST00000022256	20.584
ENSMUST00000022257	76.4544
ENSMUST00000022268	11.9793
ENSMUST00000022281	18.8336
ENSMUST00000022292	193.085
ENSMUST00000022293	9.73144
ENSMUST00000022294	20.1741
ENSMUST00000022295	1.49488
ENSMUST00000022296	33.1021
ENSMUST00000022311	4.93878
ENSMUST00000022322	18.3781
ENSMUST00000022341	9.57426
ENSMUST00000022343	3.9781
ENSMUST00000022344	23.1085
ENSMUST00000022345	16.23
ENSMUST00000022353	0.263848
ENSMUST00000022355	69.1555
ENSMUST00000022358	5.90519
ENSMUST00000022369	29.1959
ENSMUST00000022371	16.0135
ENSMUST00000022378	127.885
ENSMUST00000022380	10.3971
ENSMUST00000022386	56.7701
ENSMUST00000022416	34.069
ENSMUST00000022419	11.5464
ENSMUST00000022429	8.52386
ENSMUST00000022446	43.6172
ENSMUST00000022450	113.54
ENSMUST00000022451	78.9124
ENSMUST00000022458	7.47718
ENSMUST00000022461	11.3222
ENSMUST00000022462	41.6531
ENSMUST00000022469	10.2788
ENSMUST00000022470	106.33
ENSMUST00000022476	6.13399
ENSMUST00000022494	94.5737
ENSMUST00000022496	26.5614
ENSMUST00000022504	56.4338
ENSMUST00000022507	72.8711
ENSMUST00000022511	8.19292
ENSMUST00000022531	20.9332
ENSMUST00000022535	16.914
ENSMUST00000022536	22.8906
ENSMUST00000022538	25.5144
ENSMUST00000022544	47.1349
ENSMUST00000022550	32.1892
ENSMUST00000022555	153.523
ENSMUST00000022573	21.857
ENSMUST00000022577	252.222
ENSMUST00000022580	64.6653
ENSMUST00000022585	20.3605
ENSMUST00000022586	34.3833
ENSMUST00000022587	5.21974
ENSMUST00000022593	442.315
ENSMUST00000022595	16.9665
ENSMUST00000022597	84.9994
ENSMUST00000022599	109.327
ENSMUST00000022601	75.9601
ENSMUST00000022609	266.147
ENSMUST00000022612	15.0537
ENSMUST00000022613	18.6884
ENSMUST00000022614	20.5706
ENSMUST00000022616	8.16133
ENSMUST00000022623	5.9449
ENSMUST00000022629	19.2967
ENSMUST00000022634	9.57243
ENSMUST00000022656	3.38292
ENSMUST00000022663	5.60678
ENSMUST00000022665	4.47332
ENSMUST00000022680	9.90144
ENSMUST00000022681	0.638457
ENSMUST00000022688	43.7275
ENSMUST00000022690	7.88967
ENSMUST00000022693	7.846
ENSMUST00000022696	22.7831
ENSMUST00000022702	135.195
ENSMUST00000022704	18.2193
ENSMUST00000022705	19.4695
ENSMUST00000022706	79.2524
ENSMUST00000022709	1.15036
ENSMUST00000022715	42.6221
ENSMUST00000022720	13.7307
ENSMUST00000022721	10.4508
ENSMUST00000022727	37.1886
ENSMUST00000022734	69.5519
ENSMUST00000022766	1.12863
ENSMUST00000022767	12.7115
ENSMUST00000022781	17.1758
ENSMUST00000022784	32.0992
ENSMUST00000022791	87.138
ENSMUST00000022793	15.4236
ENSMUST00000022794	4.57285
ENSMUST00000022803	25.1571
ENSMUST00000022806	21.5572
ENSMUST00000022808	10.3504
ENSMUST00000022815	44.8327
ENSMUST00000022816	18.3979
ENSMUST00000022828	0.775862
ENSMUST00000022831	10.0813
ENSMUST00000022842	10.793
ENSMUST00000022849	29.3064
ENSMUST00000022855	16.304
ENSMUST00000022865	55.8152
ENSMUST00000022875	6.36436
ENSMUST00000022890	26.5623
ENSMUST00000022894	3.19853
ENSMUST00000022904	23.38
ENSMUST00000022906	10.7272
ENSMUST00000022925	21.1703
ENSMUST00000022927	2.91062
ENSMUST00000022960	17.947
ENSMUST00000022971	5.44983
ENSMUST00000022976	26.173
ENSMUST00000022977	11.9635
ENSMUST00000022980	14.1455
ENSMUST00000022992	42.9286
ENSMUST00000022993	35.2457
ENSMUST00000022998	59.6983
ENSMUST00000023024	38.6052
ENSMUST00000023029	10.661
ENSMUST00000023036	12.7301
ENSMUST00000023039	17.734
ENSMUST00000023043	23.2455
ENSMUST00000023048	3.40398
ENSMUST00000023050	17.4134
ENSMUST00000023055	50.496
ENSMUST00000023060	28.9003
ENSMUST00000023061	11.4314
ENSMUST00000023062	3.33043
ENSMUST00000023064	99.9522
ENSMUST00000023069	20.8732
ENSMUST00000023071	28.4773
ENSMUST00000023075	14.2881
ENSMUST00000023085	13.1069
ENSMUST00000023086	9.47361
ENSMUST00000023087	13.1661
ENSMUST00000023099	17.0086
ENSMUST00000023100	29.5994
ENSMUST00000023104	309.901
ENSMUST00000023112	12.0033
ENSMUST00000023113	3.88522
ENSMUST00000023116	4.6036
ENSMUST00000023117	3.07347
ENSMUST00000023143	31.387
ENSMUST00000023146	54.11
ENSMUST00000023150	20.2328
ENSMUST00000023151	39.0099
ENSMUST00000023157	9.91504
ENSMUST00000023159	13.3189
ENSMUST00000023165	6.86905
ENSMUST00000023171	3.49971
ENSMUST00000023176	31.709
ENSMUST00000023179	80.8584
ENSMUST00000023189	30.4086
ENSMUST00000023203	3.50153
ENSMUST00000023206	101.208
ENSMUST00000023210	6.52098
ENSMUST00000023211	5.43357
ENSMUST00000023212	22.2993
ENSMUST00000023213	7.57076
ENSMUST00000023214	7.27833
ENSMUST00000023217	9.19487
ENSMUST00000023225	31.4806
ENSMUST00000023226	8.86463
ENSMUST00000023235	18.4573
ENSMUST00000023259	2.06311
ENSMUST00000023261	1.17439
ENSMUST00000023269	4.15429
ENSMUST00000023283	23.4153
ENSMUST00000023289	13.2177
ENSMUST00000023294	16.4379
ENSMUST00000023334	8.22132
ENSMUST00000023343	22.8016
ENSMUST00000023348	8.46764
ENSMUST00000023353	13.4221
ENSMUST00000023357	15.5898
ENSMUST00000023359	34.4414
ENSMUST00000023361	41.9591
ENSMUST00000023362	11.5454
ENSMUST00000023363	68.7565
ENSMUST00000023365	72.2508
ENSMUST00000023391	38.897
ENSMUST00000023396	5.75422
ENSMUST00000023407	34.6093
ENSMUST00000023426	21.5408
ENSMUST00000023431	24.0846
ENSMUST00000023432	6.19095
ENSMUST00000023444	27.7582
ENSMUST00000023454	32.4892
ENSMUST00000023455	9.06041
ENSMUST00000023457	41.4625
ENSMUST00000023460	11.912
ENSMUST00000023462	50.0451
ENSMUST00000023465	45.2776
ENSMUST00000023467	65.3217
ENSMUST00000023477	33.4222
ENSMUST00000023486	138.489
ENSMUST00000023489	17.0555
ENSMUST00000023491	55.1246
ENSMUST00000023502	15.7285
ENSMUST00000023507	11.3538
ENSMUST00000023509	45.987
ENSMUST00000023510	9.48292
ENSMUST00000023514	23.3926
ENSMUST00000023525	392.919
ENSMUST00000023534	9.59349
ENSMUST00000023535	14.392
ENSMUST00000023550	237.814
ENSMUST00000023561	14.7633
ENSMUST00000023562	27.3666
ENSMUST00000023564	1.50959
ENSMUST00000023570	8.94299
ENSMUST00000023580	11.4351
ENSMUST00000023598	7.38841
ENSMUST00000023599	4.3455
ENSMUST00000023608	10.6407
ENSMUST00000023610	8.22883
ENSMUST00000023612	40.0476
ENSMUST00000023614	13.5543
ENSMUST00000023615	49.5534
ENSMUST00000023630	74.7714
ENSMUST00000023631	29.5587
ENSMUST00000023666	12.1879
ENSMUST00000023669	91.2657
ENSMUST00000023672	22.6429
ENSMUST00000023673	6.37386
ENSMUST00000023677	77.7259
ENSMUST00000023682	7.57646
ENSMUST00000023684	37.8944
ENSMUST00000023687	34.2583
ENSMUST00000023689	98.7086
ENSMUST00000023693	47.8314
ENSMUST00000023694	14.4486
ENSMUST00000023698	33.7621
ENSMUST00000023707	13.2565
ENSMUST00000023727	38.5473
ENSMUST00000023736	16.9697
ENSMUST00000023741	0.247059
ENSMUST00000023749	11.0881
ENSMUST00000023756	15.4351
ENSMUST00000023759	13.2097
ENSMUST00000023760	0.756715
ENSMUST00000023761	6.44942
ENSMUST00000023762	17.7018
ENSMUST00000023769	19.4398
ENSMUST00000023774	23.2374
ENSMUST00000023779	8.9895
ENSMUST00000023807	8.02691
ENSMUST00000023810	15.8862
ENSMUST00000023812	1.03803
ENSMUST00000023813	14.2347
ENSMUST00000023814	1.46779
ENSMUST00000023829	9.80732
ENSMUST00000023830	43.2567
ENSMUST00000023849	7.08072
ENSMUST00000023851	52.8596
ENSMUST00000023867	9.91165
ENSMUST00000023869	25.486
ENSMUST00000023873	45.4145
ENSMUST00000023882	2.1542
ENSMUST00000023911	31.292
ENSMUST00000023918	10.5431
ENSMUST00000023924	46.166
ENSMUST00000023952	4.11516
ENSMUST00000024004	20.2676
ENSMUST00000024031	1.57273
ENSMUST00000024056	15.2532
ENSMUST00000024078	14.653
ENSMUST00000024119	10.6289
ENSMUST00000024123	2.93031
ENSMUST00000024260	11.0795
ENSMUST00000024270	11.5455
ENSMUST00000024338	1.30695
ENSMUST00000024470	1.91212
ENSMUST00000024492	14.4648
ENSMUST00000024518	8.37918
ENSMUST00000024570	52.0137
ENSMUST00000024599	12.2781
ENSMUST00000024620	11.9371
ENSMUST00000024627	15.6178
ENSMUST00000024636	13.2365
ENSMUST00000024657	19.006
ENSMUST00000024697	1.92747
ENSMUST00000024698	4.01209
ENSMUST00000024701	9.77434
ENSMUST00000024702	0.835245
ENSMUST00000024709	27.0294
ENSMUST00000024727	95.6477
ENSMUST00000024733	33.4729
ENSMUST00000024736	7.36445
ENSMUST00000024739	8.01722
ENSMUST00000024742	4.60145
ENSMUST00000024747	2.34522
ENSMUST00000024748	5.15437
ENSMUST00000024749	41.6546
ENSMUST00000024763	25.1856
ENSMUST00000024766	64.3787
ENSMUST00000024778	9.84167
ENSMUST00000024783	5.359
ENSMUST00000024797	63.62
ENSMUST00000024811	5.63671
ENSMUST00000024816	15.5612
ENSMUST00000024817	25.2395
ENSMUST00000024823	36.9996
ENSMUST00000024839	2.68075
ENSMUST00000024840	164.525
ENSMUST00000024846	1.01474
ENSMUST00000024851	18.6102
ENSMUST00000024869	27.4638
ENSMUST00000024873	18.5753
ENSMUST00000024884	17.1343
ENSMUST00000024885	17.0985
ENSMUST00000024887	5.99591
ENSMUST00000024897	22.4199
ENSMUST00000024905	85.2457
ENSMUST00000024906	65.6893
ENSMUST00000024909	91.5901
ENSMUST00000024930	9.79585
ENSMUST00000024931	3.40957
ENSMUST00000024932	7.13391
ENSMUST00000024944	64.7296
ENSMUST00000024946	56.6543
ENSMUST00000024956	63.1486
ENSMUST00000024957	19.7731
ENSMUST00000024959	17.2788
ENSMUST00000024967	32.0614
ENSMUST00000024976	5.15766
ENSMUST00000024978	2.70248
ENSMUST00000024983	103.55
ENSMUST00000024987	24.6709
ENSMUST00000025019	1.66037
ENSMUST00000025020	7.35111
ENSMUST00000025023	48.5505
ENSMUST00000025025	4.21529
ENSMUST00000025027	9.27134
ENSMUST00000025034	13.2691
ENSMUST00000025036	34.2584
ENSMUST00000025045	10.1298
ENSMUST00000025050	44.9835
ENSMUST00000025052	11.3701
ENSMUST00000025053	17.1735
ENSMUST00000025057	7.83508
ENSMUST00000025058	73.4395
ENSMUST00000025073	3.9727
ENSMUST00000025077	13.7018
ENSMUST00000025078	102.127
ENSMUST00000025083	19.2576
ENSMUST00000025089	25.1908
ENSMUST00000025095	28.1839
ENSMUST00000025109	19.401
ENSMUST00000025120	49.7195
ENSMUST00000025137	15.9356
ENSMUST00000025161	2.20037
ENSMUST00000025163	6.97336
ENSMUST00000025170	0.0901304
ENSMUST00000025178	17.9824
ENSMUST00000025181	9.87066
ENSMUST00000025183	17.8628
ENSMUST00000025186	4.44722
ENSMUST00000025193	0.696002
ENSMUST00000025204	7.50116
ENSMUST00000025217	6.91053
ENSMUST00000025218	10.1211
ENSMUST00000025228	11.3574
ENSMUST00000025241	50.8283
ENSMUST00000025243	22.411
ENSMUST00000025246	6.14854
ENSMUST00000025249	0.51523
ENSMUST00000025250	4.13526
ENSMUST00000025253	11.7245
ENSMUST00000025264	16.1813
ENSMUST00000025270	14.6273
ENSMUST00000025276	43.0837
ENSMUST00000025278	19.5081
ENSMUST00000025290	8.11241
ENSMUST00000025292	12.7886
ENSMUST00000025293	131.129
ENSMUST00000025294	188.372
ENSMUST00000025300	20.7104
ENSMUST00000025305	7.59548
ENSMUST00000025314	332.844
ENSMUST00000025319	6.01825
ENSMUST00000025329	2.21631
ENSMUST00000025337	61.0777
ENSMUST00000025338	176.803
ENSMUST00000025350	13.4201
ENSMUST00000025363	11.8653
ENSMUST00000025364	15.0294
ENSMUST00000025375	18.3616
ENSMUST00000025393	22.2857
ENSMUST00000025406	31.8196
ENSMUST00000025408	9.57831
ENSMUST00000025419	9.68039
ENSMUST00000025420	161.004
ENSMUST00000025421	23.436
ENSMUST00000025425	17.3343
ENSMUST00000025427	27.0972
ENSMUST00000025439	109.033
ENSMUST00000025444	7.40911
ENSMUST00000025463	8.30813
ENSMUST00000025464	12.7695
ENSMUST00000025474	71.9388
ENSMUST00000025476	18.4598
ENSMUST00000025483	27.4097
ENSMUST00000025484	34.8545
ENSMUST00000025486	12.971
ENSMUST00000025490	19.479
ENSMUST00000025505	10.1438
ENSMUST00000025506	24.0306
ENSMUST00000025511	4.58461
ENSMUST00000025542	19.7348
ENSMUST00000025546	31.2306
ENSMUST00000025549	18.5318
ENSMUST00000025561	2.99971
ENSMUST00000025562	13.7653
ENSMUST00000025563	6.28185
ENSMUST00000025567	10.9713
ENSMUST00000025568	41.1365
ENSMUST00000025569	0.106385
ENSMUST00000025570	68.2879
ENSMUST00000025590	14.7112
ENSMUST00000025595	13.5556
ENSMUST00000025617	63.3901
ENSMUST00000025631	440.855
ENSMUST00000025632	119.62
ENSMUST00000025639	5.11908
ENSMUST00000025642	26.2851
ENSMUST00000025645	20.5665
ENSMUST00000025649	25.2151
ENSMUST00000025651	8.2387
ENSMUST00000025659	7.75997
ENSMUST00000025663	34.7584
ENSMUST00000025667	52.5003
ENSMUST00000025675	10.8112
ENSMUST00000025679	8.28509
ENSMUST00000025681	5.07544
ENSMUST00000025684	12.2631
ENSMUST00000025696	7.69354
ENSMUST00000025702	5.95224
ENSMUST00000025706	12.9595
ENSMUST00000025707	5.13653
ENSMUST00000025711	7.14418
ENSMUST00000025713	0.191809
ENSMUST00000025714	12.6578
ENSMUST00000025723	5.61422
ENSMUST00000025728	0.672851
ENSMUST00000025729	22.142
ENSMUST00000025739	27.77
ENSMUST00000025740	4.17688
ENSMUST00000025743	40.905
ENSMUST00000025745	38.6763
ENSMUST00000025749	4.03309
ENSMUST00000025751	44.7959
ENSMUST00000025752	7.2334
ENSMUST00000025759	11.0715
ENSMUST00000025760	13.6009
ENSMUST00000025761	0.414835
ENSMUST00000025762	7.82025
ENSMUST00000025767	5.75893
ENSMUST00000025773	4.37436
ENSMUST00000025774	27.3294
ENSMUST00000025779	2.86796
ENSMUST00000025791	9.43663
ENSMUST00000025798	4.93653
ENSMUST00000025802	9.89551
ENSMUST00000025804	4.60018
ENSMUST00000025805	3.4023
ENSMUST00000025811	2.34571
ENSMUST00000025818	5.63826
ENSMUST00000025823	17.5586
ENSMUST00000025827	124.088
ENSMUST00000025835	48.7604
ENSMUST00000025841	17.3926
ENSMUST00000025846	18.8736
ENSMUST00000025850	7.36187
ENSMUST00000025851	17.8706
ENSMUST00000025853	7.58476
ENSMUST00000025856	163.186
ENSMUST00000025864	2.95889
ENSMUST00000025867	7.68955
ENSMUST00000025885	1.00172
ENSMUST00000025890	4.37648
ENSMUST00000025891	14.7693
ENSMUST00000025893	12.5376
ENSMUST00000025897	3.05317
ENSMUST00000025904	10.6643
ENSMUST00000025906	2.90146
ENSMUST00000025909	13.807
ENSMUST00000025910	1.37097
ENSMUST00000025912	2.279
ENSMUST00000025914	2.18429
ENSMUST00000025915	2.43696
ENSMUST00000025918	17.1313
ENSMUST00000025924	28.2148
ENSMUST00000025930	9.78292
ENSMUST00000025931	23.8359
ENSMUST00000025932	52.3498
ENSMUST00000025951	1.59461
ENSMUST00000025955	19.7493
ENSMUST00000025957	111.07
ENSMUST00000025961	15.3432
ENSMUST00000025963	38.6134
ENSMUST00000025965	20.8572
ENSMUST00000025979	11.1275
ENSMUST00000025983	14.6595
ENSMUST00000025989	33.6246
ENSMUST00000025997	10.768
ENSMUST00000025998	8.83392
ENSMUST00000026008	5.86597
ENSMUST00000026009	376.666
ENSMUST00000026011	130.029
ENSMUST00000026027	20.299
ENSMUST00000026032	25.5253
ENSMUST00000026043	10.2909
ENSMUST00000026048	63.5
ENSMUST00000026050	55.5441
ENSMUST00000026092	132.569
ENSMUST00000026093	33.3143
ENSMUST00000026122	13.374
ENSMUST00000026125	3.59552
ENSMUST00000026126	58.0845
ENSMUST00000026128	12.0041
ENSMUST00000026129	7.7973
ENSMUST00000026133	17.4409
ENSMUST00000026135	20.5737
ENSMUST00000026137	6.51864
ENSMUST00000026142	9.27032
ENSMUST00000026151	5.42609
ENSMUST00000026154	4.41596
ENSMUST00000026156	30.0781
ENSMUST00000026168	17.8813
ENSMUST00000026173	22.4798
ENSMUST00000026188	70.0036
ENSMUST00000026190	5.11486
ENSMUST00000026196	48.0061
ENSMUST00000026217	79.6607
ENSMUST00000026218	13.6384
ENSMUST00000026221	2.59818
ENSMUST00000026222	42.7727
ENSMUST00000026225	0.755239
ENSMUST00000026227	13.4318
ENSMUST00000026243	11.9378
ENSMUST00000026256	8.20395
ENSMUST00000026262	31.8202
ENSMUST00000026264	31.6095
ENSMUST00000026266	161.368
ENSMUST00000026269	16.0331
ENSMUST00000026288	76.8728
ENSMUST00000026292	39.9277
ENSMUST00000026295	9.55011
ENSMUST00000026296	11.439
ENSMUST00000026297	27.0701
ENSMUST00000026303	55.7597
ENSMUST00000026318	8.79893
ENSMUST00000026322	18.8195
ENSMUST00000026324	82.8345
ENSMUST00000026328	21.0728
ENSMUST00000026354	60.9973
ENSMUST00000026387	5.08876
ENSMUST00000026405	9.33871
ENSMUST00000026406	2.84025
ENSMUST00000026407	15.2141
ENSMUST00000026408	0.461219
ENSMUST00000026409	15.4753
ENSMUST00000026410	1.32678
ENSMUST00000026415	10.1511
ENSMUST00000026416	10.1511
ENSMUST00000026420	13.6984
ENSMUST00000026425	20.552
ENSMUST00000026427	10.4298
ENSMUST00000026433	1.93068
ENSMUST00000026434	24.2504
ENSMUST00000026436	22.1267
ENSMUST00000026439	2.68036
ENSMUST00000026442	95.1054
ENSMUST00000026448	27.2498
ENSMUST00000026459	17.8179
ENSMUST00000026461	8.79206
ENSMUST00000026469	10.661
ENSMUST00000026470	16.088
ENSMUST00000026475	18.5536
ENSMUST00000026476	2.77129
ENSMUST00000026479	9.45008
ENSMUST00000026480	45.1999
ENSMUST00000026485	25.289
ENSMUST00000026487	15.3919
ENSMUST00000026495	11.8472
ENSMUST00000026500	31.3951
ENSMUST00000026506	48.918
ENSMUST00000026507	13.3782
ENSMUST00000026519	75.9764
ENSMUST00000026520	19.4763
ENSMUST00000026538	30.9854
ENSMUST00000026547	47.3033
ENSMUST00000026550	63.4979
ENSMUST00000026557	16.5878
ENSMUST00000026558	7.24736
ENSMUST00000026559	16.8874
ENSMUST00000026560	13.0061
ENSMUST00000026561	6.64656
ENSMUST00000026565	48.6226
ENSMUST00000026568	10.6327
ENSMUST00000026569	0.631614
ENSMUST00000026571	9.70029
ENSMUST00000026572	9.86233
ENSMUST00000026573	0.779637
ENSMUST00000026583	5.28874
ENSMUST00000026585	9.66175
ENSMUST00000026586	44.5597
ENSMUST00000026595	84.7835
ENSMUST00000026608	42.3693
ENSMUST00000026613	18.5362
ENSMUST00000026624	28.1578
ENSMUST00000026635	30.128
ENSMUST00000026649	2.34368
ENSMUST00000026658	54.4481
ENSMUST00000026659	7.74166
ENSMUST00000026661	2.23891
ENSMUST00000026663	14.0611
ENSMUST00000026665	13.293
ENSMUST00000026667	12.3138
ENSMUST00000026671	34.2844
ENSMUST00000026681	19.2364
ENSMUST00000026698	9.40711
ENSMUST00000026699	42.5787
ENSMUST00000026703	25.5498
ENSMUST00000026704	14.0476
ENSMUST00000026710	10.1599
ENSMUST00000026723	22.3229
ENSMUST00000026737	8.3331
ENSMUST00000026743	21.6181
ENSMUST00000026816	103.592
ENSMUST00000026817	0.93455
ENSMUST00000026818	38.5553
ENSMUST00000026823	82.8723
ENSMUST00000026826	8.43607
ENSMUST00000026827	3.05608
ENSMUST00000026828	3.81462
ENSMUST00000026831	0.422953
ENSMUST00000026832	2.05497
ENSMUST00000026833	0.393578
ENSMUST00000026839	24.5528
ENSMUST00000026843	42.3507
ENSMUST00000026846	11.8365
ENSMUST00000026858	15.9775
ENSMUST00000026859	3.01729
ENSMUST00000026887	32.7061
ENSMUST00000026891	30.5293
ENSMUST00000026892	41.745
ENSMUST00000026895	3.83128
ENSMUST00000026899	4.47357
ENSMUST00000026900	8.29977
ENSMUST00000026902	17.1315
ENSMUST00000026926	99.5556
ENSMUST00000026927	17.9758
ENSMUST00000026937	169.499
ENSMUST00000026975	23.2953
ENSMUST00000026976	15.3271
ENSMUST00000026986	3.70917
ENSMUST00000026987	74.144
ENSMUST00000026988	29.7649
ENSMUST00000026989	14.7569
ENSMUST00000026990	20.8717
ENSMUST00000026991	15.4867
ENSMUST00000026999	8.36158
ENSMUST00000027027	20.9079
ENSMUST00000027040	99.7906
ENSMUST00000027050	19.9416
ENSMUST00000027053	10.579
ENSMUST00000027057	14.7314
ENSMUST00000027066	15.9216
ENSMUST00000027068	7.03713
ENSMUST00000027071	69.5734
ENSMUST00000027103	46.6339
ENSMUST00000027108	9.92141
ENSMUST00000027111	7.35179
ENSMUST00000027112	2.57565
ENSMUST00000027114	21.712
ENSMUST00000027122	40.7496
ENSMUST00000027123	6.98301
ENSMUST00000027125	23.7803
ENSMUST00000027127	24.1116
ENSMUST00000027131	14.7481
ENSMUST00000027139	8.17916
ENSMUST00000027149	29.4125
ENSMUST00000027153	22.0839
ENSMUST00000027157	17.884
ENSMUST00000027168	41.2846
ENSMUST00000027173	8.25704
ENSMUST00000027174	11.0878
ENSMUST00000027186	148.484
ENSMUST00000027189	234.824
ENSMUST00000027193	72.9477
ENSMUST00000027198	49.0157
ENSMUST00000027214	127.102
ENSMUST00000027215	32.2736
ENSMUST00000027232	13.5367
ENSMUST00000027251	15.5847
ENSMUST00000027252	8.99326
ENSMUST00000027263	24.3224
ENSMUST00000027279	132.694
ENSMUST00000027285	28.6161
ENSMUST00000027286	135.166
ENSMUST00000027290	68.7768
ENSMUST00000027297	94.1012
ENSMUST00000027303	27.6597
ENSMUST00000027315	28.3666
ENSMUST00000027322	82.0148
ENSMUST00000027337	89.0195
ENSMUST00000027357	22.4266
ENSMUST00000027358	5.90402
ENSMUST00000027367	3.36708
ENSMUST00000027370	7.89427
ENSMUST00000027373	30.0819
[truncated: 24,341 more rows]

## Sheet: CTR3
transcript_id	PI.x
ENSMUST00000000001	42.7379
ENSMUST00000000010	7.07285
ENSMUST00000000028	11.2649
ENSMUST00000000058	17.6404
ENSMUST00000000080	6.77082
ENSMUST00000000090	39.2156
ENSMUST00000000094	8.76067
ENSMUST00000000137	24.4659
ENSMUST00000000153	12.3266
ENSMUST00000000171	39.3369
ENSMUST00000000175	25.8374
ENSMUST00000000188	20.444
ENSMUST00000000260	7.99935
ENSMUST00000000284	16.3388
ENSMUST00000000285	33.79
ENSMUST00000000287	32.211
ENSMUST00000000291	5.44
ENSMUST00000000335	5.49469
ENSMUST00000000356	12.6389
ENSMUST00000000365	7.82668
ENSMUST00000000384	9.75776
ENSMUST00000000388	28.9079
ENSMUST00000000394	13.8629
ENSMUST00000000430	57.5486
ENSMUST00000000449	6.22805
ENSMUST00000000451	35.7904
ENSMUST00000000505	1.64889
ENSMUST00000000544	41.1351
ENSMUST00000000590	32.0672
ENSMUST00000000594	55.8249
ENSMUST00000000619	10.2163
ENSMUST00000000724	17.4599
ENSMUST00000000727	27.2857
ENSMUST00000000756	7.97968
ENSMUST00000000759	14.9667
ENSMUST00000000767	11.6721
ENSMUST00000000776	40.949
ENSMUST00000000793	28.1184
ENSMUST00000000804	21.4627
ENSMUST00000000828	430.334
ENSMUST00000000844	19.891
ENSMUST00000000894	7.83969
ENSMUST00000000895	2.12043
ENSMUST00000000924	7.27957
ENSMUST00000000925	30.1485
ENSMUST00000000939	4.78321
ENSMUST00000000940	4.15631
ENSMUST00000000985	12.7427
ENSMUST00000001002	29.882
ENSMUST00000001042	5.46
ENSMUST00000001043	12.3223
ENSMUST00000001051	5.03438
ENSMUST00000001059	131.729
ENSMUST00000001063	27.1679
ENSMUST00000001079	26.4557
ENSMUST00000001080	9.74022
ENSMUST00000001081	5.13045
ENSMUST00000001083	8.2666
ENSMUST00000001092	4.0964
ENSMUST00000001108	22.962
ENSMUST00000001109	4.61454
ENSMUST00000001115	6.07262
ENSMUST00000001116	0.100018
ENSMUST00000001125	15.4268
ENSMUST00000001127	13.6116
ENSMUST00000001155	7.92134
ENSMUST00000001156	2.55823
ENSMUST00000001162	20.1034
ENSMUST00000001166	11.1291
ENSMUST00000001171	25.3941
ENSMUST00000001179	40.5714
ENSMUST00000001184	38.5421
ENSMUST00000001186	46.9464
ENSMUST00000001187	19.8535
ENSMUST00000001204	0.547452
ENSMUST00000001226	6.63855
ENSMUST00000001240	12.9322
ENSMUST00000001242	14.5197
ENSMUST00000001258	7.69288
ENSMUST00000001280	10.574
ENSMUST00000001284	10.611
ENSMUST00000001304	0.855346
ENSMUST00000001319	2.80135
ENSMUST00000001326	11.9411
ENSMUST00000001327	2.27585
ENSMUST00000001331	5.48873
ENSMUST00000001335	7.05969
ENSMUST00000001339	150.542
ENSMUST00000001415	9.91599
ENSMUST00000001416	22.6989
ENSMUST00000001419	9.29668
ENSMUST00000001439	10.9731
ENSMUST00000001451	80.2066
ENSMUST00000001452	12.1649
ENSMUST00000001454	5.33889
ENSMUST00000001455	11.7232
ENSMUST00000001460	72.0769
ENSMUST00000001479	9.50517
ENSMUST00000001480	7.90743
ENSMUST00000001485	9.11527
ENSMUST00000001497	3.31018
ENSMUST00000001507	23.8417
ENSMUST00000001513	20.2507
ENSMUST00000001520	28.3646
ENSMUST00000001522	32.0144
ENSMUST00000001548	17.3989
ENSMUST00000001559	41.1758
ENSMUST00000001561	0.0721037
ENSMUST00000001565	5.56453
ENSMUST00000001566	7.05196
ENSMUST00000001569	1.17555
ENSMUST00000001583	231.199
ENSMUST00000001595	5.09229
ENSMUST00000001611	11.116
ENSMUST00000001619	9.09811
ENSMUST00000001620	16.5087
ENSMUST00000001672	20.0974
ENSMUST00000001675	40.5876
ENSMUST00000001712	23.7781
ENSMUST00000001724	12.6752
ENSMUST00000001757	50.6253
ENSMUST00000001780	0.896587
ENSMUST00000001790	2.80552
ENSMUST00000001801	6.48381
ENSMUST00000001802	33.6444
ENSMUST00000001806	10.068
ENSMUST00000001809	17.5095
ENSMUST00000001812	19.6076
ENSMUST00000001818	2.20192
ENSMUST00000001825	23.8236
ENSMUST00000001834	20.6474
ENSMUST00000001836	9.86576
ENSMUST00000001837	35.0899
ENSMUST00000001845	6.87081
ENSMUST00000001884	45.2039
ENSMUST00000001900	14.6685
ENSMUST00000001920	9.8159
ENSMUST00000001950	32.9168
ENSMUST00000001974	1.3515
ENSMUST00000001975	11.1751
ENSMUST00000001989	8.87237
ENSMUST00000002007	12.2569
ENSMUST00000002029	11.4364
ENSMUST00000002043	17.2009
ENSMUST00000002044	28.4657
ENSMUST00000002063	9.75769
ENSMUST00000002064	40.3223
ENSMUST00000002080	5.42814
ENSMUST00000002081	3.80161
ENSMUST00000002084	80.7839
ENSMUST00000002090	8.0316
ENSMUST00000002091	33.4475
ENSMUST00000002099	12.5849
ENSMUST00000002100	6.67854
ENSMUST00000002112	19.3072
ENSMUST00000002121	15.7398
ENSMUST00000002128	10.611
ENSMUST00000002133	32.1614
ENSMUST00000002152	0.876591
ENSMUST00000002171	10.421
ENSMUST00000002172	9.92708
ENSMUST00000002198	8.08062
ENSMUST00000002275	11.811
ENSMUST00000002280	32.9988
ENSMUST00000002284	38.7653
ENSMUST00000002291	17.2792
ENSMUST00000002292	37.061
ENSMUST00000002297	10.6953
ENSMUST00000002298	2.36519
ENSMUST00000002303	4.88474
ENSMUST00000002318	34.1072
ENSMUST00000002320	42.6851
ENSMUST00000002350	2.1679
ENSMUST00000002368	18.181
ENSMUST00000002391	12.2545
ENSMUST00000002397	1.30307
ENSMUST00000002413	8.50391
ENSMUST00000002436	61.6528
ENSMUST00000002444	15.8629
ENSMUST00000002445	12.9228
ENSMUST00000002452	14.5614
ENSMUST00000002466	1.6294
ENSMUST00000002469	4.33825
ENSMUST00000002473	4.05821
ENSMUST00000002487	16.07
ENSMUST00000002490	11.2522
ENSMUST00000002502	54.8563
ENSMUST00000002529	30.8128
ENSMUST00000002532	6.92168
ENSMUST00000002551	11.8167
ENSMUST00000002572	10.0809
ENSMUST00000002599	24.4618
ENSMUST00000002603	35.0757
ENSMUST00000002625	9.54789
ENSMUST00000002655	9.73269
ENSMUST00000002678	11.6282
ENSMUST00000002683	15.1848
ENSMUST00000002699	12.9849
ENSMUST00000002710	15.3054
ENSMUST00000002733	21.2011
ENSMUST00000002756	25.1444
ENSMUST00000002790	29.1706
ENSMUST00000002805	11.5939
ENSMUST00000002809	274.192
ENSMUST00000002818	39.6533
ENSMUST00000002825	12.6407
ENSMUST00000002837	39.9626
ENSMUST00000002839	10.8172
ENSMUST00000002840	8.67941
ENSMUST00000002844	11.5092
ENSMUST00000002845	3.8791
ENSMUST00000002855	8.72928
ENSMUST00000002880	10.8157
ENSMUST00000002889	5.31359
ENSMUST00000002891	31.7347
ENSMUST00000002902	16.6374
ENSMUST00000002908	0.78588
ENSMUST00000002911	20.0356
ENSMUST00000002914	7.00653
ENSMUST00000002923	730.134
ENSMUST00000002924	66.2398
ENSMUST00000002925	59.0333
ENSMUST00000002976	40.8197
ENSMUST00000002989	21.0039
ENSMUST00000003027	8.00185
ENSMUST00000003029	13.0987
ENSMUST00000003035	10.9953
ENSMUST00000003038	25.2776
ENSMUST00000003044	4.18329
ENSMUST00000003049	25.4027
ENSMUST00000003066	3.31637
ENSMUST00000003115	5.58086
ENSMUST00000003117	19.7473
ENSMUST00000003121	8.25127
ENSMUST00000003123	13.4222
ENSMUST00000003152	7.81107
ENSMUST00000003156	2.90644
ENSMUST00000003183	5.79682
ENSMUST00000003203	12.3568
ENSMUST00000003219	13.4519
ENSMUST00000003238	17.7543
ENSMUST00000003268	8.89112
ENSMUST00000003284	3.23904
ENSMUST00000003290	5.88685
ENSMUST00000003310	41.9449
ENSMUST00000003318	19.2673
ENSMUST00000003319	10.9697
ENSMUST00000003320	18.3198
ENSMUST00000003386	14.7441
ENSMUST00000003404	96.9484
ENSMUST00000003433	0.742009
ENSMUST00000003436	9.53352
ENSMUST00000003438	28.5121
ENSMUST00000003442	4.11176
ENSMUST00000003445	11.5865
ENSMUST00000003450	13.6886
ENSMUST00000003461	43.238
ENSMUST00000003468	3.47796
ENSMUST00000003493	11.4615
ENSMUST00000003512	21.4595
ENSMUST00000003513	17.7437
ENSMUST00000003521	6.68486
ENSMUST00000003527	16.2644
ENSMUST00000003529	8.87189
ENSMUST00000003536	5.50758
ENSMUST00000003550	54.9223
ENSMUST00000003572	35.0485
ENSMUST00000003575	9.27402
ENSMUST00000003612	21.8659
ENSMUST00000003621	11.7687
ENSMUST00000003622	4.49213
ENSMUST00000003635	26.6291
ENSMUST00000003640	15.1427
ENSMUST00000003645	4.74594
ENSMUST00000003677	9.61511
ENSMUST00000003687	10.3883
ENSMUST00000003710	5.11713
ENSMUST00000003714	21.2814
ENSMUST00000003726	4.18552
ENSMUST00000003759	4.03105
ENSMUST00000003850	18.839
ENSMUST00000003860	5.94993
ENSMUST00000003870	5.6761
ENSMUST00000003876	12.7779
ENSMUST00000003906	18.6167
ENSMUST00000003908	5.01479
ENSMUST00000003911	9.46428
ENSMUST00000003912	9.06797
ENSMUST00000003946	20.3637
ENSMUST00000003947	141.588
ENSMUST00000003961	4.24876
ENSMUST00000003964	1.76431
ENSMUST00000003971	4.91054
ENSMUST00000004036	1.54969
ENSMUST00000004050	28.5623
ENSMUST00000004054	69.4497
ENSMUST00000004055	35.829
ENSMUST00000004057	12.8957
ENSMUST00000004072	10.0331
ENSMUST00000004097	19.1195
ENSMUST00000004140	9.42559
ENSMUST00000004143	23.3015
ENSMUST00000004156	2.02437
ENSMUST00000004172	23.871
ENSMUST00000004173	7.98278
ENSMUST00000004200	29.3557
ENSMUST00000004202	11.9926
ENSMUST00000004203	6.11227
ENSMUST00000004206	2.91261
ENSMUST00000004208	6.68121
ENSMUST00000004222	32.9218
ENSMUST00000004316	13.6438
ENSMUST00000004327	12.9213
ENSMUST00000004375	22.4109
ENSMUST00000004378	1.2639
ENSMUST00000004379	5.75276
ENSMUST00000004381	14.8653
ENSMUST00000004389	12.9241
ENSMUST00000004392	4.01761
ENSMUST00000004396	8.36678
ENSMUST00000004428	167.209
ENSMUST00000004430	35.0196
ENSMUST00000004470	29.1967
ENSMUST00000004494	26.1848
ENSMUST00000004507	14.0863
ENSMUST00000004554	4.60255
ENSMUST00000004560	15.1424
ENSMUST00000004565	52.0814
ENSMUST00000004574	20.6018
ENSMUST00000004614	15.5393
ENSMUST00000004634	156.885
ENSMUST00000004646	11.4763
ENSMUST00000004681	32.5632
ENSMUST00000004683	9.90449
ENSMUST00000004684	18.9009
ENSMUST00000004686	12.0027
ENSMUST00000004729	13.7386
ENSMUST00000004745	22.3014
ENSMUST00000004786	2.71729
ENSMUST00000004892	45.0447
ENSMUST00000004910	7.48124
ENSMUST00000004949	58.0498
ENSMUST00000004955	100.419
ENSMUST00000004968	7.14997
ENSMUST00000004985	20.9685
ENSMUST00000004990	36.1097
ENSMUST00000005003	22.5516
ENSMUST00000005015	16.8647
ENSMUST00000005016	5.6926
ENSMUST00000005017	5.64059
ENSMUST00000005041	7.46436
ENSMUST00000005051	0.282487
ENSMUST00000005053	48.2484
ENSMUST00000005057	16.099
ENSMUST00000005064	3.13173
ENSMUST00000005066	40.5035
ENSMUST00000005067	4.54537
ENSMUST00000005072	12.2034
ENSMUST00000005108	61.9864
ENSMUST00000005114	0.552903
ENSMUST00000005120	15.2571
ENSMUST00000005122	13.5278
ENSMUST00000005173	29.7504
ENSMUST00000005185	34.0064
ENSMUST00000005188	8.19102
ENSMUST00000005218	103.77
ENSMUST00000005233	62.5113
ENSMUST00000005234	29.4752
ENSMUST00000005256	12.6637
ENSMUST00000005292	1.41269
ENSMUST00000005336	2.93226
ENSMUST00000005365	44.8437
ENSMUST00000005371	9.60318
ENSMUST00000005394	14.7186
ENSMUST00000005413	38.4496
ENSMUST00000005487	23.9075
ENSMUST00000005503	11.0026
ENSMUST00000005504	2.44609
ENSMUST00000005508	9.57387
ENSMUST00000005518	33.6724
ENSMUST00000005548	24.2047
ENSMUST00000005578	4.47289
ENSMUST00000005583	1.97566
ENSMUST00000005600	6.61145
ENSMUST00000005606	7.29199
ENSMUST00000005607	9.54701
ENSMUST00000005616	9.06098
ENSMUST00000005620	20.5776
ENSMUST00000005643	15.9378
ENSMUST00000005647	18.1167
ENSMUST00000005651	53.6114
ENSMUST00000005671	6.57386
ENSMUST00000005705	5.8856
ENSMUST00000005711	7.67372
ENSMUST00000005714	2.68967
ENSMUST00000005749	38.409
ENSMUST00000005768	18.4096
ENSMUST00000005798	24.1162
ENSMUST00000005810	19.6764
ENSMUST00000005825	29.8026
ENSMUST00000005826	11.6013
ENSMUST00000005830	20.2749
ENSMUST00000005841	13.4622
ENSMUST00000005923	6.82239
ENSMUST00000005954	22.7528
ENSMUST00000005964	8.57817
ENSMUST00000006027	27.274
ENSMUST00000006035	8.80267
ENSMUST00000006037	69.8977
ENSMUST00000006053	7.44603
ENSMUST00000006061	48.8253
ENSMUST00000006071	13.8907
ENSMUST00000006103	4.42413
ENSMUST00000006104	0.633057
ENSMUST00000006112	20.1685
ENSMUST00000006123	52.3418
ENSMUST00000006128	25.3177
ENSMUST00000006136	4.80059
ENSMUST00000006137	73.3516
ENSMUST00000006138	31.9239
ENSMUST00000006181	16.3349
ENSMUST00000006205	51.5325
ENSMUST00000006209	5.72264
ENSMUST00000006217	5.77428
ENSMUST00000006221	8.61988
ENSMUST00000006235	22.2678
ENSMUST00000006254	15.047
ENSMUST00000006286	5.94925
ENSMUST00000006293	20.1467
ENSMUST00000006301	8.69229
ENSMUST00000006311	36.2162
ENSMUST00000006367	10.1173
ENSMUST00000006377	11.4974
ENSMUST00000006424	96.5532
ENSMUST00000006435	17.9032
ENSMUST00000006444	36.8075
ENSMUST00000006452	70.2064
ENSMUST00000006462	7.36727
ENSMUST00000006467	16.1652
ENSMUST00000006470	1.36295
ENSMUST00000006478	11.8772
ENSMUST00000006496	6.00214
ENSMUST00000006523	2.80541
ENSMUST00000006544	22.5243
ENSMUST00000006557	2.14615
ENSMUST00000006562	8.91942
ENSMUST00000006565	4.31603
ENSMUST00000006579	15.5302
ENSMUST00000006587	5.94745
ENSMUST00000006611	8.45593
ENSMUST00000006614	29.235
ENSMUST00000006625	38.4784
ENSMUST00000006629	24.6476
ENSMUST00000006632	18.1597
ENSMUST00000006646	23.5444
ENSMUST00000006669	52.621
ENSMUST00000006701	29.1475
ENSMUST00000006754	1.79839
ENSMUST00000006760	7.99892
ENSMUST00000006764	4.42718
ENSMUST00000006774	8.64634
ENSMUST00000006814	2.63135
ENSMUST00000006838	2.22252
ENSMUST00000006851	21.7225
ENSMUST00000006853	2.87491
ENSMUST00000006854	14.6156
ENSMUST00000006898	16.6262
ENSMUST00000006900	8.43451
ENSMUST00000006911	3.52412
ENSMUST00000006915	10.9016
ENSMUST00000006948	21.1231
ENSMUST00000007007	14.3355
ENSMUST00000007012	48.6195
ENSMUST00000007042	15.8565
ENSMUST00000007046	8.29359
ENSMUST00000007130	28.3665
ENSMUST00000007131	40.0473
ENSMUST00000007139	5.67339
ENSMUST00000007207	15.2682
ENSMUST00000007212	17.3513
ENSMUST00000007216	14.2602
ENSMUST00000007245	17.2009
ENSMUST00000007250	33.2126
ENSMUST00000007251	14.4023
ENSMUST00000007255	7.64845
ENSMUST00000007257	1.8998
ENSMUST00000007266	5.77211
ENSMUST00000007296	32.101
ENSMUST00000007444	52.5725
ENSMUST00000007482	3.59843
ENSMUST00000007533	8.52669
ENSMUST00000007559	11.4586
ENSMUST00000007602	6.6518
ENSMUST00000007708	18.9338
ENSMUST00000007733	3.25199
ENSMUST00000007747	12.8381
ENSMUST00000007799	10.4542
ENSMUST00000007800	12.9358
ENSMUST00000007814	5.97622
ENSMUST00000007865	8.10732
ENSMUST00000007921	40.0926
ENSMUST00000007959	14.0868
ENSMUST00000007961	16.357
ENSMUST00000007977	29.6574
ENSMUST00000007980	14.7295
ENSMUST00000007981	0.203368
ENSMUST00000007993	14.0838
ENSMUST00000008016	3.39454
ENSMUST00000008024	12.1958
ENSMUST00000008032	0.23923
ENSMUST00000008036	10.0215
ENSMUST00000008179	10.7283
ENSMUST00000008280	21.4638
ENSMUST00000008284	22.6169
ENSMUST00000008445	12.021
ENSMUST00000008462	43.5115
ENSMUST00000008477	12.6498
ENSMUST00000008517	6.12599
ENSMUST00000008528	14.8044
ENSMUST00000008537	8.97227
ENSMUST00000008542	2.07111
ENSMUST00000008573	213.872
ENSMUST00000008594	10.4331
ENSMUST00000008733	31.0723
ENSMUST00000008748	11.2719
ENSMUST00000008812	5.42989
ENSMUST00000008826	8.30388
ENSMUST00000008893	3.72912
ENSMUST00000008999	17.7374
ENSMUST00000009003	123.801
ENSMUST00000009036	14.4916
ENSMUST00000009039	6.26491
ENSMUST00000009099	1.76825
ENSMUST00000009102	23.9888
ENSMUST00000009120	16.8532
ENSMUST00000009138	5.66849
ENSMUST00000009157	12.142
ENSMUST00000009174	28.833
ENSMUST00000009234	23.5931
ENSMUST00000009236	2.30497
ENSMUST00000009256	59.4915
ENSMUST00000009321	13.3137
ENSMUST00000009344	32.9311
ENSMUST00000009411	24.368
ENSMUST00000009420	8.32785
ENSMUST00000009435	27.177
ENSMUST00000009550	14.8191
ENSMUST00000009679	30.539
ENSMUST00000009693	9.41682
ENSMUST00000009699	10.641
ENSMUST00000009707	27.002
ENSMUST00000009774	20.0718
ENSMUST00000009789	47.4917
ENSMUST00000009885	7.03735
ENSMUST00000010007	10.7475
ENSMUST00000010049	59.0289
ENSMUST00000010189	9.25702
ENSMUST00000010192	10.8806
ENSMUST00000010198	18.5529
ENSMUST00000010211	6.64431
ENSMUST00000010239	12.642
ENSMUST00000010241	15.7446
ENSMUST00000010248	0.626478
ENSMUST00000010249	7.15283
ENSMUST00000010254	7.46425
ENSMUST00000010278	12.7964
ENSMUST00000010348	30.607
ENSMUST00000010421	20.8658
ENSMUST00000010502	11.2107
ENSMUST00000010506	26.5375
ENSMUST00000010536	29.5597
ENSMUST00000010550	11.1941
ENSMUST00000010597	18.9542
ENSMUST00000010698	77.7618
ENSMUST00000010804	5.02903
ENSMUST00000010807	6.44055
ENSMUST00000010899	18.3368
ENSMUST00000010974	3.97759
ENSMUST00000011029	11.0803
ENSMUST00000011302	14.1503
ENSMUST00000011450	21.0906
ENSMUST00000011492	31.4511
ENSMUST00000011896	5.27974
ENSMUST00000011981	4.67752
ENSMUST00000012028	14.2305
ENSMUST00000012104	21.2195
ENSMUST00000012152	19.8116
ENSMUST00000012259	34.659
ENSMUST00000012262	7.0496
ENSMUST00000012355	16.6964
ENSMUST00000012440	11.8801
ENSMUST00000012566	32.2232
ENSMUST00000012580	54.9429
ENSMUST00000012587	20.4039
ENSMUST00000012612	1.84202
ENSMUST00000012679	38.8737
ENSMUST00000012734	32.658
ENSMUST00000012759	0.502872
ENSMUST00000012796	39.8652
ENSMUST00000012921	0.434166
ENSMUST00000013130	32.7587
ENSMUST00000013262	12.6672
ENSMUST00000013299	1.0155
ENSMUST00000013338	38.5347
ENSMUST00000013633	10.8839
ENSMUST00000013693	37.7878
ENSMUST00000013737	19.0124
ENSMUST00000013759	30.6221
ENSMUST00000013766	22.2699
ENSMUST00000013773	25.1921
ENSMUST00000013807	37.576
ENSMUST00000013842	6.95974
ENSMUST00000013845	18.706
ENSMUST00000013882	4.7801
ENSMUST00000013886	11.9626
ENSMUST00000013931	2.0171
ENSMUST00000013966	24.2785
ENSMUST00000013970	13.2838
ENSMUST00000014072	36.7486
ENSMUST00000014218	28.7463
ENSMUST00000014220	14.4846
ENSMUST00000014221	33.7461
ENSMUST00000014339	2.84958
ENSMUST00000014370	17.6393
ENSMUST00000014421	25.0198
ENSMUST00000014438	19.2993
ENSMUST00000014445	3.32578
ENSMUST00000014447	3.44783
ENSMUST00000014457	9.37696
ENSMUST00000014499	35.6543
ENSMUST00000014546	48.0075
ENSMUST00000014614	15.7722
ENSMUST00000014642	2.86674
ENSMUST00000014647	24.4231
ENSMUST00000014684	9.17713
ENSMUST00000014694	22.7132
ENSMUST00000014695	1.04977
ENSMUST00000014698	42.3296
ENSMUST00000014743	6.82902
ENSMUST00000014750	10.4626
ENSMUST00000014753	1.16335
ENSMUST00000014812	17.187
ENSMUST00000014892	26.0031
ENSMUST00000014911	13.2005
ENSMUST00000014913	19.1499
ENSMUST00000014920	3.62179
ENSMUST00000014922	7.63343
ENSMUST00000014981	15.4465
ENSMUST00000014990	17.0689
ENSMUST00000015000	11.0765
ENSMUST00000015003	4.96903
ENSMUST00000015011	4.29147
ENSMUST00000015017	3.70832
ENSMUST00000015049	50.2906
ENSMUST00000015100	29.6463
ENSMUST00000015107	4.65386
ENSMUST00000015124	27.0241
ENSMUST00000015146	62.3262
ENSMUST00000015157	12.6014
ENSMUST00000015171	33.4826
ENSMUST00000015236	4.87097
ENSMUST00000015239	30.0273
ENSMUST00000015256	58.8248
ENSMUST00000015271	0.00758679
ENSMUST00000015277	65.7816
ENSMUST00000015361	24.2769
ENSMUST00000015434	6.67222
ENSMUST00000015435	6.70601
ENSMUST00000015449	75.7578
ENSMUST00000015456	25.8022
ENSMUST00000015467	6.4429
ENSMUST00000015481	15.7866
ENSMUST00000015511	66.5107
ENSMUST00000015596	2.40847
ENSMUST00000015605	8.5879
ENSMUST00000015611	1.58256
ENSMUST00000015622	1.36258
ENSMUST00000015645	34.5643
ENSMUST00000015666	41.0532
ENSMUST00000015719	24.2547
ENSMUST00000015749	12.5991
ENSMUST00000015791	7.14624
ENSMUST00000015800	2.8289
ENSMUST00000015812	3.31081
ENSMUST00000015841	4.90294
ENSMUST00000015855	13.797
ENSMUST00000015858	7.73946
ENSMUST00000015877	19.8026
ENSMUST00000015892	22.2927
ENSMUST00000015893	23.3104
ENSMUST00000015894	3.49823
ENSMUST00000015901	52.5746
ENSMUST00000015903	6.87339
ENSMUST00000015920	8.62911
ENSMUST00000015934	1.24645
ENSMUST00000015981	8.66104
ENSMUST00000015994	3.56116
ENSMUST00000016033	45.2558
ENSMUST00000016072	21.1612
ENSMUST00000016081	30.3891
ENSMUST00000016087	15.0152
ENSMUST00000016088	16.3574
ENSMUST00000016105	56.9357
ENSMUST00000016115	51.8879
ENSMUST00000016124	93.0486
ENSMUST00000016138	30.8763
ENSMUST00000016144	68.2921
ENSMUST00000016279	6.55441
ENSMUST00000016309	7.306
ENSMUST00000016383	73.2981
ENSMUST00000016396	21.2543
ENSMUST00000016397	4.17082
ENSMUST00000016400	4.32788
ENSMUST00000016401	8.66241
ENSMUST00000016452	25.5732
ENSMUST00000016463	13.7346
ENSMUST00000016488	4.43135
ENSMUST00000016553	28.6176
ENSMUST00000016569	40.4834
ENSMUST00000016631	89.3969
ENSMUST00000016670	67.7199
ENSMUST00000016672	29.8646
ENSMUST00000016678	19.0097
ENSMUST00000016680	36.6985
ENSMUST00000016681	7.87943
ENSMUST00000016703	4.15505
ENSMUST00000016771	16.5187
ENSMUST00000016901	16.2191
ENSMUST00000016977	10.4821
ENSMUST00000017065	8.70515
ENSMUST00000017090	39.1782
ENSMUST00000017153	26.7045
ENSMUST00000017188	16.2866
ENSMUST00000017276	52.1829
ENSMUST00000017288	19.2115
ENSMUST00000017290	17.0798
ENSMUST00000017316	16.0058
ENSMUST00000017332	5.12249
ENSMUST00000017354	8.30489
ENSMUST00000017365	20.9443
ENSMUST00000017384	0.715488
ENSMUST00000017408	16.5948
ENSMUST00000017443	3.51331
ENSMUST00000017451	26.1441
ENSMUST00000017530	5.20886
ENSMUST00000017534	10.232
ENSMUST00000017548	10.3808
ENSMUST00000017549	8.15822
ENSMUST00000017552	8.20481
ENSMUST00000017562	27.0233
ENSMUST00000017567	11.6086
ENSMUST00000017572	20.4636
ENSMUST00000017610	20.9306
ENSMUST00000017620	22.6197
ENSMUST00000017622	16.7041
ENSMUST00000017692	11.902
ENSMUST00000017694	17.2602
ENSMUST00000017759	15.3584
ENSMUST00000017808	22.3704
ENSMUST00000017821	24.0658
ENSMUST00000017851	46.2836
ENSMUST00000017859	29.2012
ENSMUST00000017900	18.4123
ENSMUST00000017904	3.29275
ENSMUST00000017908	4.91714
ENSMUST00000017920	17.543
ENSMUST00000017922	7.84106
ENSMUST00000017945	4.05442
ENSMUST00000017946	14.0703
ENSMUST00000017974	7.77012
ENSMUST00000017975	46.7196
ENSMUST00000017976	6.4025
ENSMUST00000017981	16.28
ENSMUST00000018002	112.602
ENSMUST00000018005	40.7016
ENSMUST00000018050	41.5782
ENSMUST00000018143	9.29124
ENSMUST00000018184	7.99191
ENSMUST00000018186	15.5093
ENSMUST00000018212	15.4368
ENSMUST00000018246	18.8824
ENSMUST00000018274	10.9339
ENSMUST00000018287	18.0007
ENSMUST00000018295	14.9148
ENSMUST00000018304	6.11738
ENSMUST00000018315	8.65751
ENSMUST00000018337	18.3324
ENSMUST00000018343	20.2734
ENSMUST00000018353	60.4798
ENSMUST00000018429	17.4185
ENSMUST00000018430	19.5598
ENSMUST00000018431	8.75081
ENSMUST00000018437	3.56577
ENSMUST00000018449	11.4615
ENSMUST00000018466	18.9319
ENSMUST00000018470	15.9892
ENSMUST00000018478	105.621
ENSMUST00000018491	26.2403
ENSMUST00000018506	4.91336
ENSMUST00000018516	28.8691
ENSMUST00000018521	7.07114
ENSMUST00000018522	13.5039
ENSMUST00000018547	14.9768
ENSMUST00000018549	17.6981
ENSMUST00000018556	0.16903
ENSMUST00000018568	11.1883
ENSMUST00000018569	24.2296
ENSMUST00000018577	12.746
ENSMUST00000018593	4.84309
ENSMUST00000018625	68.0529
ENSMUST00000018645	27.9188
ENSMUST00000018653	23.4226
ENSMUST00000018681	7.84354
ENSMUST00000018685	14.7129
ENSMUST00000018691	12.5634
ENSMUST00000018711	4.41807
ENSMUST00000018716	5.10886
ENSMUST00000018718	6.56166
ENSMUST00000018727	17.8491
ENSMUST00000018737	10.7466
ENSMUST00000018743	7.25745
ENSMUST00000018744	2.66698
ENSMUST00000018792	8.78205
ENSMUST00000018805	2.03297
ENSMUST00000018810	15.8769
ENSMUST00000018816	5.98744
ENSMUST00000018821	9.92996
ENSMUST00000018841	48.7958
ENSMUST00000018851	36.7796
ENSMUST00000018875	50.9925
ENSMUST00000018877	8.32588
ENSMUST00000018880	66.735
ENSMUST00000018905	12.751
ENSMUST00000018909	7.88849
ENSMUST00000018914	8.78604
ENSMUST00000018918	6.1053
ENSMUST00000018965	13.2699
ENSMUST00000018985	9.64263
ENSMUST00000018990	21.0259
ENSMUST00000018992	24.1293
ENSMUST00000018993	6.94952
ENSMUST00000019038	11.1472
ENSMUST00000019044	58.7594
ENSMUST00000019050	6.43937
ENSMUST00000019065	21.8871
ENSMUST00000019067	16.1147
ENSMUST00000019075	9.44674
ENSMUST00000019076	88.5233
ENSMUST00000019109	9.27323
ENSMUST00000019118	10.0124
ENSMUST00000019128	7.67008
ENSMUST00000019135	19.1709
ENSMUST00000019143	30.7442
ENSMUST00000019169	7.28929
ENSMUST00000019183	2.15492
ENSMUST00000019198	4.05975
ENSMUST00000019199	169.319
ENSMUST00000019220	1.85652
ENSMUST00000019224	12.1494
ENSMUST00000019229	12.7161
ENSMUST00000019231	12.0466
ENSMUST00000019232	1.32725
ENSMUST00000019276	0.84969
ENSMUST00000019281	25.4338
ENSMUST00000019283	7.89636
ENSMUST00000019287	14.8354
ENSMUST00000019317	8.48358
ENSMUST00000019323	24.9167
ENSMUST00000019333	18.8225
ENSMUST00000019354	10.7038
ENSMUST00000019362	14.559
ENSMUST00000019382	13.0197
ENSMUST00000019405	20.7877
ENSMUST00000019439	4.34482
ENSMUST00000019441	11.164
ENSMUST00000019443	13.8848
ENSMUST00000019445	0.757937
ENSMUST00000019447	6.71421
ENSMUST00000019464	4.32703
ENSMUST00000019470	16.5242
ENSMUST00000019482	2.56939
ENSMUST00000019506	12.733
ENSMUST00000019514	3.71268
ENSMUST00000019517	19.4152
ENSMUST00000019572	50.6224
ENSMUST00000019576	11.8101
ENSMUST00000019577	2.42239
ENSMUST00000019605	6.18184
ENSMUST00000019608	7.22879
ENSMUST00000019611	1.68758
ENSMUST00000019614	14.2995
ENSMUST00000019615	9.09504
ENSMUST00000019631	39.0107
ENSMUST00000019638	1.88807
ENSMUST00000019649	3.69576
ENSMUST00000019660	21.6203
ENSMUST00000019662	9.5338
ENSMUST00000019677	11.4305
ENSMUST00000019722	3.00079
ENSMUST00000019723	6.36083
ENSMUST00000019726	8.91776
ENSMUST00000019734	3.6263
ENSMUST00000019833	40.6336
ENSMUST00000019854	6.39986
ENSMUST00000019859	13.0455
ENSMUST00000019861	30.825
ENSMUST00000019878	2.9393
ENSMUST00000019882	9.01997
ENSMUST00000019907	5.41876
ENSMUST00000019908	5.31981
ENSMUST00000019911	20.8415
ENSMUST00000019917	45.6028
ENSMUST00000019927	43.4275
ENSMUST00000019929	36.3923
ENSMUST00000019932	63.812
ENSMUST00000019937	29.9054
ENSMUST00000019939	19.4781
ENSMUST00000019944	59.8724
ENSMUST00000019950	49.6496
ENSMUST00000019962	39.5244
ENSMUST00000019965	7.74452
ENSMUST00000019967	8.35556
ENSMUST00000019982	10.0005
ENSMUST00000019986	27.8656
ENSMUST00000019987	19.7232
ENSMUST00000019997	22.6256
ENSMUST00000020000	20.0445
ENSMUST00000020002	45.4956
ENSMUST00000020004	10.4578
ENSMUST00000020018	63.5601
ENSMUST00000020027	17.8671
ENSMUST00000020034	5.82597
ENSMUST00000020049	13.2426
ENSMUST00000020078	98.9329
ENSMUST00000020081	19.7498
ENSMUST00000020085	60.0198
ENSMUST00000020099	10.7038
ENSMUST00000020101	72.9291
ENSMUST00000020106	42.7467
ENSMUST00000020107	147.922
ENSMUST00000020109	50.3124
ENSMUST00000020118	88.837
ENSMUST00000020123	11.6657
ENSMUST00000020145	2890.52
ENSMUST00000020149	88.2621
ENSMUST00000020150	49.8864
ENSMUST00000020153	40.1043
ENSMUST00000020157	111.405
ENSMUST00000020159	14.9126
ENSMUST00000020188	56.1351
ENSMUST00000020197	24.4122
ENSMUST00000020203	15.7333
ENSMUST00000020209	30.832
ENSMUST00000020217	7.52227
ENSMUST00000020238	7.38221
ENSMUST00000020251	20.3602
ENSMUST00000020257	19.373
ENSMUST00000020258	49.9894
ENSMUST00000020263	13.3227
ENSMUST00000020268	17.3927
ENSMUST00000020270	18.931
ENSMUST00000020273	29.4514
ENSMUST00000020283	19.3203
ENSMUST00000020284	15.7323
ENSMUST00000020285	8.80309
ENSMUST00000020286	52.6929
ENSMUST00000020288	8.61236
ENSMUST00000020289	41.7123
ENSMUST00000020307	18.3855
ENSMUST00000020308	17.6366
ENSMUST00000020309	19.8899
ENSMUST00000020311	148.737
ENSMUST00000020315	33.6199
ENSMUST00000020316	28.2885
ENSMUST00000020317	8.13277
ENSMUST00000020334	39.2229
ENSMUST00000020339	39.4737
ENSMUST00000020341	3.23088
ENSMUST00000020343	40.4791
ENSMUST00000020358	10.9598
ENSMUST00000020359	1.51569
ENSMUST00000020361	8.49419
ENSMUST00000020365	5.36682
ENSMUST00000020374	30.905
ENSMUST00000020375	26.0824
ENSMUST00000020377	8.21658
ENSMUST00000020379	8.31744
ENSMUST00000020381	27.2853
ENSMUST00000020382	35.4011
ENSMUST00000020391	15.4264
ENSMUST00000020397	6.30815
ENSMUST00000020403	40.2671
ENSMUST00000020408	16.4525
ENSMUST00000020420	6.37655
ENSMUST00000020437	62.8724
ENSMUST00000020440	6.52773
ENSMUST00000020444	15.8518
ENSMUST00000020446	26.5705
ENSMUST00000020449	43.2169
ENSMUST00000020456	4.71757
ENSMUST00000020457	1.51279
ENSMUST00000020461	4.09459
ENSMUST00000020463	4.13128
ENSMUST00000020478	31.2022
ENSMUST00000020484	23.5504
ENSMUST00000020490	14.7577
ENSMUST00000020500	12.0259
ENSMUST00000020501	14.1119
ENSMUST00000020504	15.869
ENSMUST00000020507	7.41228
ENSMUST00000020522	15.6772
ENSMUST00000020523	100.284
ENSMUST00000020524	8.83811
ENSMUST00000020528	12.2215
ENSMUST00000020529	6.74876
ENSMUST00000020530	45.5732
ENSMUST00000020538	8.21618
ENSMUST00000020549	7.97094
ENSMUST00000020550	1.79317
ENSMUST00000020552	10.1204
ENSMUST00000020562	11.4999
ENSMUST00000020578	19.5731
ENSMUST00000020579	11.9763
ENSMUST00000020581	2.25904
ENSMUST00000020608	10.5151
ENSMUST00000020624	24.5576
ENSMUST00000020625	3.82254
ENSMUST00000020630	32.2824
ENSMUST00000020634	74.0811
ENSMUST00000020637	20.7887
ENSMUST00000020640	3.61962
ENSMUST00000020643	17.3923
ENSMUST00000020647	11.7351
ENSMUST00000020649	30.7606
ENSMUST00000020653	20.9812
ENSMUST00000020657	12.6775
ENSMUST00000020665	22.3409
ENSMUST00000020681	11.0282
ENSMUST00000020685	20.2901
ENSMUST00000020687	21.6689
ENSMUST00000020692	18.3311
ENSMUST00000020695	43.7249
ENSMUST00000020699	84.3898
ENSMUST00000020705	8.45446
ENSMUST00000020717	5.93085
ENSMUST00000020718	1.20951
ENSMUST00000020719	3.99889
ENSMUST00000020721	31.3452
ENSMUST00000020734	10.8863
ENSMUST00000020741	35.1241
ENSMUST00000020749	6.57113
ENSMUST00000020755	28.0536
ENSMUST00000020767	14.8708
ENSMUST00000020768	2.09892
ENSMUST00000020769	12.5774
ENSMUST00000020770	17.1877
ENSMUST00000020775	8.58348
ENSMUST00000020794	8.85043
ENSMUST00000020801	14.7079
ENSMUST00000020820	16.354
ENSMUST00000020822	14.5085
ENSMUST00000020824	36.955
ENSMUST00000020826	12.5309
ENSMUST00000020827	14.6079
ENSMUST00000020830	11.6402
ENSMUST00000020831	47.5787
ENSMUST00000020835	42.6469
ENSMUST00000020837	31.4795
ENSMUST00000020846	7.51473
ENSMUST00000020851	16.4934
ENSMUST00000020856	96.0517
ENSMUST00000020877	16.7167
ENSMUST00000020885	24.774
ENSMUST00000020886	19.8822
ENSMUST00000020904	11.4433
ENSMUST00000020908	16.5721
ENSMUST00000020909	11.8808
ENSMUST00000020911	21.6735
ENSMUST00000020915	14.1719
ENSMUST00000020927	9.58676
ENSMUST00000020929	58.2669
ENSMUST00000020930	28.8359
ENSMUST00000020931	36.8305
ENSMUST00000020947	25.7231
ENSMUST00000020954	44.9285
ENSMUST00000020957	13.2255
ENSMUST00000020959	44.5139
ENSMUST00000020962	55.0214
ENSMUST00000020964	1.33545
ENSMUST00000020980	7.78164
ENSMUST00000020981	25.9357
ENSMUST00000020982	32.345
ENSMUST00000020991	4.02352
ENSMUST00000021001	22.9211
ENSMUST00000021018	20.6758
ENSMUST00000021030	10.1282
ENSMUST00000021033	10.0573
ENSMUST00000021038	32.1218
ENSMUST00000021039	17.3362
ENSMUST00000021046	23.0395
ENSMUST00000021048	3.6573
ENSMUST00000021049	5.78094
ENSMUST00000021052	6.6621
ENSMUST00000021060	55.1084
ENSMUST00000021062	7.61945
ENSMUST00000021063	15.544
ENSMUST00000021077	31.8128
ENSMUST00000021079	4.24073
ENSMUST00000021082	11.028
ENSMUST00000021083	42.5063
ENSMUST00000021084	7.81505
ENSMUST00000021085	6.90783
ENSMUST00000021087	6.30086
ENSMUST00000021089	6.5998
ENSMUST00000021090	43.5604
ENSMUST00000021091	23.3494
ENSMUST00000021097	14.6451
ENSMUST00000021101	14.9522
ENSMUST00000021114	10.672
ENSMUST00000021116	14.7275
ENSMUST00000021120	5.70184
ENSMUST00000021130	44.1489
ENSMUST00000021133	21.5399
ENSMUST00000021135	32.1201
ENSMUST00000021148	59.4404
ENSMUST00000021157	5.4391
ENSMUST00000021158	9.77728
ENSMUST00000021160	0.857027
ENSMUST00000021170	27.1233
ENSMUST00000021173	80.4155
ENSMUST00000021177	22.3234
ENSMUST00000021180	11.6347
ENSMUST00000021181	10.7708
ENSMUST00000021183	30.7905
ENSMUST00000021187	8.51012
ENSMUST00000021197	62.4291
ENSMUST00000021201	82.8302
ENSMUST00000021203	6.39659
ENSMUST00000021217	4.71815
ENSMUST00000021226	23.5322
ENSMUST00000021227	3.71969
ENSMUST00000021239	8.97299
ENSMUST00000021243	9.79957
ENSMUST00000021271	17.1047
ENSMUST00000021273	4.80518
ENSMUST00000021277	14.3329
ENSMUST00000021278	32.9526
ENSMUST00000021296	17.5532
ENSMUST00000021297	18.4165
ENSMUST00000021302	3.36533
ENSMUST00000021306	23.9323
ENSMUST00000021311	12.2769
ENSMUST00000021313	29.1965
ENSMUST00000021314	16.1926
ENSMUST00000021324	39.6408
ENSMUST00000021329	38.4502
ENSMUST00000021332	10.8097
ENSMUST00000021338	18.6871
ENSMUST00000021345	70.8332
ENSMUST00000021347	35.5064
ENSMUST00000021356	2.14977
ENSMUST00000021359	25.5
ENSMUST00000021362	13.059
ENSMUST00000021368	9.26583
ENSMUST00000021375	66.2281
ENSMUST00000021379	21.0429
ENSMUST00000021380	36.2513
ENSMUST00000021381	12.3533
ENSMUST00000021405	10.4784
ENSMUST00000021410	27.7688
ENSMUST00000021412	25.6347
ENSMUST00000021413	13.7163
ENSMUST00000021416	13.7205
ENSMUST00000021424	46.6679
ENSMUST00000021425	25.7859
ENSMUST00000021428	16.1837
ENSMUST00000021447	21.8147
ENSMUST00000021450	66.2939
ENSMUST00000021467	10.5634
ENSMUST00000021468	507.212
ENSMUST00000021479	17.2337
ENSMUST00000021486	13.5674
ENSMUST00000021514	27.7453
ENSMUST00000021522	46.2443
ENSMUST00000021530	155.569
ENSMUST00000021535	21.738
ENSMUST00000021536	14.5341
ENSMUST00000021539	61.3219
ENSMUST00000021544	3.39726
ENSMUST00000021547	41.2557
ENSMUST00000021552	28.3427
ENSMUST00000021554	62.6289
ENSMUST00000021559	2.87779
ENSMUST00000021567	74.1206
ENSMUST00000021574	20.9126
ENSMUST00000021592	36.5532
ENSMUST00000021595	5.66284
ENSMUST00000021596	24.3087
ENSMUST00000021605	75.3717
ENSMUST00000021606	38.097
ENSMUST00000021611	26.2511
ENSMUST00000021614	21.1972
ENSMUST00000021620	5.35801
ENSMUST00000021647	4.05856
ENSMUST00000021649	24.9263
ENSMUST00000021659	3.2708
ENSMUST00000021661	15.5895
ENSMUST00000021667	12.5207
ENSMUST00000021668	53.1361
ENSMUST00000021670	53.8606
ENSMUST00000021674	34.3142
ENSMUST00000021692	19.3382
ENSMUST00000021693	9.16975
ENSMUST00000021698	10.7456
ENSMUST00000021706	10.3388
ENSMUST00000021715	2.65992
ENSMUST00000021726	25.1065
ENSMUST00000021728	11.9513
ENSMUST00000021761	8.3184
ENSMUST00000021785	259.043
ENSMUST00000021787	0.575152
ENSMUST00000021790	22.234
ENSMUST00000021803	19.4866
ENSMUST00000021807	6.69397
ENSMUST00000021817	15.581
ENSMUST00000021832	44.7545
ENSMUST00000021843	63.5058
ENSMUST00000021844	30.4086
ENSMUST00000021847	18.8092
ENSMUST00000021854	28.0591
ENSMUST00000021864	20.1288
ENSMUST00000021866	18.1114
ENSMUST00000021870	14.0556
ENSMUST00000021903	25.611
ENSMUST00000021920	23.4432
ENSMUST00000021921	6.53043
ENSMUST00000021929	97.7822
ENSMUST00000021930	13.5649
ENSMUST00000021933	48.7678
ENSMUST00000021937	32.1504
ENSMUST00000021940	11.8582
ENSMUST00000021941	2.91896
ENSMUST00000021942	3.63668
ENSMUST00000021956	15.7346
ENSMUST00000021957	4.36526
ENSMUST00000021959	12.8783
ENSMUST00000021963	17.93
ENSMUST00000021990	128.539
ENSMUST00000021991	32.4852
ENSMUST00000021993	14.0143
ENSMUST00000022009	27.0876
ENSMUST00000022030	23.0883
ENSMUST00000022032	6.06564
ENSMUST00000022038	13.6899
ENSMUST00000022039	36.6044
ENSMUST00000022040	55.4113
ENSMUST00000022053	26.5049
ENSMUST00000022060	40.027
ENSMUST00000022063	11.1887
ENSMUST00000022064	3.79856
ENSMUST00000022087	5.65824
ENSMUST00000022089	20.9135
ENSMUST00000022097	16.13
ENSMUST00000022098	30.2034
ENSMUST00000022099	24.5705
ENSMUST00000022102	34.1584
ENSMUST00000022121	42.6682
ENSMUST00000022135	10.437
ENSMUST00000022147	18.7601
ENSMUST00000022163	8.60884
ENSMUST00000022169	24.5804
ENSMUST00000022170	70.477
ENSMUST00000022176	18.6707
ENSMUST00000022185	24.3452
ENSMUST00000022189	17.7796
ENSMUST00000022196	76.1499
ENSMUST00000022203	6.73729
ENSMUST00000022204	3.02404
ENSMUST00000022212	37.7588
ENSMUST00000022217	184.087
ENSMUST00000022218	17.585
ENSMUST00000022222	7.32762
ENSMUST00000022224	23.9742
ENSMUST00000022226	32.6534
ENSMUST00000022245	17.0311
ENSMUST00000022256	7.489
ENSMUST00000022257	125.167
ENSMUST00000022268	14.1356
ENSMUST00000022281	18.7279
ENSMUST00000022292	59.1688
ENSMUST00000022293	7.06119
ENSMUST00000022294	26.6611
ENSMUST00000022295	1.55374
ENSMUST00000022296	39.199
ENSMUST00000022311	4.61116
ENSMUST00000022322	21.7301
ENSMUST00000022341	11.2671
ENSMUST00000022343	7.78365
ENSMUST00000022344	27.4723
ENSMUST00000022345	20.353
ENSMUST00000022353	0.994193
ENSMUST00000022355	39.3529
ENSMUST00000022358	6.39439
ENSMUST00000022369	107.405
ENSMUST00000022371	10.8489
ENSMUST00000022378	19.9426
ENSMUST00000022380	9.44015
ENSMUST00000022386	267.567
ENSMUST00000022416	193.865
ENSMUST00000022419	14.5763
ENSMUST00000022429	23.8276
ENSMUST00000022446	26.2916
ENSMUST00000022450	44.3745
ENSMUST00000022451	57.1082
ENSMUST00000022458	15.0457
ENSMUST00000022461	34.7136
ENSMUST00000022462	39.3083
ENSMUST00000022469	11.8449
ENSMUST00000022470	107.282
ENSMUST00000022476	5.86394
ENSMUST00000022494	64.3448
ENSMUST00000022496	25.334
ENSMUST00000022504	210.008
ENSMUST00000022507	32.3845
ENSMUST00000022511	5.61213
ENSMUST00000022531	54.3251
ENSMUST00000022535	23.5911
ENSMUST00000022536	19.277
ENSMUST00000022538	19.223
ENSMUST00000022544	32.6515
ENSMUST00000022550	50.726
ENSMUST00000022555	17.9423
ENSMUST00000022573	28.5405
ENSMUST00000022577	258.011
ENSMUST00000022580	145.993
ENSMUST00000022585	48.1747
ENSMUST00000022586	32.5105
ENSMUST00000022587	15.1477
ENSMUST00000022593	58.2964
ENSMUST00000022595	92.1383
ENSMUST00000022597	40.2099
ENSMUST00000022599	173.327
ENSMUST00000022601	70.0837
ENSMUST00000022609	69.2598
ENSMUST00000022612	9.87591
ENSMUST00000022613	15.4128
ENSMUST00000022614	23.185
ENSMUST00000022616	20.7813
ENSMUST00000022623	16.4302
ENSMUST00000022629	19.712
ENSMUST00000022634	15.0105
ENSMUST00000022656	6.7669
ENSMUST00000022663	7.503
ENSMUST00000022665	4.04322
ENSMUST00000022680	7.05099
ENSMUST00000022681	0.787351
ENSMUST00000022688	30.7766
ENSMUST00000022690	10.9445
ENSMUST00000022693	3.9274
ENSMUST00000022696	10.5898
ENSMUST00000022702	79.5559
ENSMUST00000022704	32.4797
ENSMUST00000022705	15.6629
ENSMUST00000022706	144.211
ENSMUST00000022709	0.410307
ENSMUST00000022715	44.2499
ENSMUST00000022720	13.7898
ENSMUST00000022721	7.36623
ENSMUST00000022727	18.3992
ENSMUST00000022734	56.6923
ENSMUST00000022766	2.38624
ENSMUST00000022767	8.16692
ENSMUST00000022781	16.6501
ENSMUST00000022784	28.2588
ENSMUST00000022791	117.448
ENSMUST00000022793	11.6652
ENSMUST00000022794	4.30681
ENSMUST00000022803	13.8005
ENSMUST00000022806	10.9397
ENSMUST00000022808	8.79375
ENSMUST00000022815	18.7729
ENSMUST00000022816	54.1067
ENSMUST00000022828	3.15173
ENSMUST00000022831	5.15252
ENSMUST00000022842	9.59705
ENSMUST00000022849	16.1929
ENSMUST00000022855	22.7939
ENSMUST00000022865	48.0764
ENSMUST00000022875	13.8523
ENSMUST00000022890	63.8324
ENSMUST00000022894	6.55209
ENSMUST00000022904	14.9989
ENSMUST00000022906	14.8434
ENSMUST00000022925	17.4004
ENSMUST00000022927	7.43559
ENSMUST00000022960	23.3417
ENSMUST00000022971	15.1355
ENSMUST00000022976	14.825
ENSMUST00000022977	9.6849
ENSMUST00000022980	13.5894
ENSMUST00000022992	24.665
ENSMUST00000022993	27.646
ENSMUST00000022998	49.575
ENSMUST00000023024	39.5541
ENSMUST00000023029	10.0054
ENSMUST00000023036	8.95676
ENSMUST00000023039	7.55358
ENSMUST00000023043	7.69393
ENSMUST00000023048	4.12609
ENSMUST00000023050	18.6752
ENSMUST00000023055	13.8974
ENSMUST00000023060	10.8358
ENSMUST00000023061	9.46893
ENSMUST00000023062	4.27561
ENSMUST00000023064	35.6436
ENSMUST00000023069	65.8611
ENSMUST00000023071	14.9668
ENSMUST00000023075	9.75587
ENSMUST00000023085	8.50911
ENSMUST00000023086	3.7052
ENSMUST00000023087	19.2574
ENSMUST00000023099	14.7851
ENSMUST00000023100	26.4506
ENSMUST00000023104	21.0356
ENSMUST00000023112	18.3452
ENSMUST00000023113	7.02379
ENSMUST00000023116	6.43422
ENSMUST00000023117	5.4808
ENSMUST00000023143	50.9659
ENSMUST00000023146	33.8246
ENSMUST00000023150	41.6243
ENSMUST00000023151	67.4074
ENSMUST00000023157	9.13313
ENSMUST00000023159	10.9662
ENSMUST00000023165	3.52702
ENSMUST00000023171	8.98299
ENSMUST00000023176	15.4877
ENSMUST00000023179	21.5248
ENSMUST00000023189	24.1236
ENSMUST00000023203	1.53401
ENSMUST00000023206	56.0786
ENSMUST00000023210	4.23027
ENSMUST00000023211	3.64708
ENSMUST00000023212	9.87298
ENSMUST00000023213	4.86195
ENSMUST00000023214	6.96525
ENSMUST00000023217	4.10252
ENSMUST00000023225	40.2548
ENSMUST00000023226	8.92216
ENSMUST00000023235	8.88723
ENSMUST00000023259	4.44536
ENSMUST00000023261	0.591536
ENSMUST00000023269	4.26093
ENSMUST00000023283	28.4581
ENSMUST00000023289	21.2117
ENSMUST00000023294	29.3608
ENSMUST00000023334	4.57167
ENSMUST00000023343	60.0651
ENSMUST00000023348	13.3955
ENSMUST00000023353	14.6572
ENSMUST00000023357	14.725
ENSMUST00000023359	33.6303
ENSMUST00000023361	48.1205
ENSMUST00000023362	11.4127
ENSMUST00000023363	32.9225
ENSMUST00000023365	87.02
ENSMUST00000023391	24.2518
ENSMUST00000023396	6.44238
ENSMUST00000023407	13.4471
ENSMUST00000023426	25.0513
ENSMUST00000023431	32.8217
ENSMUST00000023432	4.72297
ENSMUST00000023444	12.3534
ENSMUST00000023454	19.4791
ENSMUST00000023455	5.36809
ENSMUST00000023457	40.0036
ENSMUST00000023460	13.9099
ENSMUST00000023462	62.0818
ENSMUST00000023465	26.8967
ENSMUST00000023467	42.4345
ENSMUST00000023477	22.7475
ENSMUST00000023486	43.5217
ENSMUST00000023489	26.0126
ENSMUST00000023491	117.89
ENSMUST00000023502	13.468
ENSMUST00000023507	13.7211
ENSMUST00000023509	77.8848
ENSMUST00000023510	9.13034
ENSMUST00000023514	45.0431
ENSMUST00000023525	147.157
ENSMUST00000023534	80.3216
ENSMUST00000023535	25.8589
ENSMUST00000023550	69.8503
ENSMUST00000023561	26.6534
ENSMUST00000023562	24.0992
ENSMUST00000023564	0.946669
ENSMUST00000023570	15.226
ENSMUST00000023580	6.03522
ENSMUST00000023598	4.0559
ENSMUST00000023599	3.0275
ENSMUST00000023608	8.68538
ENSMUST00000023610	19.9579
ENSMUST00000023612	44.862
ENSMUST00000023614	7.45138
ENSMUST00000023615	37.6313
ENSMUST00000023630	38.2944
ENSMUST00000023631	27.012
ENSMUST00000023666	16.9028
ENSMUST00000023669	128.929
ENSMUST00000023672	33.2767
ENSMUST00000023673	5.90001
ENSMUST00000023677	7.94874
ENSMUST00000023682	8.78471
ENSMUST00000023684	23.4227
ENSMUST00000023687	14.691
ENSMUST00000023689	63.8001
ENSMUST00000023693	29.7724
ENSMUST00000023694	35.9282
ENSMUST00000023698	13.2585
ENSMUST00000023707	14.113
ENSMUST00000023727	26.618
ENSMUST00000023736	23.5778
ENSMUST00000023741	0.820013
ENSMUST00000023749	11.2183
ENSMUST00000023756	16.1985
ENSMUST00000023759	16.8948
ENSMUST00000023760	1.33393
ENSMUST00000023761	6.47466
ENSMUST00000023762	19.9999
ENSMUST00000023769	19.1134
ENSMUST00000023774	20.6282
ENSMUST00000023779	14.7351
ENSMUST00000023807	2.34268
ENSMUST00000023810	26.5196
ENSMUST00000023812	0.995492
ENSMUST00000023813	12.422
ENSMUST00000023814	1.58926
ENSMUST00000023829	22.9339
ENSMUST00000023830	42.1625
ENSMUST00000023849	12.8211
ENSMUST00000023851	15.5095
ENSMUST00000023867	7.79305
ENSMUST00000023869	13.9175
ENSMUST00000023873	36.025
ENSMUST00000023882	3.71457
ENSMUST00000023911	24.7882
ENSMUST00000023918	17.1759
ENSMUST00000023924	23.0212
ENSMUST00000023952	5.16101
ENSMUST00000024004	7.19887
ENSMUST00000024031	1.86319
ENSMUST00000024056	17.2937
ENSMUST00000024078	23.65
ENSMUST00000024119	5.52363
ENSMUST00000024123	1.82121
ENSMUST00000024260	8.53172
ENSMUST00000024270	10.4478
ENSMUST00000024338	1.83772
ENSMUST00000024470	2.63193
ENSMUST00000024492	14.3309
ENSMUST00000024518	10.9783
ENSMUST00000024570	100.373
ENSMUST00000024599	9.83889
ENSMUST00000024620	20.6733
ENSMUST00000024627	20.9833
ENSMUST00000024636	11.4527
ENSMUST00000024657	2.19848
ENSMUST00000024697	1.86609
ENSMUST00000024698	8.36379
ENSMUST00000024701	13.3698
ENSMUST00000024702	3.55503
ENSMUST00000024709	28.4375
ENSMUST00000024727	73.0939
ENSMUST00000024733	59.5849
ENSMUST00000024736	12.7396
ENSMUST00000024739	6.30868
ENSMUST00000024742	3.32189
ENSMUST00000024747	0.994162
ENSMUST00000024748	5.07283
ENSMUST00000024749	11.0991
ENSMUST00000024763	18.8529
ENSMUST00000024766	22.0838
ENSMUST00000024778	19.687
ENSMUST00000024783	4.47845
ENSMUST00000024797	38.5342
ENSMUST00000024811	12.2301
ENSMUST00000024816	17.2475
ENSMUST00000024817	31.4143
ENSMUST00000024823	36.2557
ENSMUST00000024839	4.20365
ENSMUST00000024840	1065.03
ENSMUST00000024846	0.501267
ENSMUST00000024851	16.7594
ENSMUST00000024869	24.3959
ENSMUST00000024873	19.3777
ENSMUST00000024884	24.8049
ENSMUST00000024885	9.84111
ENSMUST00000024887	5.79198
ENSMUST00000024897	27.8979
ENSMUST00000024905	67.9657
ENSMUST00000024906	151.729
ENSMUST00000024909	14.2982
ENSMUST00000024930	17.1717
ENSMUST00000024931	1.80376
ENSMUST00000024932	7.47759
ENSMUST00000024944	25.8837
ENSMUST00000024946	32.6104
ENSMUST00000024956	22.1905
ENSMUST00000024957	20.7577
ENSMUST00000024959	24.3704
ENSMUST00000024967	40.8226
ENSMUST00000024976	1.7497
ENSMUST00000024978	3.18151
ENSMUST00000024983	50.3939
ENSMUST00000024987	8.61952
ENSMUST00000025019	1.58745
ENSMUST00000025020	2.32742
ENSMUST00000025023	34.3818
ENSMUST00000025025	13.594
ENSMUST00000025027	4.54146
ENSMUST00000025034	8.95801
ENSMUST00000025036	41.1522
ENSMUST00000025045	11.0684
ENSMUST00000025050	25.4923
ENSMUST00000025052	6.45961
ENSMUST00000025053	6.21187
ENSMUST00000025057	9.45827
ENSMUST00000025058	23.4458
ENSMUST00000025073	19.4055
ENSMUST00000025077	24.6076
ENSMUST00000025078	84.5412
ENSMUST00000025083	33.6178
ENSMUST00000025089	12.3019
ENSMUST00000025095	16.9581
ENSMUST00000025109	15.8528
ENSMUST00000025120	30.552
ENSMUST00000025137	11.9531
ENSMUST00000025161	5.84997
ENSMUST00000025163	3.72312
ENSMUST00000025170	1.13788
ENSMUST00000025178	25.9663
ENSMUST00000025181	13.7294
ENSMUST00000025183	14.9602
ENSMUST00000025186	5.41502
ENSMUST00000025193	0.553101
ENSMUST00000025204	8.7051
ENSMUST00000025217	5.92185
ENSMUST00000025218	39.3233
ENSMUST00000025228	10.0581
ENSMUST00000025241	48.2877
ENSMUST00000025243	29.4538
ENSMUST00000025246	2.73814
ENSMUST00000025249	1.27731
ENSMUST00000025250	5.21556
ENSMUST00000025253	9.32413
ENSMUST00000025264	13.3626
ENSMUST00000025270	7.34408
ENSMUST00000025276	23.6475
ENSMUST00000025278	7.71588
ENSMUST00000025290	23.5313
ENSMUST00000025292	3.35708
ENSMUST00000025293	169.043
ENSMUST00000025294	129.669
ENSMUST00000025300	10.971
ENSMUST00000025305	8.34702
ENSMUST00000025314	54.7744
ENSMUST00000025319	7.7229
ENSMUST00000025329	0.347209
ENSMUST00000025337	78.7449
ENSMUST00000025338	17.6215
ENSMUST00000025350	15.2062
ENSMUST00000025363	65.7287
ENSMUST00000025364	16.2321
ENSMUST00000025375	29.3073
ENSMUST00000025393	40.7935
ENSMUST00000025406	43.6735
ENSMUST00000025408	10.0684
ENSMUST00000025419	38.7474
ENSMUST00000025420	126.925
ENSMUST00000025421	17.5404
ENSMUST00000025425	24.6329
ENSMUST00000025427	38.7686
ENSMUST00000025439	94.5932
ENSMUST00000025444	13.735
ENSMUST00000025463	16.4882
ENSMUST00000025464	17.2206
ENSMUST00000025474	17.8978
ENSMUST00000025476	28.1848
ENSMUST00000025483	35.5699
ENSMUST00000025484	114.82
ENSMUST00000025486	15.2337
ENSMUST00000025490	170.095
ENSMUST00000025505	10.319
ENSMUST00000025506	27.8668
ENSMUST00000025511	7.11175
ENSMUST00000025542	18.0491
ENSMUST00000025546	37.7051
ENSMUST00000025549	35.1632
ENSMUST00000025561	9.41223
ENSMUST00000025562	17.9979
ENSMUST00000025563	8.73162
ENSMUST00000025567	12.9706
ENSMUST00000025568	22.6298
ENSMUST00000025569	1.05762
ENSMUST00000025570	33.5378
ENSMUST00000025590	9.99503
ENSMUST00000025595	14.1481
ENSMUST00000025617	67.9928
ENSMUST00000025631	758.401
ENSMUST00000025632	86.7273
ENSMUST00000025639	18.5798
ENSMUST00000025642	15.1289
ENSMUST00000025645	30.8254
ENSMUST00000025649	29.8929
ENSMUST00000025651	6.03991
ENSMUST00000025659	23.2107
ENSMUST00000025663	101.237
ENSMUST00000025667	31.9312
ENSMUST00000025675	4.62933
ENSMUST00000025679	11.8048
ENSMUST00000025681	5.49686
ENSMUST00000025684	12.2166
ENSMUST00000025696	14.0309
ENSMUST00000025702	5.15802
ENSMUST00000025706	2.1607
ENSMUST00000025707	17.2269
ENSMUST00000025711	7.87485
ENSMUST00000025713	0.642297
ENSMUST00000025714	19.3274
ENSMUST00000025723	3.3686
ENSMUST00000025728	1.06664
ENSMUST00000025729	26.6669
ENSMUST00000025739	28.5882
ENSMUST00000025740	2.22646
ENSMUST00000025743	42.4198
ENSMUST00000025745	45.7376
ENSMUST00000025749	2.39065
ENSMUST00000025751	56.9485
ENSMUST00000025752	6.57834
ENSMUST00000025759	6.9812
ENSMUST00000025760	12.1687
ENSMUST00000025761	0.266127
ENSMUST00000025762	8.73622
ENSMUST00000025767	6.03255
ENSMUST00000025773	10.768
ENSMUST00000025774	8.53182
ENSMUST00000025779	4.39265
ENSMUST00000025791	2.80019
ENSMUST00000025798	5.47859
ENSMUST00000025802	12.2054
ENSMUST00000025804	4.93549
ENSMUST00000025805	5.08713
ENSMUST00000025811	2.60075
ENSMUST00000025818	7.23555
ENSMUST00000025823	14.2056
ENSMUST00000025827	39.3752
ENSMUST00000025835	69.4876
ENSMUST00000025841	8.41543
ENSMUST00000025846	14.2909
ENSMUST00000025850	0.78347
ENSMUST00000025851	11.4342
ENSMUST00000025853	9.22978
ENSMUST00000025856	30.06
ENSMUST00000025864	3.1839
ENSMUST00000025867	12.8877
ENSMUST00000025885	1.6925
ENSMUST00000025890	6.97545
ENSMUST00000025891	7.06916
ENSMUST00000025893	10.0527
ENSMUST00000025897	6.74887
ENSMUST00000025904	13.2042
ENSMUST00000025906	2.56235
ENSMUST00000025909	8.27696
ENSMUST00000025910	0.989691
ENSMUST00000025912	3.25821
ENSMUST00000025914	1.5166
ENSMUST00000025915	6.62276
ENSMUST00000025918	15.2566
ENSMUST00000025924	31.6238
ENSMUST00000025930	8.0036
ENSMUST00000025931	31.5599
ENSMUST00000025932	56.0821
ENSMUST00000025951	2.51186
ENSMUST00000025955	23.66
ENSMUST00000025957	23.4751
ENSMUST00000025961	16.1532
ENSMUST00000025963	25.3424
ENSMUST00000025965	26.6511
ENSMUST00000025979	16.2214
ENSMUST00000025983	59.7892
ENSMUST00000025989	29.7235
ENSMUST00000025997	8.63388
ENSMUST00000025998	2.80444
ENSMUST00000026008	4.5503
ENSMUST00000026009	12.4285
ENSMUST00000026011	81.7815
ENSMUST00000026027	13.9248
ENSMUST00000026032	24.852
ENSMUST00000026043	18.6875
ENSMUST00000026048	140.8
ENSMUST00000026050	19.1414
ENSMUST00000026092	29.1269
ENSMUST00000026093	12.8047
ENSMUST00000026122	6.79838
ENSMUST00000026125	6.81474
ENSMUST00000026126	24.5755
ENSMUST00000026128	10.7711
ENSMUST00000026129	5.99779
ENSMUST00000026133	9.42058
ENSMUST00000026135	28.9457
ENSMUST00000026137	10.0499
ENSMUST00000026142	19.0892
ENSMUST00000026151	3.11023
ENSMUST00000026154	4.31354
ENSMUST00000026156	10.2468
ENSMUST00000026168	7.57289
ENSMUST00000026173	49.0735
ENSMUST00000026188	39.7905
ENSMUST00000026190	5.45081
ENSMUST00000026196	43.0259
ENSMUST00000026217	78.5548
ENSMUST00000026218	18.8874
ENSMUST00000026221	1.98419
ENSMUST00000026222	11.3926
ENSMUST00000026225	2.53068
ENSMUST00000026227	5.05677
ENSMUST00000026243	22.4633
ENSMUST00000026256	5.81917
ENSMUST00000026262	39.8519
ENSMUST00000026264	49.4177
ENSMUST00000026266	105.345
ENSMUST00000026269	17.8072
ENSMUST00000026288	27.9153
ENSMUST00000026292	53.1693
ENSMUST00000026295	7.92726
ENSMUST00000026296	9.73357
ENSMUST00000026297	52.0577
ENSMUST00000026303	24.4568
ENSMUST00000026318	105.668
ENSMUST00000026322	20.5383
ENSMUST00000026324	143.799
ENSMUST00000026328	32.6767
ENSMUST00000026354	31.6014
ENSMUST00000026387	15.4782
ENSMUST00000026405	3.11714
ENSMUST00000026406	2.00659
ENSMUST00000026407	11.3351
ENSMUST00000026408	0.604841
ENSMUST00000026409	6.71675
ENSMUST00000026410	2.1793
ENSMUST00000026415	7.0707
ENSMUST00000026416	7.0707
ENSMUST00000026420	9.38047
ENSMUST00000026425	14.1467
ENSMUST00000026427	21.3603
ENSMUST00000026433	3.30879
ENSMUST00000026434	5.90986
ENSMUST00000026436	43.8345
ENSMUST00000026439	11.5469
ENSMUST00000026442	23.3406
ENSMUST00000026448	18.8393
ENSMUST00000026459	6.44043
ENSMUST00000026461	6.88602
ENSMUST00000026469	5.03446
ENSMUST00000026470	6.07955
ENSMUST00000026475	11.6479
ENSMUST00000026476	2.13214
ENSMUST00000026479	5.61739
ENSMUST00000026480	19.2295
ENSMUST00000026485	23.2657
ENSMUST00000026487	11.7856
ENSMUST00000026495	8.10664
ENSMUST00000026500	15.548
ENSMUST00000026506	26.2291
ENSMUST00000026507	22.2974
ENSMUST00000026519	15.9912
ENSMUST00000026520	20.9278
ENSMUST00000026538	61.6686
ENSMUST00000026547	56.5478
ENSMUST00000026550	79.1384
ENSMUST00000026557	21.3344
ENSMUST00000026558	4.53092
ENSMUST00000026559	8.08288
ENSMUST00000026560	9.6427
ENSMUST00000026561	2.45138
ENSMUST00000026565	50.6813
ENSMUST00000026568	6.55565
ENSMUST00000026569	0.234912
ENSMUST00000026571	9.80943
ENSMUST00000026572	5.91139
ENSMUST00000026573	2.9961
ENSMUST00000026583	5.70495
ENSMUST00000026585	7.39411
ENSMUST00000026586	14.1381
ENSMUST00000026595	112.295
ENSMUST00000026608	22.4581
ENSMUST00000026613	12.1117
ENSMUST00000026624	33.1056
ENSMUST00000026635	32.5685
ENSMUST00000026649	2.83588
ENSMUST00000026658	72.9357
ENSMUST00000026659	4.45803
ENSMUST00000026661	2.70445
ENSMUST00000026663	6.17627
ENSMUST00000026665	17.9377
ENSMUST00000026667	16.915
ENSMUST00000026671	27.1443
ENSMUST00000026681	23.2207
ENSMUST00000026698	9.66054
ENSMUST00000026699	17.5456
ENSMUST00000026703	62.682
ENSMUST00000026704	13.0635
ENSMUST00000026710	7.64337
ENSMUST00000026723	51.6628
ENSMUST00000026737	7.40154
ENSMUST00000026743	16.7038
ENSMUST00000026816	14.366
ENSMUST00000026817	1.99573
ENSMUST00000026818	22.3475
ENSMUST00000026823	33.3754
ENSMUST00000026826	3.58597
ENSMUST00000026827	3.88747
ENSMUST00000026828	2.81262
ENSMUST00000026831	0.843333
ENSMUST00000026832	2.00882
ENSMUST00000026833	0.608821
ENSMUST00000026839	43.8486
ENSMUST00000026843	20.0552
ENSMUST00000026846	12.4932
ENSMUST00000026858	23.1988
ENSMUST00000026859	7.49604
ENSMUST00000026887	18.6953
ENSMUST00000026891	36.9663
ENSMUST00000026892	58.6636
ENSMUST00000026895	1.99451
ENSMUST00000026899	6.31518
ENSMUST00000026900	5.53257
ENSMUST00000026902	24.2406
ENSMUST00000026926	55.6807
ENSMUST00000026927	13.1108
ENSMUST00000026937	23.3648
ENSMUST00000026975	34.188
ENSMUST00000026976	14.6445
ENSMUST00000026986	9.18152
ENSMUST00000026987	6.62998
ENSMUST00000026988	6.1815
ENSMUST00000026989	9.90455
ENSMUST00000026990	3.67
ENSMUST00000026991	28.1274
ENSMUST00000026999	13.9282
ENSMUST00000027027	87.7858
ENSMUST00000027040	79.9872
ENSMUST00000027050	21.2828
ENSMUST00000027053	35.5055
ENSMUST00000027057	25.2259
ENSMUST00000027066	41.736
ENSMUST00000027068	18.9787
ENSMUST00000027071	94.1174
ENSMUST00000027103	48.0357
ENSMUST00000027108	5.74803
ENSMUST00000027111	9.73987
ENSMUST00000027112	2.09812
ENSMUST00000027114	17.2662
ENSMUST00000027122	52.764
ENSMUST00000027123	4.99002
ENSMUST00000027125	52.343
ENSMUST00000027127	35.5739
ENSMUST00000027131	39.4451
ENSMUST00000027139	10.7229
ENSMUST00000027149	22.1418
ENSMUST00000027153	44.1608
ENSMUST00000027157	26.3606
ENSMUST00000027168	79.0354
ENSMUST00000027173	9.9694
ENSMUST00000027174	24.5978
ENSMUST00000027186	85.5132
ENSMUST00000027189	48.9908
ENSMUST00000027193	18.7162
ENSMUST00000027198	28.8827
ENSMUST00000027214	356.661
ENSMUST00000027215	37.4195
ENSMUST00000027232	46.6695
ENSMUST00000027251	16.8001
ENSMUST00000027252	15.1705
ENSMUST00000027263	60.6648
ENSMUST00000027279	90.9879
ENSMUST00000027285	24.8935
ENSMUST00000027286	24.9021
ENSMUST00000027290	109.217
ENSMUST00000027297	71.4577
ENSMUST00000027303	7.93651
ENSMUST00000027315	18.1734
ENSMUST00000027322	113.3
ENSMUST00000027337	313.861
ENSMUST00000027357	11.7896
ENSMUST00000027358	3.70577
ENSMUST00000027367	1.74266
ENSMUST00000027370	8.25482
ENSMUST00000027373	25.6825
[truncated: 24,341 more rows]

## Sheet: RNF20+- 1
transcript_id	PI.x
ENSMUST00000000001	22.5455
ENSMUST00000000028	14.723
ENSMUST00000000058	20.225
ENSMUST00000000080	6.24155
ENSMUST00000000090	470.111
ENSMUST00000000094	4.58261
ENSMUST00000000137	12.0732
ENSMUST00000000175	15.1999
ENSMUST00000000188	11.121
ENSMUST00000000260	38.9323
ENSMUST00000000284	6.762
ENSMUST00000000287	36.0938
ENSMUST00000000291	3.25473
ENSMUST00000000335	7.05512
ENSMUST00000000348	40.1294
ENSMUST00000000356	11.5548
ENSMUST00000000384	23.8333
ENSMUST00000000388	14.2008
ENSMUST00000000394	17.3941
ENSMUST00000000421	2.55525
ENSMUST00000000430	54.3765
ENSMUST00000000449	10.5947
ENSMUST00000000451	159.978
ENSMUST00000000466	6.12522
ENSMUST00000000505	2.22808
ENSMUST00000000544	4.92342
ENSMUST00000000590	140.015
ENSMUST00000000619	19.8693
ENSMUST00000000724	37.8114
ENSMUST00000000727	20.0118
ENSMUST00000000756	8.04247
ENSMUST00000000759	8.02713
ENSMUST00000000767	24.8527
ENSMUST00000000776	785.256
ENSMUST00000000793	25.663
ENSMUST00000000804	18.2768
ENSMUST00000000844	10.0588
ENSMUST00000000894	7.59169
ENSMUST00000000924	5.12161
ENSMUST00000000925	9.93762
ENSMUST00000000939	7.15415
ENSMUST00000000940	2.6151
ENSMUST00000000985	11.5253
ENSMUST00000001002	39.1236
ENSMUST00000001027	83.5376
ENSMUST00000001036	3.79822
ENSMUST00000001042	4.66828
ENSMUST00000001043	9.23798
ENSMUST00000001051	2.81014
ENSMUST00000001063	4.85656
ENSMUST00000001079	6.19631
ENSMUST00000001080	7.79977
ENSMUST00000001092	10.3472
ENSMUST00000001109	8.30367
ENSMUST00000001115	18.1228
ENSMUST00000001125	2.87727
ENSMUST00000001127	16.7663
ENSMUST00000001155	2.78499
ENSMUST00000001162	0.439996
ENSMUST00000001171	32.2848
ENSMUST00000001179	15.3556
ENSMUST00000001184	19.0759
ENSMUST00000001204	3.41786
ENSMUST00000001240	40.0108
ENSMUST00000001242	7.37852
ENSMUST00000001258	11.918
ENSMUST00000001280	8.26053
ENSMUST00000001326	20.2109
ENSMUST00000001327	6.6884
ENSMUST00000001331	6.47689
ENSMUST00000001335	32.5102
ENSMUST00000001339	50.6735
ENSMUST00000001415	9.47426
ENSMUST00000001416	259.083
ENSMUST00000001419	3.55261
ENSMUST00000001439	8.58193
ENSMUST00000001451	93.817
ENSMUST00000001452	25.4276
ENSMUST00000001454	4.17201
ENSMUST00000001455	5.76536
ENSMUST00000001456	7.13301
ENSMUST00000001460	40.2626
ENSMUST00000001479	4.94052
ENSMUST00000001480	0.244648
ENSMUST00000001485	9.1708
ENSMUST00000001507	62.7016
ENSMUST00000001513	13.5344
ENSMUST00000001520	21.816
ENSMUST00000001548	6.20863
ENSMUST00000001559	16.2406
ENSMUST00000001565	2.37448
ENSMUST00000001566	4.41288
ENSMUST00000001569	2.69853
ENSMUST00000001595	32.4553
ENSMUST00000001619	11.5617
ENSMUST00000001620	24.8787
ENSMUST00000001672	34.6023
ENSMUST00000001675	9.67847
ENSMUST00000001712	440.09
ENSMUST00000001724	112.13
ENSMUST00000001757	16.4342
ENSMUST00000001780	1.40776
ENSMUST00000001801	1.37134
ENSMUST00000001806	2.39693
ENSMUST00000001809	17.3589
ENSMUST00000001812	108.655
ENSMUST00000001818	6.35309
ENSMUST00000001825	21.9045
ENSMUST00000001834	6.13546
ENSMUST00000001837	27.4784
ENSMUST00000001845	2.063
ENSMUST00000001884	73.2293
ENSMUST00000001900	14.2196
ENSMUST00000001950	3899.15
ENSMUST00000001974	26.3692
ENSMUST00000001975	7.4717
ENSMUST00000001989	1.78022
ENSMUST00000002007	53.3667
ENSMUST00000002043	6.31869
ENSMUST00000002044	15.6873
ENSMUST00000002048	33.83
ENSMUST00000002063	17.9363
ENSMUST00000002064	19.3507
ENSMUST00000002080	7.15847
ENSMUST00000002081	2.57847
ENSMUST00000002090	0.682046
ENSMUST00000002091	8.5926
ENSMUST00000002095	0.230721
ENSMUST00000002099	38.3843
ENSMUST00000002121	19.5478
ENSMUST00000002128	8.96178
ENSMUST00000002152	2.16556
ENSMUST00000002171	4.64199
ENSMUST00000002172	16.5059
ENSMUST00000002198	10.0203
ENSMUST00000002280	13.5533
ENSMUST00000002284	9.7688
ENSMUST00000002291	523.443
ENSMUST00000002292	97.539
ENSMUST00000002297	0.594316
ENSMUST00000002303	1.48846
ENSMUST00000002318	14.7014
ENSMUST00000002320	5.97715
ENSMUST00000002350	3.3399
ENSMUST00000002368	41.1777
ENSMUST00000002391	16.6433
ENSMUST00000002397	2.56824
ENSMUST00000002413	39.3158
ENSMUST00000002436	19.61
ENSMUST00000002445	12.1257
ENSMUST00000002466	0.627659
ENSMUST00000002469	11.8201
ENSMUST00000002473	2.81624
ENSMUST00000002487	63.9161
ENSMUST00000002490	14.9237
ENSMUST00000002502	36.9056
ENSMUST00000002529	27.6051
ENSMUST00000002532	12.8362
ENSMUST00000002551	13.3419
ENSMUST00000002572	5.57543
ENSMUST00000002599	18.4413
ENSMUST00000002603	60.3873
ENSMUST00000002625	8.11533
ENSMUST00000002655	5.42323
ENSMUST00000002678	7.73213
ENSMUST00000002683	3.92826
ENSMUST00000002699	12.1147
ENSMUST00000002733	15.8853
ENSMUST00000002737	7.39866
ENSMUST00000002790	47.7364
ENSMUST00000002805	2.05252
ENSMUST00000002825	19.3249
ENSMUST00000002837	15.9771
ENSMUST00000002839	15.3063
ENSMUST00000002844	2.79077
ENSMUST00000002845	2.60631
ENSMUST00000002855	5.61987
ENSMUST00000002880	44.2281
ENSMUST00000002889	5.50218
ENSMUST00000002902	45.5707
ENSMUST00000002911	18.8317
ENSMUST00000002914	10.7541
ENSMUST00000002923	12.3223
ENSMUST00000002924	78.9089
ENSMUST00000002976	1.21721
ENSMUST00000002989	32.829
ENSMUST00000003027	8.16315
ENSMUST00000003029	2.93701
ENSMUST00000003038	24.7328
ENSMUST00000003044	2.30361
ENSMUST00000003049	37.0207
ENSMUST00000003115	3.27188
ENSMUST00000003117	12.2175
ENSMUST00000003121	5.69552
ENSMUST00000003123	2.36783
ENSMUST00000003152	0.697783
ENSMUST00000003156	2.35506
ENSMUST00000003183	5.41411
ENSMUST00000003219	37.6806
ENSMUST00000003268	3.39058
ENSMUST00000003284	1.17212
ENSMUST00000003290	0.387044
ENSMUST00000003310	8.4776
ENSMUST00000003318	22.1285
ENSMUST00000003319	2.67973
ENSMUST00000003320	23.2723
ENSMUST00000003386	5.96043
ENSMUST00000003404	84.1443
ENSMUST00000003436	28.7522
ENSMUST00000003438	8.9372
ENSMUST00000003442	14.5183
ENSMUST00000003445	103.564
ENSMUST00000003450	12.5464
ENSMUST00000003451	51.5182
ENSMUST00000003461	12.3949
ENSMUST00000003493	12.6985
ENSMUST00000003513	9.88964
ENSMUST00000003521	4.835
ENSMUST00000003527	6.14157
ENSMUST00000003529	13.7728
ENSMUST00000003536	4.21288
ENSMUST00000003550	53.4351
ENSMUST00000003572	10.0647
ENSMUST00000003575	1.44644
ENSMUST00000003612	6.10162
ENSMUST00000003621	14.4964
ENSMUST00000003622	2.69767
ENSMUST00000003635	8.51118
ENSMUST00000003640	9.22006
ENSMUST00000003645	12.0399
ENSMUST00000003669	3.64972
ENSMUST00000003677	20.7966
ENSMUST00000003687	7.43795
ENSMUST00000003726	6.77084
ENSMUST00000003860	4.67649
ENSMUST00000003870	3.67633
ENSMUST00000003876	22.4482
ENSMUST00000003911	10.638
ENSMUST00000003912	7.96028
ENSMUST00000003947	93.1784
ENSMUST00000003964	1.03287
ENSMUST00000004054	81.417
ENSMUST00000004057	5.17092
ENSMUST00000004072	11.9443
ENSMUST00000004097	12.7073
ENSMUST00000004140	7.95194
ENSMUST00000004156	2.26982
ENSMUST00000004172	24.5604
ENSMUST00000004173	5.68776
ENSMUST00000004200	20.931
ENSMUST00000004202	2.16925
ENSMUST00000004203	6.16854
ENSMUST00000004208	3.35593
ENSMUST00000004222	17.6702
ENSMUST00000004316	22.2454
ENSMUST00000004326	47.901
ENSMUST00000004327	17.0675
ENSMUST00000004375	2.93984
ENSMUST00000004378	0.728215
ENSMUST00000004379	3.70349
ENSMUST00000004381	25.009
ENSMUST00000004389	29.2637
ENSMUST00000004392	8.23798
ENSMUST00000004396	13.9759
ENSMUST00000004430	2.93535
ENSMUST00000004494	32.4257
ENSMUST00000004507	65.0701
ENSMUST00000004508	2.39485
ENSMUST00000004554	10.5619
ENSMUST00000004560	271.054
ENSMUST00000004565	11.0225
ENSMUST00000004574	35.439
ENSMUST00000004614	17.514
ENSMUST00000004681	30.3849
ENSMUST00000004683	21.6062
ENSMUST00000004684	28.2352
ENSMUST00000004686	19.8164
ENSMUST00000004729	54.6627
ENSMUST00000004745	11.0108
ENSMUST00000004910	2.5579
ENSMUST00000004949	24.2748
ENSMUST00000004968	2.23843
ENSMUST00000004990	31.2802
ENSMUST00000005003	10.4955
ENSMUST00000005015	13.8469
ENSMUST00000005016	2.77552
ENSMUST00000005017	2.66551
ENSMUST00000005041	10.8684
ENSMUST00000005051	1.62449
ENSMUST00000005053	24.1667
ENSMUST00000005057	284.538
ENSMUST00000005064	3.73763
ENSMUST00000005066	28.6498
ENSMUST00000005067	8.87086
ENSMUST00000005108	71.4104
ENSMUST00000005120	0.401383
ENSMUST00000005122	3.85182
ENSMUST00000005185	8.11324
ENSMUST00000005218	9.07926
ENSMUST00000005233	44.3398
ENSMUST00000005234	7.55302
ENSMUST00000005256	12.5792
ENSMUST00000005292	3.0935
ENSMUST00000005336	0.169551
ENSMUST00000005365	23.1579
ENSMUST00000005371	6.70219
ENSMUST00000005394	12.2981
ENSMUST00000005413	33.0778
ENSMUST00000005487	0.513273
ENSMUST00000005503	5.24921
ENSMUST00000005504	12.8159
ENSMUST00000005578	2.55408
ENSMUST00000005600	19.1842
ENSMUST00000005606	2.51998
ENSMUST00000005607	4.16862
ENSMUST00000005616	123.125
ENSMUST00000005620	10.5496
ENSMUST00000005643	116.865
ENSMUST00000005647	20.9434
ENSMUST00000005651	12.7808
ENSMUST00000005671	5.124
ENSMUST00000005705	11.9074
ENSMUST00000005711	10.4623
ENSMUST00000005714	2.69999
ENSMUST00000005768	8.39705
ENSMUST00000005798	92.2405
ENSMUST00000005810	13.5576
ENSMUST00000005817	6.10711
ENSMUST00000005825	20.1171
ENSMUST00000005826	0.259794
ENSMUST00000005830	7.48996
ENSMUST00000005841	13.2399
ENSMUST00000005862	5.14526
ENSMUST00000005923	1.98241
ENSMUST00000005954	32.5982
ENSMUST00000005964	9.40339
ENSMUST00000006027	2.18558
ENSMUST00000006035	111.52
ENSMUST00000006036	11.4388
ENSMUST00000006053	6.30103
ENSMUST00000006061	23.1005
ENSMUST00000006112	78.3034
ENSMUST00000006123	14.1214
ENSMUST00000006128	22.4474
ENSMUST00000006137	115.42
ENSMUST00000006181	4.56099
ENSMUST00000006209	2.18599
ENSMUST00000006217	10.1272
ENSMUST00000006221	16.0154
ENSMUST00000006235	3.97844
ENSMUST00000006286	3.35661
ENSMUST00000006293	44.3482
ENSMUST00000006301	3.96453
ENSMUST00000006367	7.73929
ENSMUST00000006377	6.56793
ENSMUST00000006424	125.557
ENSMUST00000006444	181.044
ENSMUST00000006452	10.4208
ENSMUST00000006470	15.7965
ENSMUST00000006496	9.01269
ENSMUST00000006523	1.03749
ENSMUST00000006544	7.39441
ENSMUST00000006557	2.4692
ENSMUST00000006562	8.03084
ENSMUST00000006565	5.67956
ENSMUST00000006579	16.1623
ENSMUST00000006587	6.19117
ENSMUST00000006614	22.9151
ENSMUST00000006625	22.7742
ENSMUST00000006629	19.1897
ENSMUST00000006632	27.5747
ENSMUST00000006646	64.682
ENSMUST00000006754	3.06401
ENSMUST00000006760	1.92918
ENSMUST00000006764	0.500459
ENSMUST00000006774	39.2846
ENSMUST00000006814	0.22978
ENSMUST00000006838	1.38667
ENSMUST00000006851	44.2325
ENSMUST00000006853	2.30018
ENSMUST00000006854	7.07532
ENSMUST00000006898	2.74276
ENSMUST00000006900	3.81397
ENSMUST00000006911	0.716115
ENSMUST00000006948	148.895
ENSMUST00000007005	72.8549
ENSMUST00000007007	13.4854
ENSMUST00000007042	4.71252
ENSMUST00000007046	2.31366
ENSMUST00000007130	31.0115
ENSMUST00000007131	40.1531
ENSMUST00000007207	49.3563
ENSMUST00000007236	5.82756
ENSMUST00000007251	7.52482
ENSMUST00000007255	18.141
ENSMUST00000007257	3.84415
ENSMUST00000007266	3.29789
ENSMUST00000007444	20.2619
ENSMUST00000007482	4.03179
ENSMUST00000007533	2.20549
ENSMUST00000007559	16.3404
ENSMUST00000007602	1.93672
ENSMUST00000007708	35.3942
ENSMUST00000007733	2.34856
ENSMUST00000007747	26.0502
ENSMUST00000007799	1.17321
ENSMUST00000007800	12.1553
ENSMUST00000007803	3.98705
ENSMUST00000007814	4.94602
ENSMUST00000007865	2.49717
ENSMUST00000007959	9.56672
ENSMUST00000007961	6.61401
ENSMUST00000007977	23.7217
ENSMUST00000007980	12.2436
ENSMUST00000007993	9.30105
ENSMUST00000008016	4.24893
ENSMUST00000008024	21.2614
ENSMUST00000008036	7.09478
ENSMUST00000008179	68.2793
ENSMUST00000008284	8.21668
ENSMUST00000008445	14.1449
ENSMUST00000008462	92.8591
ENSMUST00000008477	2.03229
ENSMUST00000008528	8.44838
ENSMUST00000008537	6.51712
ENSMUST00000008542	5.75214
ENSMUST00000008594	9.45468
ENSMUST00000008733	66.5661
ENSMUST00000008748	29.6419
ENSMUST00000008812	6.56558
ENSMUST00000008826	6.2322
ENSMUST00000008893	7.3209
ENSMUST00000008999	2.79187
ENSMUST00000009036	20.7328
ENSMUST00000009039	5.08854
ENSMUST00000009099	4.38149
ENSMUST00000009120	27.0089
ENSMUST00000009138	15.8345
ENSMUST00000009157	14.7917
ENSMUST00000009174	20.8142
ENSMUST00000009234	40.3602
ENSMUST00000009256	56.9915
ENSMUST00000009321	7.74886
ENSMUST00000009344	54.5453
ENSMUST00000009411	22.5343
ENSMUST00000009420	2.80811
ENSMUST00000009550	36.8232
ENSMUST00000009693	9.42166
ENSMUST00000009699	4.71274
ENSMUST00000009707	31.2852
ENSMUST00000009713	149.088
ENSMUST00000009774	21.3623
ENSMUST00000009789	22.7461
ENSMUST00000009877	29.124
ENSMUST00000009885	10.437
ENSMUST00000009972	52.1761
ENSMUST00000010189	6.82689
ENSMUST00000010192	5.85057
ENSMUST00000010211	0.652884
ENSMUST00000010239	12.8077
ENSMUST00000010241	22.6994
ENSMUST00000010248	0.80981
ENSMUST00000010249	12.5229
ENSMUST00000010254	5.07888
ENSMUST00000010278	10.4106
ENSMUST00000010348	30.8654
ENSMUST00000010421	13.3184
ENSMUST00000010451	3.27566
ENSMUST00000010502	1.90638
ENSMUST00000010506	37.2858
ENSMUST00000010536	262.219
ENSMUST00000010597	15.0478
ENSMUST00000010698	198.754
ENSMUST00000010804	3.91351
ENSMUST00000010807	12.7836
ENSMUST00000010899	15.0336
ENSMUST00000010974	6.59174
ENSMUST00000011029	8.99968
ENSMUST00000011302	30.9913
ENSMUST00000011492	13.9722
ENSMUST00000011896	1.94409
ENSMUST00000011981	0.777564
ENSMUST00000012104	17.8547
ENSMUST00000012152	59.453
ENSMUST00000012259	80.636
ENSMUST00000012262	7.906
ENSMUST00000012440	9.47391
ENSMUST00000012566	37.9678
ENSMUST00000012587	13.3073
ENSMUST00000012612	2.92661
ENSMUST00000012679	17.1487
ENSMUST00000012734	98.7716
ENSMUST00000012796	18.2529
ENSMUST00000013130	119.377
ENSMUST00000013262	12.1993
ENSMUST00000013299	1.60286
ENSMUST00000013338	22.7263
ENSMUST00000013633	54.1067
ENSMUST00000013737	29.6303
ENSMUST00000013759	24.3564
ENSMUST00000013766	8.68465
ENSMUST00000013773	9.07171
ENSMUST00000013807	39.3582
ENSMUST00000013842	6.27072
ENSMUST00000013845	44.7801
ENSMUST00000013882	5.17087
ENSMUST00000013886	7.33849
ENSMUST00000013966	0.0150852
ENSMUST00000013970	0.263264
ENSMUST00000014218	25.0885
ENSMUST00000014220	57.03
ENSMUST00000014339	5.43149
ENSMUST00000014370	18.0685
ENSMUST00000014421	19.6531
ENSMUST00000014438	13.7265
ENSMUST00000014445	5.16203
ENSMUST00000014447	6.94689
ENSMUST00000014457	9.61179
ENSMUST00000014499	78.3209
ENSMUST00000014546	15.455
ENSMUST00000014614	14.4343
ENSMUST00000014642	23.3029
ENSMUST00000014647	39.8514
ENSMUST00000014684	2.94147
ENSMUST00000014694	19.4645
ENSMUST00000014695	8.01605
ENSMUST00000014743	4.8223
ENSMUST00000014750	5.35305
ENSMUST00000014911	22.5413
ENSMUST00000014913	8.75221
ENSMUST00000014920	5.30095
ENSMUST00000014922	11.7749
ENSMUST00000014981	16.3517
ENSMUST00000015003	4.62
ENSMUST00000015011	4.75077
ENSMUST00000015017	3.94302
ENSMUST00000015049	30.0733
ENSMUST00000015100	18.2082
ENSMUST00000015107	21.3383
ENSMUST00000015146	113.308
ENSMUST00000015171	5.7389
ENSMUST00000015236	2.1419
ENSMUST00000015256	123.815
ENSMUST00000015277	32.1514
ENSMUST00000015434	1.16853
ENSMUST00000015435	4.03043
ENSMUST00000015449	75.4236
ENSMUST00000015456	36.4987
ENSMUST00000015481	5.86607
ENSMUST00000015501	27.2581
ENSMUST00000015596	5.52387
ENSMUST00000015605	4.04406
ENSMUST00000015611	2.68979
ENSMUST00000015645	55.6393
ENSMUST00000015666	8.67432
ENSMUST00000015719	21.306
ENSMUST00000015725	15.5363
ENSMUST00000015749	21.2937
ENSMUST00000015791	0.868917
ENSMUST00000015800	2.89632
ENSMUST00000015812	0.332216
ENSMUST00000015841	3.78027
ENSMUST00000015858	2.81725
ENSMUST00000015877	10.2597
ENSMUST00000015889	2.19037
ENSMUST00000015892	64.7811
ENSMUST00000015893	21.0899
ENSMUST00000015903	5.00868
ENSMUST00000015920	6.11299
ENSMUST00000015934	0.907263
ENSMUST00000015981	5.40257
ENSMUST00000015994	1.89114
ENSMUST00000016072	25.6736
ENSMUST00000016081	24.5765
ENSMUST00000016087	4.90994
ENSMUST00000016088	16.8925
ENSMUST00000016105	13.6962
ENSMUST00000016115	42.4268
ENSMUST00000016144	73.3674
ENSMUST00000016309	8.91494
ENSMUST00000016396	3.60209
ENSMUST00000016397	5.66322
ENSMUST00000016400	1.93255
ENSMUST00000016401	27.9422
ENSMUST00000016452	89.8608
ENSMUST00000016463	6.78815
ENSMUST00000016488	7.93204
ENSMUST00000016569	27.67
ENSMUST00000016631	24.4258
ENSMUST00000016664	20.3505
ENSMUST00000016670	8.63331
ENSMUST00000016672	11.4718
ENSMUST00000016678	16.9761
ENSMUST00000016680	15.37
ENSMUST00000016681	1125.49
ENSMUST00000016703	4.96427
ENSMUST00000016771	3.5108
ENSMUST00000016897	5.51067
ENSMUST00000016901	8.15297
ENSMUST00000016977	19.8354
ENSMUST00000017065	4.68091
ENSMUST00000017090	25.4163
ENSMUST00000017153	16.3313
ENSMUST00000017188	10.358
ENSMUST00000017288	20.3725
ENSMUST00000017332	0.905146
ENSMUST00000017365	21.4099
ENSMUST00000017408	11.0795
ENSMUST00000017443	4.88367
ENSMUST00000017451	5.63979
ENSMUST00000017458	23.0991
ENSMUST00000017530	8.32405
ENSMUST00000017534	1.05214
ENSMUST00000017548	6.16331
ENSMUST00000017549	0.532168
ENSMUST00000017552	5.69134
ENSMUST00000017562	4.01855
ENSMUST00000017567	30.9594
ENSMUST00000017572	13.6061
ENSMUST00000017610	33.521
ENSMUST00000017620	11.9101
ENSMUST00000017622	23.9776
ENSMUST00000017629	23.2282
ENSMUST00000017692	4.60684
ENSMUST00000017694	29.9489
ENSMUST00000017759	22.029
ENSMUST00000017808	40.6273
ENSMUST00000017821	22.2207
ENSMUST00000017851	42.7149
ENSMUST00000017859	5.47365
ENSMUST00000017900	26.9136
ENSMUST00000017904	3.74909
ENSMUST00000017908	0.57772
ENSMUST00000017920	5.94679
ENSMUST00000017922	1.82061
ENSMUST00000017945	11.8438
ENSMUST00000017946	10.4905
ENSMUST00000017974	20.6619
ENSMUST00000017975	17.0254
ENSMUST00000017976	0.192824
ENSMUST00000018005	8.79052
ENSMUST00000018184	6.31821
ENSMUST00000018186	5.46528
ENSMUST00000018212	0.0496758
ENSMUST00000018246	16.3526
ENSMUST00000018274	12.6264
ENSMUST00000018287	6.46251
ENSMUST00000018304	7.87454
ENSMUST00000018311	20.9154
ENSMUST00000018315	4.33335
ENSMUST00000018337	170.669
ENSMUST00000018353	46.8272
ENSMUST00000018429	16.7481
ENSMUST00000018430	2.3652
ENSMUST00000018431	6.63654
ENSMUST00000018437	1.57135
ENSMUST00000018449	3.79186
ENSMUST00000018466	21.5008
ENSMUST00000018470	19.2689
ENSMUST00000018506	3.88656
ENSMUST00000018516	22.5723
ENSMUST00000018521	13.1819
ENSMUST00000018522	19.0739
ENSMUST00000018547	29.4243
ENSMUST00000018549	23.3118
ENSMUST00000018569	8.41042
ENSMUST00000018572	38.5046
ENSMUST00000018577	15.008
ENSMUST00000018586	24.9291
ENSMUST00000018593	11.7497
ENSMUST00000018625	181.453
ENSMUST00000018645	228.829
ENSMUST00000018653	21.7562
ENSMUST00000018681	3.54975
ENSMUST00000018685	6.36556
ENSMUST00000018700	3.34202
ENSMUST00000018711	5.00396
ENSMUST00000018716	3.85788
ENSMUST00000018718	2.30096
ENSMUST00000018727	36.1174
ENSMUST00000018737	7.54173
ENSMUST00000018743	31.4925
ENSMUST00000018744	6.24591
ENSMUST00000018792	1.45929
ENSMUST00000018805	5.9974
ENSMUST00000018810	12.0415
ENSMUST00000018816	20.7603
ENSMUST00000018821	2.33469
ENSMUST00000018851	67.7096
ENSMUST00000018875	48.6073
ENSMUST00000018877	7.6173
ENSMUST00000018880	62.2292
ENSMUST00000018905	24.5531
ENSMUST00000018909	13.794
ENSMUST00000018914	2.20545
ENSMUST00000018918	3.27199
ENSMUST00000018965	5.15489
ENSMUST00000018985	7.74748
ENSMUST00000018990	7.1781
ENSMUST00000018992	7.87501
ENSMUST00000018993	9.4506
ENSMUST00000019026	8.31188
ENSMUST00000019038	3.03399
ENSMUST00000019043	4.45448
ENSMUST00000019050	26.6014
ENSMUST00000019065	13.2831
ENSMUST00000019067	7.30683
ENSMUST00000019075	15.3199
ENSMUST00000019076	10.7803
ENSMUST00000019109	5.74351
ENSMUST00000019118	17.8734
ENSMUST00000019128	6.15467
ENSMUST00000019135	10.635
ENSMUST00000019169	3.5044
ENSMUST00000019183	1.25956
ENSMUST00000019198	3.74179
ENSMUST00000019220	12.3725
ENSMUST00000019224	3.87786
ENSMUST00000019226	10.6876
ENSMUST00000019232	1.51785
ENSMUST00000019276	1.24991
ENSMUST00000019281	12.8977
ENSMUST00000019283	5.02463
ENSMUST00000019287	9.88627
ENSMUST00000019317	2.19206
ENSMUST00000019323	10.3749
ENSMUST00000019333	8.36789
ENSMUST00000019354	29.6091
ENSMUST00000019362	32.8644
ENSMUST00000019382	5.97106
ENSMUST00000019405	5.05704
ENSMUST00000019439	2.42338
ENSMUST00000019441	11.3111
ENSMUST00000019443	12.659
ENSMUST00000019445	1.36417
ENSMUST00000019447	8.5386
ENSMUST00000019464	2.55559
ENSMUST00000019470	7.42481
ENSMUST00000019482	12.8677
ENSMUST00000019506	9.71613
ENSMUST00000019514	6.12852
ENSMUST00000019517	10.0931
ENSMUST00000019576	9.95241
ENSMUST00000019577	8.82031
ENSMUST00000019605	1.77695
ENSMUST00000019608	89.2395
ENSMUST00000019614	8.25033
ENSMUST00000019615	2.99499
ENSMUST00000019631	3.66177
ENSMUST00000019638	4.40512
ENSMUST00000019649	2.29208
ENSMUST00000019660	20.4617
ENSMUST00000019662	6.54448
ENSMUST00000019697	51.4778
ENSMUST00000019722	3.55755
ENSMUST00000019723	11.3142
ENSMUST00000019726	7.6597
ENSMUST00000019734	4.61236
ENSMUST00000019803	95.3457
ENSMUST00000019833	13.9109
ENSMUST00000019854	3.84468
ENSMUST00000019859	16.1015
ENSMUST00000019861	24.4394
ENSMUST00000019876	41.7182
ENSMUST00000019878	2.44502
ENSMUST00000019907	4.43256
ENSMUST00000019908	4.80928
ENSMUST00000019911	15.6956
ENSMUST00000019927	61.8334
ENSMUST00000019929	27.5573
ENSMUST00000019932	48.551
ENSMUST00000019937	47.3068
ENSMUST00000019944	16.8228
ENSMUST00000019950	24.7195
ENSMUST00000019962	22.7643
ENSMUST00000019967	49.2178
ENSMUST00000019982	12.7999
ENSMUST00000019986	47.7128
ENSMUST00000019987	11.0583
ENSMUST00000019997	9.09257
ENSMUST00000020002	30.9205
ENSMUST00000020004	25.7289
ENSMUST00000020018	154.42
ENSMUST00000020027	52.5477
ENSMUST00000020049	158.213
ENSMUST00000020078	24.6911
ENSMUST00000020081	19.1921
ENSMUST00000020099	4.12486
ENSMUST00000020106	3.84512
ENSMUST00000020118	7.28042
ENSMUST00000020123	15.6039
ENSMUST00000020145	11.1541
ENSMUST00000020149	59.931
ENSMUST00000020153	172.955
ENSMUST00000020157	41.9481
ENSMUST00000020159	19.5287
ENSMUST00000020188	15.073
ENSMUST00000020197	3.4316
ENSMUST00000020203	2.25301
ENSMUST00000020209	20.0665
ENSMUST00000020217	7.96177
ENSMUST00000020238	6.58595
ENSMUST00000020251	35.2738
ENSMUST00000020257	533.25
ENSMUST00000020258	35.162
ENSMUST00000020268	57.0647
ENSMUST00000020270	91.6278
ENSMUST00000020273	107.161
ENSMUST00000020284	3.49308
ENSMUST00000020285	4.30066
ENSMUST00000020286	56.4028
ENSMUST00000020288	8.57141
ENSMUST00000020307	16.5261
ENSMUST00000020308	5.792
ENSMUST00000020309	5.38741
ENSMUST00000020311	16.8006
ENSMUST00000020315	25.8825
ENSMUST00000020317	4.69348
ENSMUST00000020334	2229.28
ENSMUST00000020339	18.7004
ENSMUST00000020341	2.41857
ENSMUST00000020358	18.987
ENSMUST00000020359	9.2117
ENSMUST00000020361	6.06782
ENSMUST00000020365	10.3005
ENSMUST00000020372	6.3325
ENSMUST00000020374	79.2278
ENSMUST00000020375	6.29803
ENSMUST00000020377	6.74239
ENSMUST00000020379	7.11502
ENSMUST00000020381	29.3327
ENSMUST00000020397	29.489
ENSMUST00000020408	4.67395
ENSMUST00000020440	3.34518
ENSMUST00000020444	8.81256
ENSMUST00000020446	31.0255
ENSMUST00000020449	11.6654
ENSMUST00000020456	6.2403
ENSMUST00000020457	1.09059
ENSMUST00000020463	2.9614
ENSMUST00000020484	18.0689
ENSMUST00000020488	17.9709
ENSMUST00000020490	51.5253
ENSMUST00000020493	43.0058
ENSMUST00000020500	15.7657
ENSMUST00000020501	14.2064
ENSMUST00000020504	8.81185
ENSMUST00000020522	16.1345
ENSMUST00000020523	18.4335
ENSMUST00000020524	4.91937
ENSMUST00000020528	14.5806
ENSMUST00000020529	11.9999
ENSMUST00000020530	33.7133
ENSMUST00000020538	15.9448
ENSMUST00000020549	5.85928
ENSMUST00000020550	5.24555
ENSMUST00000020552	17.5036
ENSMUST00000020562	12.4248
ENSMUST00000020576	9.69985
ENSMUST00000020577	1.85406
ENSMUST00000020578	5.11425
ENSMUST00000020580	10.0946
ENSMUST00000020608	9.17893
ENSMUST00000020624	48.504
ENSMUST00000020625	9.10402
ENSMUST00000020630	25.5618
ENSMUST00000020637	29.7989
ENSMUST00000020640	2.80149
ENSMUST00000020643	77.857
ENSMUST00000020647	6.11929
ENSMUST00000020649	18.0471
ENSMUST00000020653	13.9158
ENSMUST00000020657	10.5095
ENSMUST00000020665	14.2806
ENSMUST00000020681	4.93354
ENSMUST00000020683	131.501
ENSMUST00000020685	20.8562
ENSMUST00000020687	23.5318
ENSMUST00000020692	10.2627
ENSMUST00000020695	12.3364
ENSMUST00000020705	0.295328
ENSMUST00000020717	3.15403
ENSMUST00000020719	1.49173
ENSMUST00000020721	4.65216
ENSMUST00000020734	4.09559
ENSMUST00000020741	36.4924
ENSMUST00000020749	4.43658
ENSMUST00000020755	97.5159
ENSMUST00000020756	30.0393
ENSMUST00000020768	1.37073
ENSMUST00000020769	4.9428
ENSMUST00000020770	309.791
ENSMUST00000020775	12.9346
ENSMUST00000020776	2.57582
ENSMUST00000020794	2.87205
ENSMUST00000020820	9.68785
ENSMUST00000020822	17.1146
ENSMUST00000020824	92.7807
ENSMUST00000020827	20.9101
ENSMUST00000020830	4.86859
ENSMUST00000020831	9.72722
ENSMUST00000020835	19.3236
ENSMUST00000020837	76.9813
ENSMUST00000020846	8.61497
ENSMUST00000020851	13.8156
ENSMUST00000020877	51.1525
ENSMUST00000020886	15.2999
ENSMUST00000020904	14.6583
ENSMUST00000020909	8.52068
ENSMUST00000020911	13.2588
ENSMUST00000020915	30.9232
ENSMUST00000020927	8.50176
ENSMUST00000020930	9.80951
ENSMUST00000020931	21.7685
ENSMUST00000020947	20.3643
ENSMUST00000020954	12.8541
ENSMUST00000020959	19.0315
ENSMUST00000020982	43.7113
ENSMUST00000021001	13.3604
ENSMUST00000021018	13.1912
ENSMUST00000021030	9.12454
ENSMUST00000021033	7.95611
ENSMUST00000021038	7.41145
ENSMUST00000021039	11.57
ENSMUST00000021046	6.40773
ENSMUST00000021048	8.66676
ENSMUST00000021049	10.5843
ENSMUST00000021052	25.3713
ENSMUST00000021060	105.484
ENSMUST00000021062	6.73409
ENSMUST00000021063	28.4866
ENSMUST00000021079	5.13794
ENSMUST00000021082	10.5923
ENSMUST00000021083	39.9704
ENSMUST00000021084	9.50918
ENSMUST00000021085	3.89016
ENSMUST00000021087	10.58
ENSMUST00000021089	80.7655
ENSMUST00000021090	36.7404
ENSMUST00000021091	13.9301
ENSMUST00000021101	10.058
ENSMUST00000021114	1.50879
ENSMUST00000021116	18.8973
ENSMUST00000021120	2.27556
ENSMUST00000021130	23.1233
ENSMUST00000021133	17.9456
ENSMUST00000021148	57.6444
ENSMUST00000021170	44.4781
ENSMUST00000021180	9.89628
ENSMUST00000021181	8.24565
ENSMUST00000021183	35.9781
ENSMUST00000021187	3.24061
ENSMUST00000021197	28.3246
ENSMUST00000021226	13.0798
ENSMUST00000021227	22.2659
ENSMUST00000021239	12.7683
ENSMUST00000021243	4.3506
ENSMUST00000021246	11.841
ENSMUST00000021271	1.41037
ENSMUST00000021273	1.58332
ENSMUST00000021277	1.52582
ENSMUST00000021278	2.82194
ENSMUST00000021297	16.3894
ENSMUST00000021306	6.32094
ENSMUST00000021311	6.83437
ENSMUST00000021313	6.14157
ENSMUST00000021314	15.6498
ENSMUST00000021324	33.6065
ENSMUST00000021329	36.8624
ENSMUST00000021332	17.171
ENSMUST00000021338	1.58495
ENSMUST00000021345	60.7173
ENSMUST00000021356	3.73839
ENSMUST00000021359	1.16675
ENSMUST00000021362	10.8813
ENSMUST00000021368	28.5896
ENSMUST00000021375	19.1406
ENSMUST00000021380	9.03947
ENSMUST00000021381	3.72826
ENSMUST00000021405	10.1438
ENSMUST00000021410	21.5587
ENSMUST00000021412	16.6428
ENSMUST00000021413	6.92559
ENSMUST00000021416	15.665
ENSMUST00000021424	59.1393
ENSMUST00000021428	17.428
ENSMUST00000021443	223.603
ENSMUST00000021447	3.05554
ENSMUST00000021450	17.0804
ENSMUST00000021467	5.92861
ENSMUST00000021471	1089.52
ENSMUST00000021479	30.8826
ENSMUST00000021486	9.74653
ENSMUST00000021514	13.2718
ENSMUST00000021530	25.1251
ENSMUST00000021535	20.9418
ENSMUST00000021539	252.575
ENSMUST00000021547	22.5089
ENSMUST00000021552	19.4767
ENSMUST00000021554	32.5615
ENSMUST00000021559	1.77655
ENSMUST00000021572	4.44393
ENSMUST00000021592	23.2764
ENSMUST00000021595	7.3191
ENSMUST00000021596	31.5017
ENSMUST00000021605	118.137
ENSMUST00000021606	7.35708
ENSMUST00000021607	13.7004
ENSMUST00000021611	15.0841
ENSMUST00000021614	4.69577
ENSMUST00000021649	20.1724
ENSMUST00000021659	2.83786
ENSMUST00000021661	58.8357
ENSMUST00000021670	7625.35
ENSMUST00000021692	15.0511
ENSMUST00000021693	4.68612
ENSMUST00000021698	7.61659
ENSMUST00000021701	24.2025
ENSMUST00000021706	37.9913
ENSMUST00000021726	20.9386
ENSMUST00000021728	5.56838
ENSMUST00000021761	6.91332
ENSMUST00000021803	4.0122
ENSMUST00000021807	10.2219
ENSMUST00000021817	55.4723
ENSMUST00000021847	10.4417
ENSMUST00000021864	22.1739
ENSMUST00000021866	9.55866
ENSMUST00000021903	71.0669
ENSMUST00000021920	30.7623
ENSMUST00000021929	28.4168
ENSMUST00000021930	27.207
ENSMUST00000021933	9.84226
ENSMUST00000021937	18.1892
ENSMUST00000021940	19.479
ENSMUST00000021941	1.02983
ENSMUST00000021942	1.20192
ENSMUST00000021956	16.2458
ENSMUST00000021957	11.1939
ENSMUST00000021959	14.8906
ENSMUST00000021963	6.09827
ENSMUST00000021990	97.4195
ENSMUST00000021991	30.5483
ENSMUST00000021993	3.67515
ENSMUST00000022009	24.9527
ENSMUST00000022030	7.55124
ENSMUST00000022032	7.55879
ENSMUST00000022038	14.6026
ENSMUST00000022039	25.7225
ENSMUST00000022040	79.7084
ENSMUST00000022053	11.458
ENSMUST00000022060	52.2227
ENSMUST00000022062	36.3863
ENSMUST00000022063	6.11143
ENSMUST00000022064	2.15165
ENSMUST00000022089	8.80056
ENSMUST00000022097	6.16064
ENSMUST00000022099	25.5016
ENSMUST00000022102	19.7911
ENSMUST00000022121	12.29
ENSMUST00000022135	32.6651
ENSMUST00000022136	1308.35
ENSMUST00000022147	22.8393
ENSMUST00000022163	7.09165
ENSMUST00000022169	6.85918
ENSMUST00000022172	10.9008
ENSMUST00000022176	17.5846
ENSMUST00000022185	57.0853
ENSMUST00000022189	5.64411
ENSMUST00000022196	324.96
ENSMUST00000022203	6.8399
ENSMUST00000022204	0.788711
ENSMUST00000022212	7.82638
ENSMUST00000022217	51.099
ENSMUST00000022218	31.5142
ENSMUST00000022222	104.89
ENSMUST00000022225	67.2428
ENSMUST00000022245	7.88728
ENSMUST00000022257	292.071
ENSMUST00000022268	11.1739
ENSMUST00000022281	15.2443
ENSMUST00000022293	3.84775
ENSMUST00000022311	5.62365
ENSMUST00000022322	38.2471
ENSMUST00000022341	4.42172
ENSMUST00000022344	18.6043
ENSMUST00000022355	52.9512
ENSMUST00000022358	17.8699
ENSMUST00000022369	45.1914
ENSMUST00000022371	1.99694
ENSMUST00000022378	5.99846
ENSMUST00000022380	23.5389
ENSMUST00000022386	58.6511
ENSMUST00000022416	13.8013
ENSMUST00000022419	40.5199
ENSMUST00000022428	14.8243
ENSMUST00000022429	19.1025
ENSMUST00000022446	14.1974
ENSMUST00000022450	38.9496
ENSMUST00000022451	175.192
ENSMUST00000022458	16.6169
ENSMUST00000022461	7.11665
ENSMUST00000022469	8.02187
ENSMUST00000022476	20.6141
ENSMUST00000022496	42.9978
ENSMUST00000022511	5.90221
ENSMUST00000022518	52.9028
ENSMUST00000022521	0.859229
ENSMUST00000022528	57.2288
ENSMUST00000022531	22.0104
ENSMUST00000022535	43.8419
ENSMUST00000022536	18.7143
ENSMUST00000022538	99.7234
ENSMUST00000022544	50.2831
ENSMUST00000022550	75.0615
ENSMUST00000022573	11.0058
ENSMUST00000022577	289.229
ENSMUST00000022585	11.8148
ENSMUST00000022587	47.2764
ENSMUST00000022593	131.235
ENSMUST00000022597	20.2435
ENSMUST00000022601	71.643
ENSMUST00000022612	174.76
ENSMUST00000022613	5.72938
ENSMUST00000022623	1.28279
ENSMUST00000022629	10.4051
ENSMUST00000022634	3.90793
ENSMUST00000022656	5.20384
ENSMUST00000022663	2.78741
ENSMUST00000022665	1.36103
ENSMUST00000022680	5.75426
ENSMUST00000022690	11.0666
ENSMUST00000022693	7.60854
ENSMUST00000022696	9.77746
ENSMUST00000022702	34.1201
ENSMUST00000022704	17.3016
ENSMUST00000022705	17.4558
ENSMUST00000022706	41.836
ENSMUST00000022709	1.61633
ENSMUST00000022715	51.484
ENSMUST00000022720	6.13665
ENSMUST00000022721	10.0259
ENSMUST00000022767	8.29852
ENSMUST00000022781	44.9672
ENSMUST00000022782	7.26727
ENSMUST00000022784	26.7482
ENSMUST00000022793	6.2139
ENSMUST00000022794	3.3386
ENSMUST00000022803	3.38452
ENSMUST00000022806	0.950766
ENSMUST00000022808	7.09127
ENSMUST00000022815	26.4461
ENSMUST00000022816	15.6449
ENSMUST00000022831	2.20194
ENSMUST00000022842	8.52015
ENSMUST00000022849	24.453
ENSMUST00000022855	10.2433
ENSMUST00000022865	150.652
ENSMUST00000022875	14.619
ENSMUST00000022890	15.7497
ENSMUST00000022894	1.79318
ENSMUST00000022904	20.2347
ENSMUST00000022925	5.90954
ENSMUST00000022927	0.936104
ENSMUST00000022960	32.7834
ENSMUST00000022971	11.5691
ENSMUST00000022976	38.2723
ENSMUST00000022977	19.1927
ENSMUST00000022980	4.73156
ENSMUST00000022992	19.2193
ENSMUST00000022993	12.5233
ENSMUST00000022998	30.5981
ENSMUST00000023024	34.9194
ENSMUST00000023036	16.5233
ENSMUST00000023043	6.51643
ENSMUST00000023048	2.77514
ENSMUST00000023050	11.5176
ENSMUST00000023055	7.91643
ENSMUST00000023060	9.06255
ENSMUST00000023061	2.42797
ENSMUST00000023062	4.39243
ENSMUST00000023069	8.01066
ENSMUST00000023071	14.029
ENSMUST00000023085	11.4685
ENSMUST00000023086	3.70353
ENSMUST00000023087	6.05423
ENSMUST00000023099	20.7713
ENSMUST00000023100	17.0412
ENSMUST00000023104	8.45032
ENSMUST00000023112	3.9542
ENSMUST00000023113	3.55797
ENSMUST00000023116	7.63159
ENSMUST00000023117	1.18597
ENSMUST00000023128	3.66914
ENSMUST00000023143	21.9616
ENSMUST00000023146	51.2488
ENSMUST00000023150	18.6817
ENSMUST00000023151	4.7233
ENSMUST00000023157	21.5882
ENSMUST00000023159	16.131
ENSMUST00000023165	122.045
ENSMUST00000023176	11.357
ENSMUST00000023179	11.2306
ENSMUST00000023189	15.0841
ENSMUST00000023203	3.19581
ENSMUST00000023206	79.5321
ENSMUST00000023210	2.95134
ENSMUST00000023211	3.67266
ENSMUST00000023213	5.15838
ENSMUST00000023214	12.7018
ENSMUST00000023217	11.2054
ENSMUST00000023221	6.46225
ENSMUST00000023225	8.52753
ENSMUST00000023226	7.05491
ENSMUST00000023231	1.23934
ENSMUST00000023235	13.7154
ENSMUST00000023269	6.91639
ENSMUST00000023283	2.26448
ENSMUST00000023289	15.529
ENSMUST00000023334	104.021
ENSMUST00000023348	10.4316
ENSMUST00000023353	90.6027
ENSMUST00000023357	16.8066
ENSMUST00000023359	88.422
ENSMUST00000023361	18.4113
ENSMUST00000023362	12.5826
ENSMUST00000023363	30.0906
ENSMUST00000023365	34.4032
ENSMUST00000023391	21.6966
ENSMUST00000023396	5.83305
ENSMUST00000023407	20.6815
ENSMUST00000023431	26.1013
ENSMUST00000023432	3.55496
ENSMUST00000023444	10.875
ENSMUST00000023454	154.891
ENSMUST00000023455	3.3122
ENSMUST00000023457	9.4387
ENSMUST00000023460	10.9981
ENSMUST00000023462	94.2311
ENSMUST00000023465	12.102
ENSMUST00000023467	461.281
ENSMUST00000023474	34.2933
ENSMUST00000023477	81.0975
ENSMUST00000023486	164.475
ENSMUST00000023489	15.457
ENSMUST00000023491	70.7793
ENSMUST00000023502	47.626
ENSMUST00000023507	5.91523
ENSMUST00000023509	24.4541
ENSMUST00000023510	39.3065
ENSMUST00000023514	3.96759
ENSMUST00000023534	2.73672
ENSMUST00000023535	46.0493
ENSMUST00000023564	3.95739
ENSMUST00000023570	18.4365
ENSMUST00000023580	4.07099
ENSMUST00000023598	3.44419
ENSMUST00000023599	4.42139
ENSMUST00000023601	42.2289
ENSMUST00000023608	3.56004
ENSMUST00000023610	23.7507
ENSMUST00000023612	19.8637
ENSMUST00000023614	21.3481
ENSMUST00000023615	14.1013
ENSMUST00000023622	24.7355
ENSMUST00000023630	11.7961
ENSMUST00000023631	9.26551
ENSMUST00000023666	142.974
ENSMUST00000023672	39.6775
ENSMUST00000023677	27.5229
ENSMUST00000023682	10.4922
ENSMUST00000023687	4.65195
ENSMUST00000023693	14.0488
ENSMUST00000023698	1.78708
ENSMUST00000023707	10.0311
ENSMUST00000023727	5.61757
ENSMUST00000023736	5.52979
ENSMUST00000023741	2.2775
ENSMUST00000023749	23.9793
ENSMUST00000023756	31.7488
ENSMUST00000023759	73.7585
ENSMUST00000023761	8.37906
ENSMUST00000023762	98.0815
ENSMUST00000023769	17.5904
ENSMUST00000023774	8.20785
ENSMUST00000023779	22.8411
ENSMUST00000023807	4.02798
ENSMUST00000023810	17.8597
ENSMUST00000023812	2.3329
ENSMUST00000023813	9.97596
ENSMUST00000023814	5.01202
ENSMUST00000023829	5.55147
ENSMUST00000023830	18.1628
ENSMUST00000023867	10.8462
ENSMUST00000023869	5.14617
ENSMUST00000023873	9.08517
ENSMUST00000023918	54.0193
ENSMUST00000023958	41.7063
ENSMUST00000024031	1.44802
ENSMUST00000024056	15.8258
ENSMUST00000024078	12.3261
ENSMUST00000024119	8.51893
ENSMUST00000024123	5.20424
ENSMUST00000024260	41.0429
ENSMUST00000024270	1.35778
ENSMUST00000024338	6.28688
ENSMUST00000024470	1.38665
ENSMUST00000024492	2.2483
ENSMUST00000024518	3.87035
ENSMUST00000024570	16.4231
ENSMUST00000024599	1.86837
ENSMUST00000024620	4.07887
ENSMUST00000024627	26.2032
ENSMUST00000024636	57.7634
ENSMUST00000024697	1.17397
ENSMUST00000024698	4.99941
ENSMUST00000024701	7.30668
ENSMUST00000024702	6.62168
ENSMUST00000024709	60.3869
ENSMUST00000024727	74.7596
ENSMUST00000024733	62.4054
ENSMUST00000024736	108.399
ENSMUST00000024739	7.42329
ENSMUST00000024742	7.85565
ENSMUST00000024748	5.86356
ENSMUST00000024749	5.47936
ENSMUST00000024763	7.94827
ENSMUST00000024766	9.05563
ENSMUST00000024778	4.43761
ENSMUST00000024783	3.00979
ENSMUST00000024811	5.50503
ENSMUST00000024816	29.8016
ENSMUST00000024817	56.8715
ENSMUST00000024823	16.9408
ENSMUST00000024839	2.91124
ENSMUST00000024840	40.2579
ENSMUST00000024851	12.1618
ENSMUST00000024873	9.96069
ENSMUST00000024884	20.7476
ENSMUST00000024885	14.3845
ENSMUST00000024887	17.8057
ENSMUST00000024897	15.0608
ENSMUST00000024906	775.039
ENSMUST00000024930	7.72091
ENSMUST00000024932	4.51908
ENSMUST00000024946	42.0237
ENSMUST00000024956	259.46
ENSMUST00000024959	38.2093
ENSMUST00000024967	99.6073
ENSMUST00000024978	4.99672
ENSMUST00000024981	170.022
ENSMUST00000024983	36.0321
ENSMUST00000024987	7.59732
ENSMUST00000025019	2.27076
ENSMUST00000025023	13.5109
ENSMUST00000025025	18.7822
ENSMUST00000025027	0.807273
ENSMUST00000025034	7.96191
ENSMUST00000025036	19.8304
ENSMUST00000025045	5.63576
ENSMUST00000025050	18.7245
ENSMUST00000025052	8.20705
ENSMUST00000025053	20.8553
ENSMUST00000025057	4.49909
ENSMUST00000025073	18.799
ENSMUST00000025077	7.0582
ENSMUST00000025083	27.509
ENSMUST00000025095	10.2155
ENSMUST00000025109	25.1603
ENSMUST00000025120	29.6316
ENSMUST00000025137	9.48383
ENSMUST00000025161	2.67809
ENSMUST00000025178	24.64
ENSMUST00000025183	7.25078
ENSMUST00000025186	3.08351
ENSMUST00000025193	1.02586
ENSMUST00000025204	31.0398
ENSMUST00000025217	4.82879
ENSMUST00000025218	17.4278
ENSMUST00000025228	10.6428
ENSMUST00000025234	9.04702
ENSMUST00000025241	34.4837
ENSMUST00000025243	49.232
ENSMUST00000025250	6.51664
ENSMUST00000025253	7.40846
ENSMUST00000025264	6.64258
ENSMUST00000025278	17.175
ENSMUST00000025290	58.3838
ENSMUST00000025292	2.85468
ENSMUST00000025293	391.374
ENSMUST00000025300	12.8675
ENSMUST00000025305	2.29979
ENSMUST00000025314	28.0305
ENSMUST00000025319	16.5309
ENSMUST00000025337	30.3502
ENSMUST00000025350	13.8777
ENSMUST00000025354	127.807
ENSMUST00000025363	12.3084
ENSMUST00000025364	8.92843
ENSMUST00000025375	30.4649
ENSMUST00000025393	28.8243
ENSMUST00000025406	20.7728
ENSMUST00000025408	5.0842
ENSMUST00000025419	20.7999
ENSMUST00000025420	46.7802
ENSMUST00000025421	18.0447
ENSMUST00000025425	14.7072
ENSMUST00000025439	40.1653
ENSMUST00000025444	7.74295
ENSMUST00000025453	7.51963
ENSMUST00000025462	40.0106
ENSMUST00000025463	1.7694
ENSMUST00000025464	2.50276
ENSMUST00000025476	12.0424
ENSMUST00000025483	84.199
ENSMUST00000025486	23.6512
ENSMUST00000025505	9.34178
ENSMUST00000025506	32.171
ENSMUST00000025511	5.97289
ENSMUST00000025542	11.3788
ENSMUST00000025549	73.5751
ENSMUST00000025561	10.9723
ENSMUST00000025562	13.885
ENSMUST00000025563	4.50846
ENSMUST00000025567	876.828
ENSMUST00000025568	26.0589
ENSMUST00000025569	8.79655
ENSMUST00000025590	8.26514
ENSMUST00000025595	7.59229
ENSMUST00000025632	15.2557
ENSMUST00000025639	3.84537
ENSMUST00000025642	26.1755
ENSMUST00000025649	12.1556
ENSMUST00000025651	31.4724
ENSMUST00000025659	13.8937
ENSMUST00000025663	14.6728
ENSMUST00000025667	45.182
ENSMUST00000025668	21.6904
ENSMUST00000025675	8.15312
ENSMUST00000025679	5.04076
ENSMUST00000025681	16.1343
ENSMUST00000025684	5.51408
ENSMUST00000025696	26.6387
ENSMUST00000025702	7.21892
ENSMUST00000025704	22.478
ENSMUST00000025707	14.3689
ENSMUST00000025711	9.50663
ENSMUST00000025713	2.67549
ENSMUST00000025714	17.7537
ENSMUST00000025718	2.58399
ENSMUST00000025723	2.96015
ENSMUST00000025728	0.72935
ENSMUST00000025729	6.71922
ENSMUST00000025739	28.9836
ENSMUST00000025740	6.66891
ENSMUST00000025745	23.1292
ENSMUST00000025749	5.34886
ENSMUST00000025752	4.5027
ENSMUST00000025759	1.14988
ENSMUST00000025760	7.8042
ENSMUST00000025762	3.06175
ENSMUST00000025767	8.25497
ENSMUST00000025774	16.6473
ENSMUST00000025779	3.34468
ENSMUST00000025798	5.21514
ENSMUST00000025804	5.35432
ENSMUST00000025805	6.80045
ENSMUST00000025811	3.20494
ENSMUST00000025818	1.12048
ENSMUST00000025823	17.1506
ENSMUST00000025841	5.9828
ENSMUST00000025846	48.5125
ENSMUST00000025847	2.26205
ENSMUST00000025850	1.98162
ENSMUST00000025851	12.9871
ENSMUST00000025853	3.16543
ENSMUST00000025864	3.6957
ENSMUST00000025867	8.97571
ENSMUST00000025885	0.875753
ENSMUST00000025890	1.77908
ENSMUST00000025891	5.95276
ENSMUST00000025893	8.01251
ENSMUST00000025897	11.5498
ENSMUST00000025904	4.84881
ENSMUST00000025906	2.39704
ENSMUST00000025910	2.76323
ENSMUST00000025912	6.82164
ENSMUST00000025914	4.14137
ENSMUST00000025915	4.16725
ENSMUST00000025918	5.46097
ENSMUST00000025930	0.838835
ENSMUST00000025931	16.0015
ENSMUST00000025951	86.0837
ENSMUST00000025955	38.2235
ENSMUST00000025961	27.6411
ENSMUST00000025965	53.3094
ENSMUST00000025979	17.3259
ENSMUST00000025989	17.7195
ENSMUST00000025997	5.46709
ENSMUST00000026008	3.52863
ENSMUST00000026027	39.317
ENSMUST00000026032	5.51095
ENSMUST00000026043	10.6776
ENSMUST00000026048	16.2847
ENSMUST00000026050	24.0917
ENSMUST00000026093	25.5395
ENSMUST00000026122	2.83762
ENSMUST00000026125	3.55871
ENSMUST00000026128	13.5421
ENSMUST00000026129	6.05538
ENSMUST00000026135	22.9448
ENSMUST00000026137	0.307228
ENSMUST00000026139	0.624957
ENSMUST00000026142	8.56859
ENSMUST00000026151	3.66865
ENSMUST00000026154	9.35708
ENSMUST00000026168	7.966
ENSMUST00000026173	8.41034
ENSMUST00000026188	62.1129
ENSMUST00000026190	6.09022
ENSMUST00000026196	7.21368
ENSMUST00000026217	80.3882
ENSMUST00000026218	6.36499
ENSMUST00000026221	2.0575
ENSMUST00000026222	19.0014
ENSMUST00000026227	3.11068
ENSMUST00000026239	47.7885
ENSMUST00000026243	4.7147
ENSMUST00000026256	6.18171
ENSMUST00000026262	48.8635
ENSMUST00000026266	17.5334
ENSMUST00000026267	6.6316
ENSMUST00000026269	57.9346
ENSMUST00000026292	322.652
ENSMUST00000026295	15.8647
ENSMUST00000026297	13.3984
ENSMUST00000026303	7.66025
ENSMUST00000026318	4.1902
ENSMUST00000026324	39.5704
ENSMUST00000026328	59.9972
ENSMUST00000026354	17.2095
ENSMUST00000026387	14.4934
ENSMUST00000026405	2.45119
ENSMUST00000026406	1.69386
ENSMUST00000026407	2.5301
ENSMUST00000026408	1.07059
ENSMUST00000026409	10.0796
ENSMUST00000026410	1.48141
ENSMUST00000026415	12.8838
ENSMUST00000026416	12.8838
ENSMUST00000026420	8.93866
ENSMUST00000026425	4.58929
ENSMUST00000026427	25.9987
ENSMUST00000026428	1.26953
ENSMUST00000026433	24.8744
ENSMUST00000026434	10.1408
ENSMUST00000026436	13.8719
ENSMUST00000026448	13.5337
ENSMUST00000026459	24.7673
ENSMUST00000026469	0.0732751
ENSMUST00000026470	2.79538
ENSMUST00000026475	14.7687
ENSMUST00000026476	3.59684
ENSMUST00000026479	3.68612
ENSMUST00000026487	14.8658
ENSMUST00000026495	8.25926
ENSMUST00000026507	23.8897
ENSMUST00000026519	27.5677
ENSMUST00000026520	27.2279
ENSMUST00000026547	29.3075
ENSMUST00000026557	1.44329
ENSMUST00000026558	1.66264
ENSMUST00000026559	0.772174
ENSMUST00000026560	6.63185
ENSMUST00000026571	5.65146
ENSMUST00000026572	4.84517
ENSMUST00000026580	2.67704
ENSMUST00000026583	2.21318
ENSMUST00000026585	0.146434
ENSMUST00000026586	1.76033
ENSMUST00000026608	75.6416
ENSMUST00000026624	28.056
ENSMUST00000026635	26.1735
ENSMUST00000026649	2.04009
ENSMUST00000026658	148.163
ENSMUST00000026659	17.4372
ENSMUST00000026661	0.955954
ENSMUST00000026665	9.20836
ENSMUST00000026667	24.6389
ENSMUST00000026671	15.2696
ENSMUST00000026681	10.153
ENSMUST00000026698	13.9429
ENSMUST00000026699	47.16
ENSMUST00000026703	12.4878
ENSMUST00000026704	16.4852
ENSMUST00000026710	2.50957
ENSMUST00000026723	25.9269
ENSMUST00000026737	13.786
ENSMUST00000026743	12.324
ENSMUST00000026816	78.3534
ENSMUST00000026823	56.6244
ENSMUST00000026826	1.5909
ENSMUST00000026827	3.05628
ENSMUST00000026828	1.66665
ENSMUST00000026831	1.11892
ENSMUST00000026832	1.53102
ENSMUST00000026833	1.06143
ENSMUST00000026843	24.675
ENSMUST00000026846	51.6147
ENSMUST00000026858	18.07
ENSMUST00000026859	22.7141
ENSMUST00000026887	9.31125
ENSMUST00000026891	24.2187
ENSMUST00000026899	6.58168
ENSMUST00000026900	5.50181
ENSMUST00000026902	18.1483
ENSMUST00000026926	51.4355
ENSMUST00000026927	20.648
ENSMUST00000026975	18.5414
ENSMUST00000026976	37.2683
ENSMUST00000026986	2.03966
ENSMUST00000026987	0.309374
ENSMUST00000026989	24.5434
ENSMUST00000026990	18.2302
ENSMUST00000026991	22.3334
ENSMUST00000026999	8.87343
ENSMUST00000027027	349.911
ENSMUST00000027040	100.009
ENSMUST00000027050	29.0681
ENSMUST00000027057	35.4238
ENSMUST00000027066	43.6792
ENSMUST00000027068	7.99863
ENSMUST00000027071	709.146
ENSMUST00000027103	30.0224
ENSMUST00000027108	13.241
ENSMUST00000027112	0.324043
ENSMUST00000027114	35.4625
ENSMUST00000027123	7.24113
ENSMUST00000027125	12.3888
ENSMUST00000027127	27.6831
ENSMUST00000027131	59.697
ENSMUST00000027139	2.44144
ENSMUST00000027157	80.5534
ENSMUST00000027168	24.0175
ENSMUST00000027174	33.5385
ENSMUST00000027186	34.722
ENSMUST00000027202	14.8239
ENSMUST00000027215	19.282
ENSMUST00000027232	67.2989
ENSMUST00000027251	13.2052
ENSMUST00000027252	12.9718
ENSMUST00000027263	45.2567
ENSMUST00000027279	23.2331
ENSMUST00000027285	18.5522
ENSMUST00000027286	24.6451
ENSMUST00000027303	3.15505
ENSMUST00000027315	5.34589
ENSMUST00000027322	113.482
ENSMUST00000027357	15.7769
ENSMUST00000027358	7.66628
ENSMUST00000027367	2.77482
ENSMUST00000027370	6.0845
ENSMUST00000027381	16.4322
ENSMUST00000027384	17.2567
ENSMUST00000027394	13.1262
ENSMUST00000027396	6.34679
ENSMUST00000027401	1.47817
ENSMUST00000027414	125.562
ENSMUST00000027421	36.6124
ENSMUST00000027425	5.31423
ENSMUST00000027432	24.5198
ENSMUST00000027438	20.4403
ENSMUST00000027464	286.032
ENSMUST00000027475	26.6206
ENSMUST00000027478	68.3872
ENSMUST00000027487	24.2623
ENSMUST00000027488	24.086
ENSMUST00000027492	3.92106
ENSMUST00000027493	6.37922
ENSMUST00000027494	15.8076
ENSMUST00000027495	29.6147
ENSMUST00000027498	10.3804
ENSMUST00000027499	7.76902
ENSMUST00000027502	13.0849
ENSMUST00000027503	3.62113
ENSMUST00000027505	29.0255
ENSMUST00000027512	10.7884
ENSMUST00000027517	28.9852
ENSMUST00000027521	24.5687
ENSMUST00000027532	6.78177
ENSMUST00000027534	9.19858
ENSMUST00000027579	41.0436
ENSMUST00000027587	7.69944
ENSMUST00000027592	199.703
ENSMUST00000027601	16.1807
ENSMUST00000027623	41.3534
ENSMUST00000027626	13.5485
ENSMUST00000027634	51.5047
ENSMUST00000027642	16.1942
ENSMUST00000027677	30.3219
ENSMUST00000027684	8.44263
ENSMUST00000027696	51.3221
ENSMUST00000027697	6.12855
ENSMUST00000027725	121.507
ENSMUST00000027727	18.351
ENSMUST00000027736	14.9368
ENSMUST00000027738	26.2971
ENSMUST00000027752	18.7734
ENSMUST00000027768	39.7859
ENSMUST00000027769	11.1334
ENSMUST00000027777	16.5464
ENSMUST00000027780	13.8192
ENSMUST00000027781	6.15563
ENSMUST00000027792	11.4803
ENSMUST00000027800	9.1191
ENSMUST00000027802	14.6409
ENSMUST00000027833	24.791
ENSMUST00000027839	4.66064
ENSMUST00000027846	5.5695
ENSMUST00000027850	51.4075
ENSMUST00000027853	31.5654
ENSMUST00000027876	20.4718
ENSMUST00000027888	4.84817
ENSMUST00000027897	44.5613
ENSMUST00000027921	14.1613
ENSMUST00000027931	57.2763
ENSMUST00000027933	2.06807
ENSMUST00000027940	24.0384
ENSMUST00000027941	48.1887
ENSMUST00000027945	34.1948
ENSMUST00000027961	227.051
ENSMUST00000027965	49.4858
ENSMUST00000027970	24.8306
ENSMUST00000027973	11.0863
ENSMUST00000027974	13.0752
ENSMUST00000027979	166.168
ENSMUST00000027980	13.1818
ENSMUST00000027981	117.265
ENSMUST00000027986	152.936
ENSMUST00000028000	4.28204
ENSMUST00000028016	7.17373
ENSMUST00000028035	5.19641
ENSMUST00000028050	5.36453
ENSMUST00000028062	2.30677
ENSMUST00000028071	5.75458
ENSMUST00000028083	23.246
ENSMUST00000028087	152.503
ENSMUST00000028100	25.066
ENSMUST00000028117	24.3314
ENSMUST00000028119	37.6867
ENSMUST00000028121	35.4386
ENSMUST00000028128	27.4916
ENSMUST00000028129	12.831
ENSMUST00000028135	4.22428
ENSMUST00000028148	13.6422
ENSMUST00000028151	16.9293
ENSMUST00000028155	23.6158
ENSMUST00000028157	6.48114
ENSMUST00000028160	11.9719
ENSMUST00000028190	8.02949
ENSMUST00000028199	10.4674
ENSMUST00000028200	11.1984
ENSMUST00000028205	3.54917
ENSMUST00000028207	17.8313
ENSMUST00000028209	3.73547
ENSMUST00000028214	12.0225
ENSMUST00000028220	7.86212
ENSMUST00000028222	5.11285
ENSMUST00000028224	51.5232
ENSMUST00000028225	28.7503
ENSMUST00000028235	958.218
ENSMUST00000028237	18.3807
ENSMUST00000028238	4.66884
ENSMUST00000028278	1098.25
ENSMUST00000028282	5.17278
ENSMUST00000028286	32.4822
ENSMUST00000028288	42.0507
ENSMUST00000028291	8.31377
ENSMUST00000028295	4.73348
ENSMUST00000028311	11.4554
ENSMUST00000028329	15.2917
ENSMUST00000028336	28.4096
ENSMUST00000028341	6.30501
ENSMUST00000028342	3.41853
ENSMUST00000028347	8.3643
ENSMUST00000028349	71.4113
ENSMUST00000028350	3.46414
ENSMUST00000028351	11.1113
ENSMUST00000028368	29.2248
ENSMUST00000028382	18.0448
ENSMUST00000028386	15.0067
ENSMUST00000028392	35.4512
ENSMUST00000028398	27.7499
ENSMUST00000028494	24.1089
ENSMUST00000028499	35.3688
ENSMUST00000028536	31.4703
ENSMUST00000028551	20.8723
ENSMUST00000028552	34.2161
ENSMUST00000028553	2.5132
ENSMUST00000028554	17.2373
ENSMUST00000028583	22.8346
ENSMUST00000028593	0.649097
ENSMUST00000028599	28.663
ENSMUST00000028600	98.8461
ENSMUST00000028607	19.191
ENSMUST00000028608	153.329
ENSMUST00000028610	55.6575
ENSMUST00000028617	39.7287
ENSMUST00000028619	192.35
ENSMUST00000028635	8.74863
ENSMUST00000028667	57.7419
ENSMUST00000028668	80.7865
ENSMUST00000028677	4.48345
ENSMUST00000028678	18.9396
ENSMUST00000028683	34.5764
ENSMUST00000028691	35.047
ENSMUST00000028694	4.31475
ENSMUST00000028740	36.6708
ENSMUST00000028752	8.35729
ENSMUST00000028755	21.8662
ENSMUST00000028761	47.4249
ENSMUST00000028767	57.834
ENSMUST00000028768	5.21932
ENSMUST00000028769	213.315
ENSMUST00000028771	9.71839
ENSMUST00000028780	4.78513
ENSMUST00000028795	7630.83
ENSMUST00000028799	528.649
ENSMUST00000028800	3.75237
ENSMUST00000028801	4.80517
ENSMUST00000028803	2.07395
ENSMUST00000028804	5.37917
ENSMUST00000028807	72.3018
ENSMUST00000028815	19.674
ENSMUST00000028816	8.24843
ENSMUST00000028817	17.1489
ENSMUST00000028825	20.0502
ENSMUST00000028829	7.10652
ENSMUST00000028835	49.006
ENSMUST00000028841	71.6368
ENSMUST00000028843	220.683
ENSMUST00000028874	0.372617
ENSMUST00000028890	3.25749
ENSMUST00000028892	4.87396
ENSMUST00000028900	44.1925
ENSMUST00000028909	19.3792
ENSMUST00000028910	39.3575
ENSMUST00000028911	215.178
ENSMUST00000028914	9.17376
ENSMUST00000028921	27.5007
ENSMUST00000028926	36.2512
ENSMUST00000028928	7.6168
ENSMUST00000028949	26.4923
ENSMUST00000028950	54.7721
ENSMUST00000028963	25.007
ENSMUST00000028964	0.712583
ENSMUST00000028969	13.0272
ENSMUST00000028977	21.804
ENSMUST00000028981	14.116
ENSMUST00000028995	3.18233
ENSMUST00000028997	6.06103
ENSMUST00000029005	15.427
ENSMUST00000029007	13.0483
ENSMUST00000029013	10.0267
ENSMUST00000029014	32.2636
ENSMUST00000029024	14.9757
ENSMUST00000029053	10.032
ENSMUST00000029069	17.6919
ENSMUST00000029082	2.79243
ENSMUST00000029085	54.6489
ENSMUST00000029087	9.14877
ENSMUST00000029092	6.33136
ENSMUST00000029105	6.41974
ENSMUST00000029120	74.482
ENSMUST00000029128	0.251733
ENSMUST00000029129	36.9154
ENSMUST00000029142	5.18645
ENSMUST00000029147	122.793
ENSMUST00000029149	18.9382
ENSMUST00000029155	6.72444
ENSMUST00000029158	18.2291
ENSMUST00000029165	9.54584
ENSMUST00000029171	34.9325
ENSMUST00000029175	0.74546
ENSMUST00000029180	12.1207
ENSMUST00000029183	24.8391
ENSMUST00000029194	70.1714
ENSMUST00000029214	40.871
ENSMUST00000029256	24.273
ENSMUST00000029257	33.3349
ENSMUST00000029266	9.14567
ENSMUST00000029268	21.2657
ENSMUST00000029269	5.02887
ENSMUST00000029270	7.49368
ENSMUST00000029303	7.84053
ENSMUST00000029309	1.85925
ENSMUST00000029316	12.5866
ENSMUST00000029336	129.585
ENSMUST00000029353	22.5014
ENSMUST00000029358	29.1708
ENSMUST00000029380	7.86959
ENSMUST00000029382	28.4785
ENSMUST00000029387	180.155
ENSMUST00000029388	19.7887
ENSMUST00000029402	7.51866
ENSMUST00000029405	91.15
ENSMUST00000029414	5.81446
ENSMUST00000029416	5.71606
ENSMUST00000029422	3.27531
ENSMUST00000029424	8.45712
ENSMUST00000029435	5.99306
ENSMUST00000029444	39.8498
ENSMUST00000029445	22.1915
ENSMUST00000029446	20.5076
ENSMUST00000029447	10.2017
ENSMUST00000029476	63.6413
ENSMUST00000029480	4.3225
ENSMUST00000029482	5.1792
ENSMUST00000029483	4.87921
ENSMUST00000029490	16.1503
ENSMUST00000029515	10.9981
ENSMUST00000029541	11.6161
ENSMUST00000029545	9.29167
ENSMUST00000029546	14.0776
ENSMUST00000029547	2.72211
ENSMUST00000029548	5.195
ENSMUST00000029549	8.20095
ENSMUST00000029553	15.2076
ENSMUST00000029563	8.7192
ENSMUST00000029569	71.4865
ENSMUST00000029570	21.2978
ENSMUST00000029571	36.8891
ENSMUST00000029574	7.92483
ENSMUST00000029628	22.2197
ENSMUST00000029629	12.1047
ENSMUST00000029643	23.9241
ENSMUST00000029666	22.0645
ENSMUST00000029676	8.1704
ENSMUST00000029679	3.85059
ENSMUST00000029682	5.49643
ENSMUST00000029684	15.6746
ENSMUST00000029694	4.74765
ENSMUST00000029696	7.57308
ENSMUST00000029699	7.10623
ENSMUST00000029707	13.7188
ENSMUST00000029708	5.20091
ENSMUST00000029722	12.879
ENSMUST00000029741	35.6193
ENSMUST00000029742	4.54897
ENSMUST00000029752	6.68439
ENSMUST00000029753	13.6455
ENSMUST00000029759	2.31031
ENSMUST00000029771	9.58162
ENSMUST00000029773	50.9479
ENSMUST00000029780	94.3197
ENSMUST00000029783	15.8231
ENSMUST00000029786	20.8565
ENSMUST00000029803	8.82315
ENSMUST00000029812	11.7431
ENSMUST00000029815	116.616
ENSMUST00000029831	21.8886
ENSMUST00000029838	24.2629
ENSMUST00000029842	5.21316
ENSMUST00000029846	5.38505
ENSMUST00000029850	47.7553
ENSMUST00000029865	4.1518
ENSMUST00000029866	29.7896
ENSMUST00000029875	38.2237
ENSMUST00000029885	36.3525
ENSMUST00000029888	7.5628
ENSMUST00000029911	29.5218
ENSMUST00000029912	21.9702
ENSMUST00000029920	166.627
ENSMUST00000029938	265.987
ENSMUST00000029944	27.9125
ENSMUST00000029950	448.191
ENSMUST00000029989	29.5763
ENSMUST00000030003	11.03
ENSMUST00000030013	15.1263
ENSMUST00000030014	12.6504
ENSMUST00000030015	32.5172
ENSMUST00000030018	7.1616
ENSMUST00000030051	17.6576
ENSMUST00000030076	28.8117
ENSMUST00000030090	21.7823
ENSMUST00000030091	0.957326
ENSMUST00000030117	28.1716
ENSMUST00000030118	22.6592
ENSMUST00000030119	6.32216
ENSMUST00000030121	20.7135
ENSMUST00000030134	8.80711
ENSMUST00000030140	73.3097
ENSMUST00000030143	35.9147
ENSMUST00000030145	10.9288
ENSMUST00000030148	39.7184
ENSMUST00000030158	4.66088
ENSMUST00000030164	13.5169
ENSMUST00000030165	1.92699
ENSMUST00000030169	1.62014
[truncated: 18,355 more rows]

## Sheet: RNF20+- 2
transcript_id	PI.x
ENSMUST00000000001	66.6485
ENSMUST00000000010	7.86361
ENSMUST00000000028	26.9822
ENSMUST00000000058	10.6023
ENSMUST00000000080	2.91202
ENSMUST00000000090	24.093
ENSMUST00000000094	31.1628
ENSMUST00000000137	30.4421
ENSMUST00000000153	61.1242
ENSMUST00000000171	30.6952
ENSMUST00000000175	400.698
ENSMUST00000000188	11.8237
ENSMUST00000000260	3.42298
ENSMUST00000000284	9.69319
ENSMUST00000000285	18.8753
ENSMUST00000000287	29.0871
ENSMUST00000000291	5.18739
ENSMUST00000000335	3.37979
ENSMUST00000000356	7.22046
ENSMUST00000000365	7.57035
ENSMUST00000000384	30.8518
ENSMUST00000000388	28.7656
ENSMUST00000000394	7.75035
ENSMUST00000000430	20.0032
ENSMUST00000000449	7.00182
ENSMUST00000000451	38.2374
ENSMUST00000000505	3.07017
ENSMUST00000000544	3.7637
ENSMUST00000000590	45.8359
ENSMUST00000000594	36.2278
ENSMUST00000000619	10.9751
ENSMUST00000000724	56.1818
ENSMUST00000000727	16.1671
ENSMUST00000000756	5.24285
ENSMUST00000000759	8.07772
ENSMUST00000000767	18.2953
ENSMUST00000000776	55.3864
ENSMUST00000000793	20.5108
ENSMUST00000000804	11.508
ENSMUST00000000828	45.5124
ENSMUST00000000844	11.6531
ENSMUST00000000894	6.94159
ENSMUST00000000895	11.3441
ENSMUST00000000924	5.9362
ENSMUST00000000925	23.1152
ENSMUST00000000939	5.92936
ENSMUST00000000940	1.80341
ENSMUST00000000985	4.60964
ENSMUST00000001002	44.2001
ENSMUST00000001042	2.8205
ENSMUST00000001043	10.4485
ENSMUST00000001051	1.89188
ENSMUST00000001059	13.5356
ENSMUST00000001063	11.9185
ENSMUST00000001079	16.1538
ENSMUST00000001080	5.87978
ENSMUST00000001081	2.42171
ENSMUST00000001083	5.21003
ENSMUST00000001092	2.03377
ENSMUST00000001108	6.68254
ENSMUST00000001109	3.0951
ENSMUST00000001115	9.2465
ENSMUST00000001116	0.400844
ENSMUST00000001125	6.30731
ENSMUST00000001127	6.18904
ENSMUST00000001155	2.18923
ENSMUST00000001156	1.50537
ENSMUST00000001162	10.838
ENSMUST00000001166	6.75275
ENSMUST00000001171	39.0069
ENSMUST00000001179	34.7675
ENSMUST00000001184	92.5719
ENSMUST00000001186	34.2435
ENSMUST00000001187	8.06167
ENSMUST00000001204	2.55071
ENSMUST00000001226	3.11695
ENSMUST00000001240	35.1843
ENSMUST00000001242	6.47326
ENSMUST00000001258	5.09693
ENSMUST00000001280	11.4156
ENSMUST00000001284	19.7025
ENSMUST00000001304	0.480578
ENSMUST00000001319	35.466
ENSMUST00000001326	16.064
ENSMUST00000001327	4.24409
ENSMUST00000001331	5.0108
ENSMUST00000001335	3.73152
ENSMUST00000001339	77.9588
ENSMUST00000001415	6.76558
ENSMUST00000001416	16.2898
ENSMUST00000001419	6.28158
ENSMUST00000001439	12.536
ENSMUST00000001451	43.1478
ENSMUST00000001452	16.9332
ENSMUST00000001454	6.41935
ENSMUST00000001455	7.94886
ENSMUST00000001460	100.622
ENSMUST00000001479	8.11828
ENSMUST00000001480	0.605766
ENSMUST00000001485	7.95401
ENSMUST00000001497	3.89655
ENSMUST00000001507	25.8093
ENSMUST00000001513	7.07327
ENSMUST00000001520	16.1306
ENSMUST00000001522	8.15065
ENSMUST00000001548	10.1072
ENSMUST00000001559	32.6807
ENSMUST00000001561	1.90615
ENSMUST00000001565	8.59865
ENSMUST00000001566	3.067
ENSMUST00000001569	6.47514
ENSMUST00000001583	81.4021
ENSMUST00000001595	8.59856
ENSMUST00000001611	14.5207
ENSMUST00000001619	3.28154
ENSMUST00000001620	12.2732
ENSMUST00000001672	17.2848
ENSMUST00000001675	68.4423
ENSMUST00000001712	26.8468
ENSMUST00000001724	15.6546
ENSMUST00000001757	78.5097
ENSMUST00000001780	2.11848
ENSMUST00000001790	6.18749
ENSMUST00000001801	3.64171
ENSMUST00000001802	14.1046
ENSMUST00000001806	5.32164
ENSMUST00000001809	9.02599
ENSMUST00000001812	15.4318
ENSMUST00000001818	2.46131
ENSMUST00000001825	36.9879
ENSMUST00000001834	9.44766
ENSMUST00000001836	8.6666
ENSMUST00000001837	27.5106
ENSMUST00000001845	7.8254
ENSMUST00000001884	2.85386
ENSMUST00000001900	13.2747
ENSMUST00000001920	3.18427
ENSMUST00000001950	34.6128
ENSMUST00000001974	2.43285
ENSMUST00000001975	5.08472
ENSMUST00000001989	5.39896
ENSMUST00000002007	14.475
ENSMUST00000002029	5.75177
ENSMUST00000002043	13.5804
ENSMUST00000002044	12.4061
ENSMUST00000002063	20.2622
ENSMUST00000002064	182.419
ENSMUST00000002080	3.09988
ENSMUST00000002081	1.2726
ENSMUST00000002084	21.5284
ENSMUST00000002090	3.09416
ENSMUST00000002091	12.4436
ENSMUST00000002099	19.8935
ENSMUST00000002100	8.53656
ENSMUST00000002112	3.40794
ENSMUST00000002121	18.1469
ENSMUST00000002128	3.005
ENSMUST00000002133	83.6877
ENSMUST00000002152	1.14576
ENSMUST00000002171	5.3037
ENSMUST00000002172	15.5726
ENSMUST00000002198	4.59345
ENSMUST00000002275	12.9367
ENSMUST00000002280	12.2223
ENSMUST00000002284	7.03518
ENSMUST00000002291	24.9909
ENSMUST00000002292	33.2588
ENSMUST00000002297	1.72518
ENSMUST00000002298	4.23526
ENSMUST00000002303	2.25259
ENSMUST00000002318	14.3858
ENSMUST00000002320	11.553
ENSMUST00000002350	0.769403
ENSMUST00000002368	23.2732
ENSMUST00000002391	2.95649
ENSMUST00000002397	2.63658
ENSMUST00000002413	11.9193
ENSMUST00000002436	22.534
ENSMUST00000002444	13.4905
ENSMUST00000002445	12.1909
ENSMUST00000002452	4.64594
ENSMUST00000002466	3.13912
ENSMUST00000002469	5.00455
ENSMUST00000002473	2.54597
ENSMUST00000002487	92.0365
ENSMUST00000002490	15.8852
ENSMUST00000002502	40.5832
ENSMUST00000002529	150.026
ENSMUST00000002532	5.26911
ENSMUST00000002551	6.1917
ENSMUST00000002572	3.81366
ENSMUST00000002599	22.3993
ENSMUST00000002603	32.37
ENSMUST00000002625	8.2637
ENSMUST00000002655	6.99077
ENSMUST00000002678	16.1997
ENSMUST00000002683	4.50642
ENSMUST00000002699	16.5408
ENSMUST00000002710	6.92157
ENSMUST00000002733	21.1855
ENSMUST00000002756	169.322
ENSMUST00000002790	36.1716
ENSMUST00000002805	6.45299
ENSMUST00000002809	86.1535
ENSMUST00000002818	11.0316
ENSMUST00000002825	5.91102
ENSMUST00000002837	17.8511
ENSMUST00000002839	6.34514
ENSMUST00000002840	16.477
ENSMUST00000002844	6.90049
ENSMUST00000002845	3.51349
ENSMUST00000002855	5.22543
ENSMUST00000002880	14.3529
ENSMUST00000002889	0.894221
ENSMUST00000002891	21.3605
ENSMUST00000002902	23.7597
ENSMUST00000002908	0.242746
ENSMUST00000002911	9.85268
ENSMUST00000002914	5.91316
ENSMUST00000002923	11.3823
ENSMUST00000002924	36.1622
ENSMUST00000002925	62.8301
ENSMUST00000002976	16.5132
ENSMUST00000002989	15.9295
ENSMUST00000003027	4.51786
ENSMUST00000003029	10.5708
ENSMUST00000003035	137.565
ENSMUST00000003038	22.0388
ENSMUST00000003044	1.97336
ENSMUST00000003049	35.267
ENSMUST00000003066	0.847633
ENSMUST00000003115	2.03606
ENSMUST00000003117	17.8464
ENSMUST00000003121	2.73869
ENSMUST00000003123	2.07293
ENSMUST00000003152	2.50936
ENSMUST00000003156	1.15319
ENSMUST00000003183	4.16965
ENSMUST00000003203	55.8743
ENSMUST00000003219	6.88695
ENSMUST00000003238	26.5261
ENSMUST00000003268	2.83622
ENSMUST00000003284	0.55016
ENSMUST00000003290	2.54286
ENSMUST00000003310	19.7381
ENSMUST00000003318	17.764
ENSMUST00000003319	3.85133
ENSMUST00000003320	15.3215
ENSMUST00000003386	3.70267
ENSMUST00000003404	72.0367
ENSMUST00000003433	0.988412
ENSMUST00000003436	14.6241
ENSMUST00000003438	14.9725
ENSMUST00000003442	5.1782
ENSMUST00000003445	66.6868
ENSMUST00000003450	11.8994
ENSMUST00000003461	34.6435
ENSMUST00000003468	1.86702
ENSMUST00000003493	7.10364
ENSMUST00000003512	58.8478
ENSMUST00000003513	8.59623
ENSMUST00000003521	4.54744
ENSMUST00000003527	8.1032
ENSMUST00000003529	8.443
ENSMUST00000003536	1.1091
ENSMUST00000003550	28.9306
ENSMUST00000003572	20.7656
ENSMUST00000003575	3.62138
ENSMUST00000003612	9.62099
ENSMUST00000003621	8.48872
ENSMUST00000003622	1.15555
ENSMUST00000003635	4.96677
ENSMUST00000003640	6.50401
ENSMUST00000003645	3.16574
ENSMUST00000003677	5.27774
ENSMUST00000003687	16.5085
ENSMUST00000003710	32.8442
ENSMUST00000003714	19.9189
ENSMUST00000003726	11.6358
ENSMUST00000003759	3.21964
ENSMUST00000003850	5.26033
ENSMUST00000003860	1.01501
ENSMUST00000003870	3.79626
ENSMUST00000003876	32.263
ENSMUST00000003906	11.9429
ENSMUST00000003908	91.6615
ENSMUST00000003911	9.19088
ENSMUST00000003912	7.96431
ENSMUST00000003946	5.9262
ENSMUST00000003947	65.4426
ENSMUST00000003961	10.169
ENSMUST00000003964	0.409324
ENSMUST00000003971	4.14927
ENSMUST00000004036	3.81968
ENSMUST00000004050	10.8422
ENSMUST00000004054	61.1911
ENSMUST00000004055	20.0602
ENSMUST00000004057	4.73106
ENSMUST00000004072	7.36051
ENSMUST00000004097	10.1628
ENSMUST00000004140	14.1121
ENSMUST00000004143	50.0948
ENSMUST00000004156	0.084933
ENSMUST00000004172	4.02559
ENSMUST00000004173	3.9002
ENSMUST00000004200	22.9262
ENSMUST00000004202	5.88936
ENSMUST00000004203	4.73762
ENSMUST00000004206	2.01637
ENSMUST00000004208	1.96492
ENSMUST00000004222	31.3912
ENSMUST00000004316	9.22845
ENSMUST00000004327	5.84582
ENSMUST00000004375	6.6991
ENSMUST00000004378	2.82664
ENSMUST00000004379	2.84756
ENSMUST00000004381	4.70462
ENSMUST00000004389	16.0629
ENSMUST00000004392	3.62773
ENSMUST00000004396	0.918712
ENSMUST00000004428	62.4104
ENSMUST00000004430	12.141
ENSMUST00000004470	49.0398
ENSMUST00000004494	27.8199
ENSMUST00000004507	9.1996
ENSMUST00000004554	5.56574
ENSMUST00000004560	7.88348
ENSMUST00000004565	12.1408
ENSMUST00000004574	11.7408
ENSMUST00000004614	10.4281
ENSMUST00000004634	37.9459
ENSMUST00000004646	11.02
ENSMUST00000004681	22.8575
ENSMUST00000004683	7.74086
ENSMUST00000004684	71.8805
ENSMUST00000004686	7.58676
ENSMUST00000004729	2.52068
ENSMUST00000004745	30.2337
ENSMUST00000004786	0.0651938
ENSMUST00000004892	50.7324
ENSMUST00000004910	5.71688
ENSMUST00000004949	19.277
ENSMUST00000004955	87.902
ENSMUST00000004968	6.92446
ENSMUST00000004985	40.6832
ENSMUST00000004990	25.8774
ENSMUST00000005003	8.74864
ENSMUST00000005015	11.9627
ENSMUST00000005016	2.85911
ENSMUST00000005017	3.62811
ENSMUST00000005041	6.29976
ENSMUST00000005051	1.28019
ENSMUST00000005053	29.2021
ENSMUST00000005057	22.5832
ENSMUST00000005064	1.78446
ENSMUST00000005066	40.5768
ENSMUST00000005067	1.99291
ENSMUST00000005072	20.0481
ENSMUST00000005108	33.0147
ENSMUST00000005114	0.852759
ENSMUST00000005120	1.56829
ENSMUST00000005122	3.53036
ENSMUST00000005173	5.32622
ENSMUST00000005185	7.16345
ENSMUST00000005188	4.34541
ENSMUST00000005218	12.3607
ENSMUST00000005233	23.6872
ENSMUST00000005234	8.541
ENSMUST00000005256	13.8428
ENSMUST00000005292	0.84727
ENSMUST00000005336	0.931411
ENSMUST00000005365	5.68409
ENSMUST00000005371	7.52962
ENSMUST00000005394	14.0486
ENSMUST00000005413	13.415
ENSMUST00000005487	11.2399
ENSMUST00000005503	5.21
ENSMUST00000005504	8.17995
ENSMUST00000005508	7.06953
ENSMUST00000005518	268.525
ENSMUST00000005548	6.39358
ENSMUST00000005578	4.07212
ENSMUST00000005583	0.966272
ENSMUST00000005600	15.4706
ENSMUST00000005606	1.59811
ENSMUST00000005607	13.2958
ENSMUST00000005616	22.5095
ENSMUST00000005620	9.78019
ENSMUST00000005643	30.7902
ENSMUST00000005647	22.7598
ENSMUST00000005651	17.1914
ENSMUST00000005671	9.87204
ENSMUST00000005705	5.11402
ENSMUST00000005711	5.71783
ENSMUST00000005714	1.9464
ENSMUST00000005749	30.0601
ENSMUST00000005768	9.18641
ENSMUST00000005798	24.1818
ENSMUST00000005810	17.1046
ENSMUST00000005825	22.335
ENSMUST00000005826	12.0828
ENSMUST00000005830	13.1913
ENSMUST00000005841	32.2108
ENSMUST00000005923	9.17395
ENSMUST00000005954	7.99819
ENSMUST00000005964	2.50538
ENSMUST00000006027	4.88302
ENSMUST00000006035	10.4897
ENSMUST00000006037	30.5362
ENSMUST00000006053	3.31124
ENSMUST00000006061	55.5183
ENSMUST00000006071	12.6486
ENSMUST00000006103	8.75374
ENSMUST00000006104	0.295054
ENSMUST00000006112	29.33
ENSMUST00000006123	99.0696
ENSMUST00000006128	13.9331
ENSMUST00000006136	9.0328
ENSMUST00000006137	151.153
ENSMUST00000006138	17.3613
ENSMUST00000006181	6.27617
ENSMUST00000006205	52.1454
ENSMUST00000006209	4.73374
ENSMUST00000006217	6.38557
ENSMUST00000006221	41.5657
ENSMUST00000006235	8.37283
ENSMUST00000006254	4.9431
ENSMUST00000006286	3.91413
ENSMUST00000006293	156.696
ENSMUST00000006301	5.01394
ENSMUST00000006311	8.65861
ENSMUST00000006367	2.66126
ENSMUST00000006377	4.15618
ENSMUST00000006424	97.5143
ENSMUST00000006435	70.6403
ENSMUST00000006444	62.8315
ENSMUST00000006452	25.4078
ENSMUST00000006462	7.10875
ENSMUST00000006467	5.49062
ENSMUST00000006470	7.76064
ENSMUST00000006478	18.3616
ENSMUST00000006496	5.25188
ENSMUST00000006523	0.324571
ENSMUST00000006544	26.2933
ENSMUST00000006557	3.84003
ENSMUST00000006562	3.05976
ENSMUST00000006565	3.5093
ENSMUST00000006579	13.104
ENSMUST00000006587	7.91561
ENSMUST00000006611	6.1541
ENSMUST00000006614	15.1151
ENSMUST00000006625	19.3304
ENSMUST00000006629	26.8827
ENSMUST00000006632	12.3093
ENSMUST00000006646	13.6875
ENSMUST00000006669	5.63191
ENSMUST00000006701	74.3934
ENSMUST00000006754	1.12262
ENSMUST00000006760	2.585
ENSMUST00000006764	2.80677
ENSMUST00000006774	11.0059
ENSMUST00000006814	1.19955
ENSMUST00000006838	1.48417
ENSMUST00000006851	17.9365
ENSMUST00000006853	2.53295
ENSMUST00000006854	10.3549
ENSMUST00000006898	15.1529
ENSMUST00000006900	2.35684
ENSMUST00000006911	0.655284
ENSMUST00000006915	9.19857
ENSMUST00000006948	7.91166
ENSMUST00000007007	29.9062
ENSMUST00000007012	52.9811
ENSMUST00000007042	17.3736
ENSMUST00000007046	2.33786
ENSMUST00000007130	27.0367
ENSMUST00000007131	31.6129
ENSMUST00000007139	27.7121
ENSMUST00000007207	25.1804
ENSMUST00000007212	10.7633
ENSMUST00000007216	8.30748
ENSMUST00000007245	18.9431
ENSMUST00000007250	57.7908
ENSMUST00000007251	2.74971
ENSMUST00000007255	7.63621
ENSMUST00000007257	1.24422
ENSMUST00000007266	11.4396
ENSMUST00000007296	42.588
ENSMUST00000007444	41.6329
ENSMUST00000007482	1.75332
ENSMUST00000007533	1.93254
ENSMUST00000007559	7.71048
ENSMUST00000007602	4.15559
ENSMUST00000007708	15.4835
ENSMUST00000007733	1.21828
ENSMUST00000007747	10.4656
ENSMUST00000007799	7.77129
ENSMUST00000007800	10.0845
ENSMUST00000007814	4.0435
ENSMUST00000007865	3.73457
ENSMUST00000007921	41.5062
ENSMUST00000007959	7.4689
ENSMUST00000007961	7.17603
ENSMUST00000007977	22.2232
ENSMUST00000007980	7.28321
ENSMUST00000007981	2.77484
ENSMUST00000007993	8.65112
ENSMUST00000008016	2.39973
ENSMUST00000008024	17.043
ENSMUST00000008032	3.33411
ENSMUST00000008036	4.57453
ENSMUST00000008179	15.2157
ENSMUST00000008280	7.21199
ENSMUST00000008284	11.4482
ENSMUST00000008445	17.23
ENSMUST00000008462	16.7004
ENSMUST00000008477	9.35076
ENSMUST00000008517	3.72842
ENSMUST00000008528	15.2032
ENSMUST00000008537	7.78255
ENSMUST00000008542	4.4342
ENSMUST00000008573	51.2122
ENSMUST00000008594	13.2413
ENSMUST00000008733	13.1334
ENSMUST00000008748	14.9292
ENSMUST00000008812	5.02725
ENSMUST00000008826	6.11698
ENSMUST00000008893	5.1456
ENSMUST00000008999	0.302574
ENSMUST00000009003	51.7484
ENSMUST00000009036	12.8626
ENSMUST00000009039	4.18383
ENSMUST00000009099	2.95105
ENSMUST00000009102	12.3238
ENSMUST00000009120	9.46155
ENSMUST00000009138	7.78389
ENSMUST00000009157	17.8531
ENSMUST00000009174	19.2998
ENSMUST00000009234	18.5086
ENSMUST00000009236	7.91127
ENSMUST00000009256	34.3605
ENSMUST00000009321	14.6596
ENSMUST00000009344	40.1254
ENSMUST00000009411	29.033
ENSMUST00000009420	2.03951
ENSMUST00000009435	14.4555
ENSMUST00000009550	25.805
ENSMUST00000009679	19.021
ENSMUST00000009693	2.51929
ENSMUST00000009699	3.36626
ENSMUST00000009707	13.5149
ENSMUST00000009774	17.5614
ENSMUST00000009789	43.267
ENSMUST00000009885	6.64914
ENSMUST00000010007	3.93776
ENSMUST00000010049	81.095
ENSMUST00000010189	2.2224
ENSMUST00000010192	6.10589
ENSMUST00000010198	21.2631
ENSMUST00000010211	2.907
ENSMUST00000010239	4.9622
ENSMUST00000010241	13.91
ENSMUST00000010248	1.23481
ENSMUST00000010249	6.17386
ENSMUST00000010254	6.67619
ENSMUST00000010278	6.52469
ENSMUST00000010348	15.5151
ENSMUST00000010421	14.637
ENSMUST00000010502	2.10567
ENSMUST00000010506	30.0562
ENSMUST00000010536	49.2345
ENSMUST00000010550	3.38791
ENSMUST00000010597	13.6231
ENSMUST00000010698	69.2109
ENSMUST00000010804	2.12981
ENSMUST00000010807	11.9165
ENSMUST00000010899	9.27773
ENSMUST00000010974	5.64647
ENSMUST00000011029	19.3758
ENSMUST00000011302	26.3039
ENSMUST00000011450	64.6025
ENSMUST00000011492	31.5591
ENSMUST00000011896	2.83283
ENSMUST00000011981	2.43145
ENSMUST00000012028	27.5962
ENSMUST00000012104	9.87187
ENSMUST00000012152	26.4177
ENSMUST00000012259	19.5975
ENSMUST00000012262	5.79629
ENSMUST00000012355	39.4524
ENSMUST00000012440	12.1956
ENSMUST00000012566	19.6111
ENSMUST00000012580	63.872
ENSMUST00000012587	25.9928
ENSMUST00000012612	3.68652
ENSMUST00000012679	25.0862
ENSMUST00000012734	9.29064
ENSMUST00000012759	0.08834
ENSMUST00000012796	22.6738
ENSMUST00000012921	0.259042
ENSMUST00000013130	45.9366
ENSMUST00000013262	13.0156
ENSMUST00000013299	2.19013
ENSMUST00000013338	26.8558
ENSMUST00000013633	10.5058
ENSMUST00000013693	46.8695
ENSMUST00000013737	20.6165
ENSMUST00000013759	27.2795
ENSMUST00000013766	14.0165
ENSMUST00000013773	10.5422
ENSMUST00000013807	9.63926
ENSMUST00000013842	5.60114
ENSMUST00000013845	5.77133
ENSMUST00000013882	3.22193
ENSMUST00000013886	14.2167
ENSMUST00000013931	2.19587
ENSMUST00000013966	17.4681
ENSMUST00000013970	6.77521
ENSMUST00000014072	10.0484
ENSMUST00000014218	27.8471
ENSMUST00000014220	23.6705
ENSMUST00000014221	30.9055
ENSMUST00000014339	4.32771
ENSMUST00000014370	15.8532
ENSMUST00000014421	33.2383
ENSMUST00000014438	10.707
ENSMUST00000014445	4.94551
ENSMUST00000014447	2.6267
ENSMUST00000014457	7.94508
ENSMUST00000014499	42.0994
ENSMUST00000014546	31.9784
ENSMUST00000014614	9.2622
ENSMUST00000014642	2.04275
ENSMUST00000014647	9.43833
ENSMUST00000014684	4.19084
ENSMUST00000014694	18.3646
ENSMUST00000014695	1.99009
ENSMUST00000014698	28.3693
ENSMUST00000014743	5.67372
ENSMUST00000014750	5.3452
ENSMUST00000014753	0.83668
ENSMUST00000014812	29.1846
ENSMUST00000014892	10.7742
ENSMUST00000014911	11.2765
ENSMUST00000014913	10.9163
ENSMUST00000014920	3.37989
ENSMUST00000014922	5.99599
ENSMUST00000014981	11.6837
ENSMUST00000014990	8.36292
ENSMUST00000015000	7.16173
ENSMUST00000015003	1.01874
ENSMUST00000015011	0.673333
ENSMUST00000015017	3.22288
ENSMUST00000015049	29.2699
ENSMUST00000015100	9.16764
ENSMUST00000015107	12.9571
ENSMUST00000015124	17.2418
ENSMUST00000015146	178.464
ENSMUST00000015157	3.54374
ENSMUST00000015171	11.1405
ENSMUST00000015236	4.06835
ENSMUST00000015239	10.2167
ENSMUST00000015256	95.0951
ENSMUST00000015271	4.78076
ENSMUST00000015277	43.9024
ENSMUST00000015361	13.3657
ENSMUST00000015434	13.0474
ENSMUST00000015435	3.83439
ENSMUST00000015449	90.6622
ENSMUST00000015456	48.1445
ENSMUST00000015467	4.45084
ENSMUST00000015481	9.17481
ENSMUST00000015511	7.0028
ENSMUST00000015596	2.32226
ENSMUST00000015605	8.07984
ENSMUST00000015611	0.656845
ENSMUST00000015622	0.0279157
ENSMUST00000015645	41.0484
ENSMUST00000015666	6.42212
ENSMUST00000015719	18.0678
ENSMUST00000015749	10.4999
ENSMUST00000015791	2.70404
ENSMUST00000015800	2.2298
ENSMUST00000015812	0.110649
ENSMUST00000015841	4.77892
ENSMUST00000015855	2.7454
ENSMUST00000015858	2.58022
ENSMUST00000015877	8.71546
ENSMUST00000015892	54.7184
ENSMUST00000015893	27.2695
ENSMUST00000015894	1.05511
ENSMUST00000015901	47.1344
ENSMUST00000015903	8.04598
ENSMUST00000015920	5.43917
ENSMUST00000015934	0.939434
ENSMUST00000015981	5.82027
ENSMUST00000015994	1.52143
ENSMUST00000016033	45.8099
ENSMUST00000016072	12.304
ENSMUST00000016081	27.5664
ENSMUST00000016087	14.2451
ENSMUST00000016088	4.87521
ENSMUST00000016105	27.4454
ENSMUST00000016115	29.7876
ENSMUST00000016124	31.266
ENSMUST00000016138	17.4435
ENSMUST00000016144	41.6821
ENSMUST00000016279	28.2712
ENSMUST00000016309	5.38785
ENSMUST00000016383	302.513
ENSMUST00000016396	16.8817
ENSMUST00000016397	2.23841
ENSMUST00000016400	0.349523
ENSMUST00000016401	8.09042
ENSMUST00000016452	18.6904
ENSMUST00000016463	8.71725
ENSMUST00000016488	5.15429
ENSMUST00000016553	71.9393
ENSMUST00000016569	56.1908
ENSMUST00000016631	25.947
ENSMUST00000016670	8.27652
ENSMUST00000016672	16.9822
ENSMUST00000016678	20.5588
ENSMUST00000016680	13.7833
ENSMUST00000016681	14.2578
ENSMUST00000016703	2.93572
ENSMUST00000016771	5.41386
ENSMUST00000016901	8.60126
ENSMUST00000016977	9.46167
ENSMUST00000017065	5.80473
ENSMUST00000017090	37.5709
ENSMUST00000017153	17.3672
ENSMUST00000017188	8.36669
ENSMUST00000017276	31.6238
ENSMUST00000017288	14.5197
ENSMUST00000017290	8.77422
ENSMUST00000017316	8.35477
ENSMUST00000017332	2.14796
ENSMUST00000017354	6.57447
ENSMUST00000017365	11.0575
ENSMUST00000017384	2.30389
ENSMUST00000017408	17.928
ENSMUST00000017443	5.31503
ENSMUST00000017451	12.0073
ENSMUST00000017530	6.21879
ENSMUST00000017534	1.95506
ENSMUST00000017548	5.77044
ENSMUST00000017549	2.56469
ENSMUST00000017552	14.5765
ENSMUST00000017562	5.56501
ENSMUST00000017567	15.8117
ENSMUST00000017572	19.0344
ENSMUST00000017610	26.2785
ENSMUST00000017620	14.0642
ENSMUST00000017622	15.6118
ENSMUST00000017692	12.7808
ENSMUST00000017694	14.2719
ENSMUST00000017759	7.32271
ENSMUST00000017808	29.5107
ENSMUST00000017821	17.8393
ENSMUST00000017851	16.7577
ENSMUST00000017859	14.579
ENSMUST00000017900	7.10507
ENSMUST00000017904	2.69139
ENSMUST00000017908	6.84489
ENSMUST00000017920	19.646
ENSMUST00000017922	4.8497
ENSMUST00000017945	5.0957
ENSMUST00000017946	8.23815
ENSMUST00000017974	4.66471
ENSMUST00000017975	17.6661
ENSMUST00000017976	1.54495
ENSMUST00000017981	6.14428
ENSMUST00000018002	28.9305
ENSMUST00000018005	11.6971
ENSMUST00000018050	5.9523
ENSMUST00000018143	5.10984
ENSMUST00000018184	5.25042
ENSMUST00000018186	6.40072
ENSMUST00000018212	15.7799
ENSMUST00000018246	13.4735
ENSMUST00000018274	8.82656
ENSMUST00000018287	9.9318
ENSMUST00000018295	23.8632
ENSMUST00000018304	4.27388
ENSMUST00000018315	3.20905
ENSMUST00000018337	101.122
ENSMUST00000018343	5.53454
ENSMUST00000018353	91.7733
ENSMUST00000018429	16.6746
ENSMUST00000018430	3.45945
ENSMUST00000018431	8.76134
ENSMUST00000018437	2.20849
ENSMUST00000018449	7.82136
ENSMUST00000018466	19.3152
ENSMUST00000018470	11.0681
ENSMUST00000018478	86.3099
ENSMUST00000018491	26.6556
ENSMUST00000018506	4.59595
ENSMUST00000018516	24.8254
ENSMUST00000018521	3.41028
ENSMUST00000018522	24.6044
ENSMUST00000018547	21.423
ENSMUST00000018549	17.9302
ENSMUST00000018556	1.57869
ENSMUST00000018568	7.53224
ENSMUST00000018569	27.5033
ENSMUST00000018577	9.12848
ENSMUST00000018593	13.7613
ENSMUST00000018625	35.1012
ENSMUST00000018645	49.2568
ENSMUST00000018653	29.7887
ENSMUST00000018681	5.45298
ENSMUST00000018685	8.84448
ENSMUST00000018691	5.58367
ENSMUST00000018711	3.4371
ENSMUST00000018716	3.79569
ENSMUST00000018718	1.97692
ENSMUST00000018727	20.1726
ENSMUST00000018737	2.59622
ENSMUST00000018743	6.90533
ENSMUST00000018744	3.78452
ENSMUST00000018792	3.13419
ENSMUST00000018805	2.39117
ENSMUST00000018810	13.6016
ENSMUST00000018816	133.939
ENSMUST00000018821	2.04696
ENSMUST00000018841	2883.38
ENSMUST00000018851	18.1719
ENSMUST00000018875	51.2469
ENSMUST00000018877	7.00891
ENSMUST00000018880	46.7335
ENSMUST00000018905	10.2212
ENSMUST00000018909	5.66359
ENSMUST00000018914	1.91541
ENSMUST00000018918	7.50907
ENSMUST00000018965	3.75305
ENSMUST00000018985	6.02881
ENSMUST00000018990	8.93262
ENSMUST00000018992	10.7635
ENSMUST00000018993	2.43526
ENSMUST00000019038	0.670302
ENSMUST00000019044	162.906
ENSMUST00000019050	2.54922
ENSMUST00000019065	20.2723
ENSMUST00000019067	6.44893
ENSMUST00000019075	6.63885
ENSMUST00000019076	18.2934
ENSMUST00000019109	8.15521
ENSMUST00000019118	8.64685
ENSMUST00000019128	10.6964
ENSMUST00000019135	17.9411
ENSMUST00000019143	76.3245
ENSMUST00000019169	4.95389
ENSMUST00000019183	3.48521
ENSMUST00000019198	3.59908
ENSMUST00000019199	29.2052
ENSMUST00000019220	3.5592
ENSMUST00000019224	2.57201
ENSMUST00000019229	10.159
ENSMUST00000019231	6.7932
ENSMUST00000019232	0.126056
ENSMUST00000019276	1.95914
ENSMUST00000019281	14.219
ENSMUST00000019283	2.61227
ENSMUST00000019287	5.48007
ENSMUST00000019317	3.16229
ENSMUST00000019323	11.8196
ENSMUST00000019333	4.01665
ENSMUST00000019354	23.8904
ENSMUST00000019362	12.3175
ENSMUST00000019382	3.89149
ENSMUST00000019405	4.38634
ENSMUST00000019439	1.58094
ENSMUST00000019441	7.52147
ENSMUST00000019443	6.48097
ENSMUST00000019445	2.33778
ENSMUST00000019447	2.82198
ENSMUST00000019464	2.25647
ENSMUST00000019470	5.24538
ENSMUST00000019482	2.41273
ENSMUST00000019506	7.47157
ENSMUST00000019514	2.92734
ENSMUST00000019517	15.206
ENSMUST00000019572	11.4433
ENSMUST00000019576	5.7027
ENSMUST00000019577	2.56069
ENSMUST00000019605	3.41166
ENSMUST00000019608	6.64125
ENSMUST00000019611	1.24016
ENSMUST00000019614	8.6296
ENSMUST00000019615	3.17247
ENSMUST00000019631	5.75536
ENSMUST00000019638	1.56894
ENSMUST00000019649	2.03655
ENSMUST00000019660	10.1518
ENSMUST00000019662	7.94646
ENSMUST00000019677	23.5155
ENSMUST00000019722	3.66775
ENSMUST00000019723	4.4099
ENSMUST00000019726	5.17963
ENSMUST00000019734	4.08408
ENSMUST00000019833	15.1608
ENSMUST00000019854	4.11682
ENSMUST00000019859	5.96403
ENSMUST00000019861	17.9158
ENSMUST00000019878	1.31434
ENSMUST00000019882	4.82157
ENSMUST00000019907	7.94664
ENSMUST00000019908	5.91936
ENSMUST00000019911	18.1276
ENSMUST00000019917	32.6161
ENSMUST00000019927	122.802
ENSMUST00000019929	35.0729
ENSMUST00000019932	17.7057
ENSMUST00000019937	19.3208
ENSMUST00000019939	11.1858
ENSMUST00000019944	22.8699
ENSMUST00000019950	29.0578
ENSMUST00000019962	26.8394
ENSMUST00000019965	6.40948
ENSMUST00000019967	0.235705
ENSMUST00000019982	10.4326
ENSMUST00000019986	44.4899
ENSMUST00000019987	18.1174
ENSMUST00000019997	7.92208
ENSMUST00000020000	6.84812
ENSMUST00000020002	27.562
ENSMUST00000020004	10.7522
ENSMUST00000020018	26.3586
ENSMUST00000020027	19.3878
ENSMUST00000020034	28.1466
ENSMUST00000020049	10.1436
ENSMUST00000020078	35.0965
ENSMUST00000020081	9.27183
ENSMUST00000020085	27.0901
ENSMUST00000020099	9.71549
ENSMUST00000020101	29.3929
ENSMUST00000020106	5.23062
ENSMUST00000020107	26.8729
ENSMUST00000020109	37.1579
ENSMUST00000020118	5.7323
ENSMUST00000020123	13.7461
ENSMUST00000020145	5.83593
ENSMUST00000020149	86.3058
ENSMUST00000020150	32.7849
ENSMUST00000020153	33.1309
ENSMUST00000020157	37.3521
ENSMUST00000020159	19.1032
ENSMUST00000020188	26.1365
ENSMUST00000020197	11.093
ENSMUST00000020203	7.11408
ENSMUST00000020209	10.8008
ENSMUST00000020217	4.23483
ENSMUST00000020238	6.49876
ENSMUST00000020251	27.548
ENSMUST00000020257	13.5908
ENSMUST00000020258	74.3626
ENSMUST00000020263	17.6575
ENSMUST00000020268	22.4311
ENSMUST00000020270	20.4168
ENSMUST00000020273	30.1041
ENSMUST00000020283	5.34673
ENSMUST00000020284	2.52269
ENSMUST00000020285	6.1992
ENSMUST00000020286	25.2934
ENSMUST00000020288	6.59369
ENSMUST00000020289	128.312
ENSMUST00000020307	22.4327
ENSMUST00000020308	6.48725
ENSMUST00000020309	16.5875
ENSMUST00000020311	95.3626
ENSMUST00000020315	26.3656
ENSMUST00000020316	40.0389
ENSMUST00000020317	3.87768
ENSMUST00000020334	35.977
ENSMUST00000020339	20.5345
ENSMUST00000020341	0.728064
ENSMUST00000020343	20.1108
ENSMUST00000020358	13.8781
ENSMUST00000020359	2.50388
ENSMUST00000020361	6.25825
ENSMUST00000020365	7.31682
ENSMUST00000020374	24.1724
ENSMUST00000020375	15.008
ENSMUST00000020377	6.72412
ENSMUST00000020379	7.05796
ENSMUST00000020381	18.4086
ENSMUST00000020382	45.4835
ENSMUST00000020391	6.73092
ENSMUST00000020397	8.36351
ENSMUST00000020403	81.7351
ENSMUST00000020408	2.50418
ENSMUST00000020420	1.98501
ENSMUST00000020437	116.564
ENSMUST00000020440	4.99062
ENSMUST00000020444	10.2076
ENSMUST00000020446	10.7192
ENSMUST00000020449	3.77003
ENSMUST00000020456	6.20262
ENSMUST00000020457	1.88685
ENSMUST00000020461	2.52275
ENSMUST00000020463	4.6481
ENSMUST00000020478	54.1773
ENSMUST00000020484	13.1037
ENSMUST00000020490	16.4161
ENSMUST00000020500	4.79497
ENSMUST00000020501	10.9814
ENSMUST00000020504	7.34253
ENSMUST00000020507	5.83877
ENSMUST00000020522	7.6938
ENSMUST00000020523	159.865
ENSMUST00000020524	2.44885
ENSMUST00000020528	7.80301
ENSMUST00000020529	5.19164
ENSMUST00000020530	14.8651
ENSMUST00000020538	13.7129
ENSMUST00000020549	5.43177
ENSMUST00000020550	2.62496
ENSMUST00000020552	14.6128
ENSMUST00000020562	14.8824
ENSMUST00000020578	5.1828
ENSMUST00000020579	7437.71
ENSMUST00000020581	4.52442
ENSMUST00000020608	6.2485
ENSMUST00000020624	38.2791
ENSMUST00000020625	3.40128
ENSMUST00000020630	24.0535
ENSMUST00000020634	26.8757
ENSMUST00000020637	15.152
ENSMUST00000020640	3.85973
ENSMUST00000020643	18.2874
ENSMUST00000020647	3.43381
ENSMUST00000020649	46.4152
ENSMUST00000020653	51.9325
ENSMUST00000020657	7.81868
ENSMUST00000020665	5.42865
ENSMUST00000020681	12.8916
ENSMUST00000020685	26.0371
ENSMUST00000020687	24.3246
ENSMUST00000020692	5.83421
ENSMUST00000020695	39.1658
ENSMUST00000020699	783.354
ENSMUST00000020705	5.0886
ENSMUST00000020717	5.11092
ENSMUST00000020718	0.76075
ENSMUST00000020719	3.97663
ENSMUST00000020721	6.17491
ENSMUST00000020734	7.80388
ENSMUST00000020741	27.575
ENSMUST00000020749	3.25064
ENSMUST00000020755	22.9494
ENSMUST00000020767	1.95154
ENSMUST00000020768	3.44267
ENSMUST00000020769	5.29619
ENSMUST00000020770	8.61262
ENSMUST00000020775	6.52871
ENSMUST00000020794	4.95506
ENSMUST00000020801	15.0344
ENSMUST00000020820	7.73635
ENSMUST00000020822	10.2359
ENSMUST00000020824	93.2659
ENSMUST00000020826	4.52265
ENSMUST00000020827	9.13106
ENSMUST00000020830	4.413
ENSMUST00000020831	39.4911
ENSMUST00000020835	21.7863
ENSMUST00000020837	116.571
ENSMUST00000020846	5.94036
ENSMUST00000020851	15.8712
ENSMUST00000020856	50.0068
ENSMUST00000020877	13.9023
ENSMUST00000020885	49.4679
ENSMUST00000020886	19.2329
ENSMUST00000020904	20.8583
ENSMUST00000020908	3.47964
ENSMUST00000020909	6.21661
ENSMUST00000020911	9.35174
ENSMUST00000020915	22.4222
ENSMUST00000020927	9.67315
ENSMUST00000020929	24.8138
ENSMUST00000020930	7.98435
ENSMUST00000020931	37.2252
ENSMUST00000020947	23.1974
ENSMUST00000020954	8.48189
ENSMUST00000020957	7.735
ENSMUST00000020959	55.5421
ENSMUST00000020962	30.3299
ENSMUST00000020964	6.74572
ENSMUST00000020980	1.58033
ENSMUST00000020981	31.7327
ENSMUST00000020982	35.6545
ENSMUST00000020991	7.49971
ENSMUST00000021001	34.3238
ENSMUST00000021018	16.2853
ENSMUST00000021030	7.93905
ENSMUST00000021033	7.50546
ENSMUST00000021038	3.82248
ENSMUST00000021039	11.7117
ENSMUST00000021046	19.3221
ENSMUST00000021048	3.37314
ENSMUST00000021049	8.24868
ENSMUST00000021052	7.71782
ENSMUST00000021060	40.9132
ENSMUST00000021062	4.91965
ENSMUST00000021063	18.8477
ENSMUST00000021077	14.2008
ENSMUST00000021079	2.9414
ENSMUST00000021082	5.31391
ENSMUST00000021083	55.6918
ENSMUST00000021084	5.97645
ENSMUST00000021085	2.16271
ENSMUST00000021087	2.25083
ENSMUST00000021089	8.0052
ENSMUST00000021090	71.2469
ENSMUST00000021091	17.2982
ENSMUST00000021097	16.6751
ENSMUST00000021101	8.89029
ENSMUST00000021114	3.24664
ENSMUST00000021116	14.8107
ENSMUST00000021120	0.945918
ENSMUST00000021130	28.1405
ENSMUST00000021133	19.3715
ENSMUST00000021135	73.374
ENSMUST00000021148	30.6478
ENSMUST00000021157	1.17437
ENSMUST00000021158	10.1776
ENSMUST00000021160	0.335396
ENSMUST00000021170	59.7374
ENSMUST00000021173	61.882
ENSMUST00000021177	12.4231
ENSMUST00000021180	15.1116
ENSMUST00000021181	19.275
ENSMUST00000021183	45.1948
ENSMUST00000021187	5.27811
ENSMUST00000021197	17.5893
ENSMUST00000021201	38.6627
ENSMUST00000021203	5.53692
ENSMUST00000021217	2.66609
ENSMUST00000021226	15.2856
ENSMUST00000021227	20.0523
ENSMUST00000021239	8.02874
ENSMUST00000021243	2.9199
ENSMUST00000021271	2.31306
ENSMUST00000021273	0.677595
ENSMUST00000021277	5.11072
ENSMUST00000021278	5.71468
ENSMUST00000021296	14.3918
ENSMUST00000021297	25.5147
ENSMUST00000021302	0.945934
ENSMUST00000021306	31.5157
ENSMUST00000021311	4.71428
ENSMUST00000021313	13.6966
ENSMUST00000021314	5.83857
ENSMUST00000021324	20.0983
ENSMUST00000021329	17.763
ENSMUST00000021332	10.4255
ENSMUST00000021338	20.3184
ENSMUST00000021345	81.8039
ENSMUST00000021347	41.0226
ENSMUST00000021356	4.50141
ENSMUST00000021359	2.6686
ENSMUST00000021362	7.67339
ENSMUST00000021368	9.29848
ENSMUST00000021375	22.5544
ENSMUST00000021379	73.6788
ENSMUST00000021380	3.19604
ENSMUST00000021381	7.21208
ENSMUST00000021405	13.4031
ENSMUST00000021410	27.32
ENSMUST00000021412	9.54484
ENSMUST00000021413	9.71891
ENSMUST00000021416	22.066
ENSMUST00000021424	82.436
ENSMUST00000021425	25.1345
ENSMUST00000021428	22.4375
ENSMUST00000021447	20.4105
ENSMUST00000021450	180.037
ENSMUST00000021467	6.49185
ENSMUST00000021468	60.9433
ENSMUST00000021479	8.62315
ENSMUST00000021486	21.7493
ENSMUST00000021514	23.5393
ENSMUST00000021522	17.3881
ENSMUST00000021530	32.8424
ENSMUST00000021535	19.4441
ENSMUST00000021536	6.21092
ENSMUST00000021539	71.7342
ENSMUST00000021544	2.09993
ENSMUST00000021547	27.0382
ENSMUST00000021552	19.2578
ENSMUST00000021554	33.722
ENSMUST00000021559	2.58796
ENSMUST00000021567	17.009
ENSMUST00000021574	11.9661
ENSMUST00000021592	69.3982
ENSMUST00000021595	4.49345
ENSMUST00000021596	11.1935
ENSMUST00000021605	98.4998
ENSMUST00000021606	15.6395
ENSMUST00000021611	14.0632
ENSMUST00000021614	9.64444
ENSMUST00000021620	1.01374
ENSMUST00000021647	148.472
ENSMUST00000021649	19.765
ENSMUST00000021659	31.4057
ENSMUST00000021661	66.217
ENSMUST00000021667	13.2171
ENSMUST00000021668	11.4043
ENSMUST00000021670	54.7318
ENSMUST00000021674	21.2269
ENSMUST00000021692	11.8636
ENSMUST00000021693	4.00148
ENSMUST00000021698	6.58914
ENSMUST00000021706	71.5026
ENSMUST00000021715	1.0174
ENSMUST00000021726	24.7848
ENSMUST00000021728	5.64202
ENSMUST00000021761	6.88202
ENSMUST00000021785	294.643
ENSMUST00000021787	1.14254
ENSMUST00000021790	25.4689
ENSMUST00000021803	20.9222
ENSMUST00000021807	3.76825
ENSMUST00000021817	32.9888
ENSMUST00000021832	32.6062
ENSMUST00000021843	19.7514
ENSMUST00000021844	29.1813
ENSMUST00000021847	8.03481
ENSMUST00000021854	87.1729
ENSMUST00000021864	9.67583
ENSMUST00000021866	14.6452
ENSMUST00000021870	39.1506
ENSMUST00000021903	15.4307
ENSMUST00000021920	23.8759
ENSMUST00000021921	2.25779
ENSMUST00000021929	26.1679
ENSMUST00000021930	24.2803
ENSMUST00000021933	7.77126
ENSMUST00000021937	20.9366
ENSMUST00000021940	9.50803
ENSMUST00000021941	0.768916
ENSMUST00000021942	1.53456
ENSMUST00000021956	7.36526
ENSMUST00000021957	3.31973
ENSMUST00000021959	11.9349
ENSMUST00000021963	14.3008
ENSMUST00000021990	171.614
ENSMUST00000021991	22.5076
ENSMUST00000021993	9.43253
ENSMUST00000022009	98.4864
ENSMUST00000022030	1.72498
ENSMUST00000022032	8.93845
ENSMUST00000022038	19.7442
ENSMUST00000022039	6.70773
ENSMUST00000022040	64.4782
ENSMUST00000022053	20.7983
ENSMUST00000022060	23.6696
ENSMUST00000022063	5.4094
ENSMUST00000022064	2.62831
ENSMUST00000022087	4.32836
ENSMUST00000022089	8.42213
ENSMUST00000022097	7.40871
ENSMUST00000022098	10.0354
ENSMUST00000022099	49.9678
ENSMUST00000022102	19.3965
ENSMUST00000022121	16.6867
ENSMUST00000022135	10.1498
ENSMUST00000022147	14.8583
ENSMUST00000022163	5.18625
ENSMUST00000022169	27.7487
ENSMUST00000022170	37.6029
ENSMUST00000022176	20.0725
ENSMUST00000022185	5.55172
ENSMUST00000022189	12.3032
ENSMUST00000022196	468.881
ENSMUST00000022203	3.33138
ENSMUST00000022204	4.40941
ENSMUST00000022212	8.97512
ENSMUST00000022217	86.7332
ENSMUST00000022218	7.78687
ENSMUST00000022222	22.1074
ENSMUST00000022224	34.5008
ENSMUST00000022226	139.673
ENSMUST00000022245	7.71124
ENSMUST00000022256	4.95288
ENSMUST00000022257	114.29
ENSMUST00000022268	5.51442
ENSMUST00000022281	24.2621
ENSMUST00000022292	35.4396
ENSMUST00000022293	2.62362
ENSMUST00000022294	33.8798
ENSMUST00000022295	0.72999
ENSMUST00000022296	64.541
ENSMUST00000022311	3.50884
ENSMUST00000022322	23.014
ENSMUST00000022341	9.37932
ENSMUST00000022343	6.93111
ENSMUST00000022344	19.0172
ENSMUST00000022345	22.2423
ENSMUST00000022353	1.47815
ENSMUST00000022355	56.6593
ENSMUST00000022358	2.16879
ENSMUST00000022369	39.75
ENSMUST00000022371	12.4826
ENSMUST00000022378	5.23032
ENSMUST00000022380	11.9059
ENSMUST00000022386	35.1657
ENSMUST00000022416	16.9821
ENSMUST00000022419	8.164
ENSMUST00000022429	9.67585
ENSMUST00000022446	9.83716
ENSMUST00000022450	39.8144
ENSMUST00000022451	77.563
ENSMUST00000022458	7.39704
ENSMUST00000022461	12.8089
ENSMUST00000022462	23.1916
ENSMUST00000022469	8.04251
ENSMUST00000022470	105.796
ENSMUST00000022476	7.94265
ENSMUST00000022494	59.1308
ENSMUST00000022496	68.7111
ENSMUST00000022504	184.945
ENSMUST00000022507	103.312
ENSMUST00000022511	10.1314
ENSMUST00000022531	29.0566
ENSMUST00000022535	13.2901
ENSMUST00000022536	17.4134
ENSMUST00000022538	10.8694
ENSMUST00000022544	3.17212
ENSMUST00000022550	36.663
ENSMUST00000022555	16.4641
ENSMUST00000022573	7.22074
ENSMUST00000022577	70.6477
ENSMUST00000022580	20.3255
ENSMUST00000022585	17.8428
ENSMUST00000022586	33.0504
ENSMUST00000022587	11.1068
ENSMUST00000022593	85.5543
ENSMUST00000022595	44.013
ENSMUST00000022597	41.9509
ENSMUST00000022599	642.696
ENSMUST00000022601	50.9663
ENSMUST00000022609	79.5286
ENSMUST00000022612	6.30901
ENSMUST00000022613	5.70984
ENSMUST00000022614	51.4802
ENSMUST00000022616	27.6582
ENSMUST00000022623	4.91195
ENSMUST00000022629	4.88337
ENSMUST00000022634	8.61874
ENSMUST00000022656	3.38983
ENSMUST00000022663	1.2246
ENSMUST00000022665	0.700555
ENSMUST00000022680	6.95516
ENSMUST00000022681	0.968526
ENSMUST00000022688	10.6171
ENSMUST00000022690	5.40133
ENSMUST00000022693	7.32035
ENSMUST00000022696	10.2214
ENSMUST00000022702	63.0329
ENSMUST00000022704	6.55637
ENSMUST00000022705	3.88718
ENSMUST00000022706	89.881
ENSMUST00000022709	1.85224
ENSMUST00000022715	36.7884
ENSMUST00000022720	10.1619
ENSMUST00000022721	10.6324
ENSMUST00000022727	123.78
ENSMUST00000022734	22.9278
ENSMUST00000022766	2.52939
ENSMUST00000022767	7.04978
ENSMUST00000022781	24.8581
ENSMUST00000022784	79.3404
ENSMUST00000022791	54.1375
ENSMUST00000022793	11.6689
ENSMUST00000022794	3.41548
ENSMUST00000022803	4.75227
ENSMUST00000022806	10.2543
ENSMUST00000022808	5.09358
ENSMUST00000022815	19.8774
ENSMUST00000022816	22.5646
ENSMUST00000022828	1.00086
ENSMUST00000022831	3.67499
ENSMUST00000022842	9.4253
ENSMUST00000022849	18.0083
ENSMUST00000022855	8.23476
ENSMUST00000022865	39.9991
ENSMUST00000022875	15.5325
ENSMUST00000022890	41.5739
ENSMUST00000022894	3.23397
ENSMUST00000022904	37.6812
ENSMUST00000022906	88.5716
ENSMUST00000022925	27.7979
ENSMUST00000022927	8.66628
ENSMUST00000022960	21.2184
ENSMUST00000022971	7.67023
ENSMUST00000022976	10.3873
ENSMUST00000022977	11.5282
ENSMUST00000022980	4.54084
ENSMUST00000022992	20.341
ENSMUST00000022993	11.8633
ENSMUST00000022998	23.6808
ENSMUST00000023024	29.8554
ENSMUST00000023029	16.4914
ENSMUST00000023036	13.7652
ENSMUST00000023039	4.46381
ENSMUST00000023043	7.5722
ENSMUST00000023048	1.32371
ENSMUST00000023050	9.79056
ENSMUST00000023055	19.0816
ENSMUST00000023060	2.80672
ENSMUST00000023061	2.79625
ENSMUST00000023062	2.761
ENSMUST00000023064	15.7672
ENSMUST00000023069	18.0209
ENSMUST00000023071	13.311
ENSMUST00000023075	5.74401
ENSMUST00000023085	5.46382
ENSMUST00000023086	4.738
ENSMUST00000023087	5.97903
ENSMUST00000023099	12.3023
ENSMUST00000023100	27.1892
ENSMUST00000023104	17.6358
ENSMUST00000023112	4.03747
ENSMUST00000023113	1.0176
ENSMUST00000023116	5.01754
ENSMUST00000023117	1.78508
ENSMUST00000023143	23.389
ENSMUST00000023146	35.6887
ENSMUST00000023150	11.0287
ENSMUST00000023151	7.19605
ENSMUST00000023157	8.55866
ENSMUST00000023159	10.0878
ENSMUST00000023165	17.7504
ENSMUST00000023171	5.20575
ENSMUST00000023176	8.08503
ENSMUST00000023179	14.241
ENSMUST00000023189	24.4413
ENSMUST00000023203	1.16718
ENSMUST00000023206	32.5504
ENSMUST00000023210	2.27202
ENSMUST00000023211	2.2236
ENSMUST00000023212	17.0075
ENSMUST00000023213	3.68378
ENSMUST00000023214	11.1518
ENSMUST00000023217	9.01521
ENSMUST00000023225	14.953
ENSMUST00000023226	5.70761
ENSMUST00000023235	10.4487
ENSMUST00000023259	36.7142
ENSMUST00000023261	0.422961
ENSMUST00000023269	4.13415
ENSMUST00000023283	18.8493
ENSMUST00000023289	10.0366
ENSMUST00000023294	10.3152
ENSMUST00000023334	183.792
ENSMUST00000023343	11.6867
ENSMUST00000023348	6.34311
ENSMUST00000023353	6.20235
ENSMUST00000023357	10.5548
ENSMUST00000023359	25.5406
ENSMUST00000023361	18.2893
ENSMUST00000023362	8.82396
ENSMUST00000023363	52.6293
ENSMUST00000023365	87.2417
ENSMUST00000023391	12.5946
ENSMUST00000023396	0.71849
ENSMUST00000023407	11.6528
ENSMUST00000023426	19.031
ENSMUST00000023431	13.6257
ENSMUST00000023432	5.058
ENSMUST00000023444	7.84671
ENSMUST00000023454	38.4247
ENSMUST00000023455	8.41977
ENSMUST00000023457	62.462
ENSMUST00000023460	11.0316
ENSMUST00000023462	49.7112
ENSMUST00000023465	9.97711
ENSMUST00000023467	80.51
ENSMUST00000023477	22.9477
ENSMUST00000023486	63.0221
ENSMUST00000023489	21.3565
ENSMUST00000023491	61.5085
ENSMUST00000023502	18.9438
ENSMUST00000023507	6.62088
ENSMUST00000023509	35.6935
ENSMUST00000023510	17.93
ENSMUST00000023514	14.8417
ENSMUST00000023525	632.478
ENSMUST00000023534	6.43938
ENSMUST00000023535	14.7311
ENSMUST00000023550	22.5601
ENSMUST00000023561	15.9693
ENSMUST00000023562	18.4529
ENSMUST00000023564	2.12093
ENSMUST00000023570	9.70081
ENSMUST00000023580	10.1078
ENSMUST00000023598	1.17409
ENSMUST00000023599	2.83593
ENSMUST00000023608	2.76223
ENSMUST00000023610	9.07842
ENSMUST00000023612	17.9211
ENSMUST00000023614	54.739
ENSMUST00000023615	35.3127
ENSMUST00000023630	25.263
ENSMUST00000023631	21.5259
ENSMUST00000023666	12.8863
ENSMUST00000023669	33.9862
ENSMUST00000023672	14.8214
ENSMUST00000023673	0.431663
ENSMUST00000023677	2.99543
ENSMUST00000023682	11.4758
ENSMUST00000023684	16.6919
ENSMUST00000023687	4.58936
ENSMUST00000023689	33.4669
ENSMUST00000023693	27.9377
ENSMUST00000023694	13.9847
ENSMUST00000023698	18.7294
ENSMUST00000023707	9.62077
ENSMUST00000023727	12.5834
ENSMUST00000023736	8.56261
ENSMUST00000023741	0.978561
ENSMUST00000023749	11.4384
ENSMUST00000023756	17.0026
ENSMUST00000023759	16.2683
ENSMUST00000023760	1.03362
ENSMUST00000023761	10.5253
ENSMUST00000023762	42.7237
ENSMUST00000023769	21.5328
ENSMUST00000023774	10.5717
ENSMUST00000023779	11.7614
ENSMUST00000023807	1.05872
ENSMUST00000023810	14.7137
ENSMUST00000023812	2.19411
ENSMUST00000023813	8.28902
ENSMUST00000023814	0.789353
ENSMUST00000023829	3.98137
ENSMUST00000023830	21.2926
ENSMUST00000023849	6.64915
ENSMUST00000023851	11.7292
ENSMUST00000023867	9.18889
ENSMUST00000023869	11.7464
ENSMUST00000023873	26.5369
ENSMUST00000023882	0.299963
ENSMUST00000023911	24.5628
ENSMUST00000023918	8.52886
ENSMUST00000023924	412.062
ENSMUST00000023952	2.47247
ENSMUST00000024004	16.6237
ENSMUST00000024031	0.98016
ENSMUST00000024056	9.71744
ENSMUST00000024078	16.1782
ENSMUST00000024119	6.55524
ENSMUST00000024123	3.24169
ENSMUST00000024260	3.98436
ENSMUST00000024270	9.99406
ENSMUST00000024338	8.1588
ENSMUST00000024470	0.618415
ENSMUST00000024492	3.82512
ENSMUST00000024518	3.09282
ENSMUST00000024570	13.4647
ENSMUST00000024599	3.49701
ENSMUST00000024620	8.39874
ENSMUST00000024627	24.8823
ENSMUST00000024636	25.8203
ENSMUST00000024657	1.38665
ENSMUST00000024697	1.33202
ENSMUST00000024698	4.07084
ENSMUST00000024701	9.44201
ENSMUST00000024702	2.07487
ENSMUST00000024709	41.152
ENSMUST00000024727	206.493
ENSMUST00000024733	18.8926
ENSMUST00000024736	21.2936
ENSMUST00000024739	5.61654
ENSMUST00000024742	1.53547
ENSMUST00000024747	1.67496
ENSMUST00000024748	1.59315
ENSMUST00000024749	6.20514
ENSMUST00000024763	12.9793
ENSMUST00000024766	16.5942
ENSMUST00000024778	7.88357
ENSMUST00000024783	1.68647
ENSMUST00000024797	37.4221
ENSMUST00000024811	7.53485
ENSMUST00000024816	17.0231
ENSMUST00000024817	25.0491
ENSMUST00000024823	20.933
ENSMUST00000024839	3.29645
ENSMUST00000024840	33.8021
ENSMUST00000024846	0.740895
ENSMUST00000024851	18.8842
ENSMUST00000024869	38.2512
ENSMUST00000024873	8.25388
ENSMUST00000024884	12.4134
ENSMUST00000024885	4.60104
ENSMUST00000024887	3.9219
ENSMUST00000024897	18.1727
ENSMUST00000024905	27.4732
ENSMUST00000024906	57.9287
ENSMUST00000024909	60.4237
ENSMUST00000024930	19.8332
ENSMUST00000024931	7.24887
ENSMUST00000024932	5.6266
ENSMUST00000024944	13.0072
ENSMUST00000024946	45.8189
ENSMUST00000024956	20.4336
ENSMUST00000024957	5.90041
ENSMUST00000024959	10.3671
ENSMUST00000024967	42.6094
ENSMUST00000024976	0.419137
ENSMUST00000024978	4.09607
ENSMUST00000024983	33.4549
ENSMUST00000024987	6.43214
ENSMUST00000025019	1.51191
ENSMUST00000025020	1.41565
ENSMUST00000025023	27.3804
ENSMUST00000025025	6.53859
ENSMUST00000025027	1.96901
ENSMUST00000025034	7.51989
ENSMUST00000025036	13.5496
ENSMUST00000025045	4.31033
ENSMUST00000025050	31.2915
ENSMUST00000025052	5.03548
ENSMUST00000025053	9.17874
ENSMUST00000025057	4.8913
ENSMUST00000025058	61.9907
ENSMUST00000025073	94.7952
ENSMUST00000025077	26.192
ENSMUST00000025078	17.932
ENSMUST00000025083	16.9922
ENSMUST00000025089	56.9129
ENSMUST00000025095	20.9494
ENSMUST00000025109	29.4188
ENSMUST00000025120	54.1495
ENSMUST00000025137	14.613
ENSMUST00000025161	5.48858
ENSMUST00000025163	9.29157
ENSMUST00000025170	0.471417
ENSMUST00000025178	22.6393
ENSMUST00000025181	146.793
ENSMUST00000025183	40.9178
ENSMUST00000025186	2.04364
ENSMUST00000025193	0.790381
ENSMUST00000025204	4.56436
ENSMUST00000025217	4.71272
ENSMUST00000025218	12.8915
ENSMUST00000025228	12.9934
ENSMUST00000025241	31.5641
ENSMUST00000025243	34.5753
ENSMUST00000025246	2.31318
ENSMUST00000025249	0.00463573
ENSMUST00000025250	5.15171
ENSMUST00000025253	6.97471
ENSMUST00000025264	13.9798
ENSMUST00000025270	1.8163
ENSMUST00000025276	5.17143
ENSMUST00000025278	7.80808
ENSMUST00000025290	40.9883
ENSMUST00000025292	6.68184
ENSMUST00000025293	165.772
ENSMUST00000025294	39.5108
ENSMUST00000025300	9.16863
ENSMUST00000025305	8.80857
ENSMUST00000025314	33.1269
ENSMUST00000025319	7.2615
ENSMUST00000025329	0.887978
ENSMUST00000025337	60.995
ENSMUST00000025338	6.74264
ENSMUST00000025350	14.745
ENSMUST00000025363	11.9505
ENSMUST00000025364	14.5714
ENSMUST00000025375	49.0126
ENSMUST00000025393	34.3544
ENSMUST00000025406	13.7589
ENSMUST00000025408	5.29882
ENSMUST00000025419	9.62351
ENSMUST00000025420	242.64
ENSMUST00000025421	24.2069
ENSMUST00000025425	22.5353
ENSMUST00000025427	28.5761
ENSMUST00000025439	49.4237
ENSMUST00000025444	17.1989
ENSMUST00000025463	3.10591
ENSMUST00000025464	4.35332
ENSMUST00000025474	17.1519
ENSMUST00000025476	11.5218
ENSMUST00000025483	34.4834
ENSMUST00000025484	39.8564
ENSMUST00000025486	30.2791
ENSMUST00000025490	16.3979
ENSMUST00000025505	2.32504
ENSMUST00000025506	26.8148
ENSMUST00000025511	3.47841
ENSMUST00000025542	7.02413
ENSMUST00000025546	7.77455
ENSMUST00000025549	36.9094
ENSMUST00000025561	3.66728
ENSMUST00000025562	17.1174
ENSMUST00000025563	4.10973
ENSMUST00000025567	46.5362
ENSMUST00000025568	6.68611
ENSMUST00000025569	2.11695
ENSMUST00000025570	41.6783
ENSMUST00000025590	44.8442
ENSMUST00000025595	9.12903
ENSMUST00000025617	29.6956
ENSMUST00000025631	25.9046
ENSMUST00000025632	46.3607
ENSMUST00000025639	9.47982
ENSMUST00000025642	7.50314
ENSMUST00000025645	80.2218
ENSMUST00000025649	14.3753
ENSMUST00000025651	23.6689
ENSMUST00000025659	10.312
ENSMUST00000025663	27.5236
ENSMUST00000025667	124.466
ENSMUST00000025675	1.48364
ENSMUST00000025679	4.70612
ENSMUST00000025681	10.5834
ENSMUST00000025684	4.12423
ENSMUST00000025696	20.0168
ENSMUST00000025702	6.6911
ENSMUST00000025706	8.17848
ENSMUST00000025707	6.57909
ENSMUST00000025711	5.84173
ENSMUST00000025713	2.51306
ENSMUST00000025714	6.97799
ENSMUST00000025723	2.98204
ENSMUST00000025728	1.04151
ENSMUST00000025729	17.9484
ENSMUST00000025739	24.8185
ENSMUST00000025740	2.49701
ENSMUST00000025743	20.1708
ENSMUST00000025745	22.2198
ENSMUST00000025749	1.70779
ENSMUST00000025751	33.3518
ENSMUST00000025752	5.06266
ENSMUST00000025759	7.02597
ENSMUST00000025760	13.5506
ENSMUST00000025761	3.97495
ENSMUST00000025762	6.63211
ENSMUST00000025767	5.45114
ENSMUST00000025773	9.06136
ENSMUST00000025774	12.7987
ENSMUST00000025779	2.91815
ENSMUST00000025791	4.68541
ENSMUST00000025798	2.57226
ENSMUST00000025802	5.39795
ENSMUST00000025804	3.47599
ENSMUST00000025805	3.52948
ENSMUST00000025811	1.20562
ENSMUST00000025818	1.79649
ENSMUST00000025823	5.23183
ENSMUST00000025827	26.1087
ENSMUST00000025835	57.7309
ENSMUST00000025841	2.86607
ENSMUST00000025846	24.2034
ENSMUST00000025850	1.70851
ENSMUST00000025851	5.74574
ENSMUST00000025853	2.17348
ENSMUST00000025856	21.1834
ENSMUST00000025864	2.15777
ENSMUST00000025867	6.24803
ENSMUST00000025885	0.0533892
ENSMUST00000025890	4.04958
ENSMUST00000025891	5.04051
ENSMUST00000025893	5.36086
ENSMUST00000025897	2.44808
ENSMUST00000025904	11.6107
ENSMUST00000025906	0.602767
ENSMUST00000025909	3.94414
ENSMUST00000025910	0.809173
ENSMUST00000025912	1.71932
ENSMUST00000025914	1.90349
ENSMUST00000025915	8.03943
ENSMUST00000025918	14.4588
ENSMUST00000025924	26.5513
ENSMUST00000025930	6.63411
ENSMUST00000025931	34.1009
ENSMUST00000025932	289.822
ENSMUST00000025951	7.30436
ENSMUST00000025955	25.8973
ENSMUST00000025957	26.2682
ENSMUST00000025961	7.74767
ENSMUST00000025963	12.2892
ENSMUST00000025965	33.1713
ENSMUST00000025979	14.1002
ENSMUST00000025983	69.7195
ENSMUST00000025989	28.8559
ENSMUST00000025997	3.31142
ENSMUST00000025998	5.11154
ENSMUST00000026008	2.29097
ENSMUST00000026009	26.6614
ENSMUST00000026011	79.4129
ENSMUST00000026027	21.4826
ENSMUST00000026032	11.657
ENSMUST00000026043	16.2048
ENSMUST00000026048	17.6358
ENSMUST00000026050	11.7144
ENSMUST00000026092	313.705
ENSMUST00000026093	8.96742
ENSMUST00000026122	3.95065
ENSMUST00000026125	4.28609
ENSMUST00000026126	310.095
ENSMUST00000026128	8.19501
ENSMUST00000026129	4.86303
ENSMUST00000026133	5.93717
ENSMUST00000026135	17.9682
ENSMUST00000026137	5.06251
ENSMUST00000026142	5.74171
ENSMUST00000026151	1.33605
ENSMUST00000026154	1.73027
ENSMUST00000026156	6.89548
ENSMUST00000026168	9.9498
ENSMUST00000026173	25.3167
ENSMUST00000026188	60.2903
ENSMUST00000026190	5.75271
ENSMUST00000026196	12.6472
ENSMUST00000026217	67.3873
ENSMUST00000026218	16.7086
ENSMUST00000026221	0.826815
ENSMUST00000026222	10.1124
ENSMUST00000026225	0.514064
ENSMUST00000026227	3.47467
ENSMUST00000026243	7.48852
ENSMUST00000026256	1.99455
ENSMUST00000026262	48.7805
ENSMUST00000026264	34.2957
ENSMUST00000026266	47.6627
ENSMUST00000026269	29.387
ENSMUST00000026288	10.3718
ENSMUST00000026292	66.8807
ENSMUST00000026295	6.49199
ENSMUST00000026296	7.60432
ENSMUST00000026297	10.8224
ENSMUST00000026303	17.4293
ENSMUST00000026318	3.52996
ENSMUST00000026322	12.9748
ENSMUST00000026324	55.5378
ENSMUST00000026328	16.3921
ENSMUST00000026354	27.334
ENSMUST00000026387	7.30022
ENSMUST00000026405	2.31777
ENSMUST00000026406	1.42975
ENSMUST00000026407	2.48662
ENSMUST00000026408	0.857083
ENSMUST00000026409	3.5225
ENSMUST00000026410	0.74746
ENSMUST00000026415	3.42319
ENSMUST00000026416	3.42319
ENSMUST00000026420	7.28153
ENSMUST00000026425	5.40186
ENSMUST00000026427	15.7071
ENSMUST00000026433	4.56996
ENSMUST00000026434	4.04413
ENSMUST00000026436	16.5922
ENSMUST00000026439	9.11832
ENSMUST00000026442	4.19127
ENSMUST00000026448	6.44533
ENSMUST00000026459	6.59202
ENSMUST00000026461	54.8891
ENSMUST00000026469	1.72998
ENSMUST00000026470	0.707717
ENSMUST00000026475	6.92891
ENSMUST00000026476	1.73736
ENSMUST00000026479	2.97559
ENSMUST00000026480	21.9929
ENSMUST00000026485	146.092
ENSMUST00000026487	6.17276
ENSMUST00000026495	5.5362
ENSMUST00000026500	6.33333
ENSMUST00000026506	56.8703
ENSMUST00000026507	18.3797
ENSMUST00000026519	14.0884
ENSMUST00000026520	34.2901
ENSMUST00000026538	22.3457
ENSMUST00000026547	71.9007
ENSMUST00000026550	142.387
ENSMUST00000026557	2.4785
ENSMUST00000026558	4.99768
ENSMUST00000026559	5.38476
ENSMUST00000026560	14.9829
ENSMUST00000026561	5.23189
ENSMUST00000026565	6.00951
ENSMUST00000026568	0.758377
ENSMUST00000026569	0.334638
ENSMUST00000026571	5.31467
ENSMUST00000026572	1.53696
ENSMUST00000026573	5.31473
ENSMUST00000026583	4.22636
ENSMUST00000026585	2.83405
ENSMUST00000026586	11.7981
ENSMUST00000026595	25.1196
ENSMUST00000026608	25.5445
ENSMUST00000026613	36.8053
ENSMUST00000026624	15.2513
ENSMUST00000026635	16.1039
ENSMUST00000026649	1.81095
ENSMUST00000026658	65.0709
ENSMUST00000026659	8.19387
ENSMUST00000026661	1.61455
ENSMUST00000026663	6.38675
ENSMUST00000026665	7.91553
ENSMUST00000026667	11.8983
ENSMUST00000026671	33.3915
ENSMUST00000026681	13.9104
ENSMUST00000026698	8.60791
ENSMUST00000026699	298.388
ENSMUST00000026703	11.8769
ENSMUST00000026704	11.833
ENSMUST00000026710	1.82144
ENSMUST00000026723	35.7074
ENSMUST00000026737	9.85722
ENSMUST00000026743	12.6261
ENSMUST00000026816	14.1575
ENSMUST00000026817	0.636611
ENSMUST00000026818	42.5142
ENSMUST00000026823	33.1343
ENSMUST00000026826	4.31642
ENSMUST00000026827	1.92892
ENSMUST00000026828	1.87448
ENSMUST00000026831	0.491061
ENSMUST00000026832	1.79523
ENSMUST00000026833	0.628278
ENSMUST00000026839	17.0138
ENSMUST00000026843	34.5424
ENSMUST00000026846	11.2059
ENSMUST00000026858	18.8594
ENSMUST00000026859	12.6957
ENSMUST00000026887	8.86316
ENSMUST00000026891	45.057
ENSMUST00000026892	51.4208
ENSMUST00000026895	1.19024
ENSMUST00000026899	4.80652
ENSMUST00000026900	5.64709
ENSMUST00000026902	26.9261
ENSMUST00000026926	25.6309
ENSMUST00000026927	14.8779
ENSMUST00000026937	24.9055
ENSMUST00000026975	28.3123
ENSMUST00000026976	19.1257
ENSMUST00000026986	6.42716
ENSMUST00000026987	4.59472
ENSMUST00000026988	4.4779
ENSMUST00000026989	6.1838
ENSMUST00000026990	8.12791
ENSMUST00000026991	16.2267
ENSMUST00000026999	6.64383
ENSMUST00000027027	16.7986
ENSMUST00000027040	30.7043
ENSMUST00000027050	19.729
ENSMUST00000027053	30.9188
ENSMUST00000027057	12.7871
ENSMUST00000027066	34.7643
ENSMUST00000027068	13.6673
ENSMUST00000027071	61.2815
ENSMUST00000027103	39.5365
ENSMUST00000027108	10.1246
ENSMUST00000027111	2.87706
ENSMUST00000027112	4.28102
ENSMUST00000027114	27.1185
ENSMUST00000027122	178.757
ENSMUST00000027123	6.58425
ENSMUST00000027125	32.3052
ENSMUST00000027127	28.9678
ENSMUST00000027131	16.3071
ENSMUST00000027139	10.9992
ENSMUST00000027149	30.4562
ENSMUST00000027153	18.9394
ENSMUST00000027157	22.2471
ENSMUST00000027168	33.6882
ENSMUST00000027173	27.8127
ENSMUST00000027174	23.6026
ENSMUST00000027186	82.766
ENSMUST00000027189	113.76
ENSMUST00000027193	7.936
ENSMUST00000027198	43.7308
ENSMUST00000027214	24.8243
ENSMUST00000027215	21.6789
ENSMUST00000027232	12.3152
ENSMUST00000027251	7.28981
ENSMUST00000027252	14.4201
ENSMUST00000027263	60.9271
ENSMUST00000027279	11.0977
ENSMUST00000027285	14.5963
ENSMUST00000027286	32.8752
ENSMUST00000027290	49.8796
ENSMUST00000027297	7.74668
ENSMUST00000027303	8.26089
ENSMUST00000027315	7.51855
ENSMUST00000027322	147.963
ENSMUST00000027337	72.3303
ENSMUST00000027357	8.8861
ENSMUST00000027358	3.21289
ENSMUST00000027367	2.36305
ENSMUST00000027370	11.8775
ENSMUST00000027373	29.2544
[truncated: 24,341 more rows]

## Sheet: RNF20+- 3
transcript_id	PI.x
ENSMUST00000000001	35.9474
ENSMUST00000000010	5.75973
ENSMUST00000000028	11.9289
ENSMUST00000000058	9.43771
ENSMUST00000000080	1.80346
ENSMUST00000000090	71.5692
ENSMUST00000000094	23.6725
ENSMUST00000000137	38.9731
ENSMUST00000000153	47.1327
ENSMUST00000000171	119.404
ENSMUST00000000175	26.9978
ENSMUST00000000188	18.8809
ENSMUST00000000260	4.68515
ENSMUST00000000284	10.5287
ENSMUST00000000285	17.5967
ENSMUST00000000287	35.6905
ENSMUST00000000291	5.00448
ENSMUST00000000335	4.95645
ENSMUST00000000356	8.90848
ENSMUST00000000365	57.7365
ENSMUST00000000384	31.7404
ENSMUST00000000388	39.3586
ENSMUST00000000394	8.26942
ENSMUST00000000430	39.7322
ENSMUST00000000449	11.3514
ENSMUST00000000451	29.9731
ENSMUST00000000505	5.50291
ENSMUST00000000544	1.60865
ENSMUST00000000590	22.8805
ENSMUST00000000594	39.0881
ENSMUST00000000619	9.47772
ENSMUST00000000724	13.5509
ENSMUST00000000727	26.5641
ENSMUST00000000756	8.88683
ENSMUST00000000759	13.7654
ENSMUST00000000767	13.4345
ENSMUST00000000776	52.0394
ENSMUST00000000793	15.4501
ENSMUST00000000804	13.7953
ENSMUST00000000828	81.7363
ENSMUST00000000844	18.3649
ENSMUST00000000894	9.2792
ENSMUST00000000895	2.43414
ENSMUST00000000924	3.72052
ENSMUST00000000925	44.3006
ENSMUST00000000939	1.08804
ENSMUST00000000940	2.25932
ENSMUST00000000985	1.64461
ENSMUST00000001002	17.6594
ENSMUST00000001042	6.67525
ENSMUST00000001043	15.5273
ENSMUST00000001051	2.19061
ENSMUST00000001059	7.80607
ENSMUST00000001063	7.81097
ENSMUST00000001079	18.1293
ENSMUST00000001080	3.36084
ENSMUST00000001081	1.4194
ENSMUST00000001083	5.90552
ENSMUST00000001092	2.37729
ENSMUST00000001108	128.183
ENSMUST00000001109	5.26062
ENSMUST00000001115	9.63163
ENSMUST00000001116	1.99934
ENSMUST00000001125	7.85007
ENSMUST00000001127	11.1778
ENSMUST00000001155	1.82646
ENSMUST00000001156	4.18708
ENSMUST00000001162	43.4
ENSMUST00000001166	0.961915
ENSMUST00000001171	29.1094
ENSMUST00000001179	46.5977
ENSMUST00000001184	32.8402
ENSMUST00000001186	3866.2
ENSMUST00000001187	7.27807
ENSMUST00000001204	2.47037
ENSMUST00000001226	2.60754
ENSMUST00000001240	52.1018
ENSMUST00000001242	16.4881
ENSMUST00000001258	8.6807
ENSMUST00000001280	10.1886
ENSMUST00000001284	11.8579
ENSMUST00000001304	0.928992
ENSMUST00000001319	5.7472
ENSMUST00000001326	12.703
ENSMUST00000001327	4.03098
ENSMUST00000001331	5.62111
ENSMUST00000001335	8.77756
ENSMUST00000001339	47.8251
ENSMUST00000001415	8.13471
ENSMUST00000001416	17.2131
ENSMUST00000001419	5.06022
ENSMUST00000001439	69.131
ENSMUST00000001451	41.9033
ENSMUST00000001452	19.3254
ENSMUST00000001454	17.3261
ENSMUST00000001455	5.73873
ENSMUST00000001460	99.5244
ENSMUST00000001479	8.20318
ENSMUST00000001480	5.54518
ENSMUST00000001485	46.5364
ENSMUST00000001497	2.50412
ENSMUST00000001507	2.91263
ENSMUST00000001513	7.60826
ENSMUST00000001520	23.4373
ENSMUST00000001522	39.1735
ENSMUST00000001548	16.8954
ENSMUST00000001559	30.9208
ENSMUST00000001561	3.03167
ENSMUST00000001565	2.91698
ENSMUST00000001566	5.08014
ENSMUST00000001569	6.31135
ENSMUST00000001583	104.419
ENSMUST00000001595	5.09052
ENSMUST00000001611	13.5745
ENSMUST00000001619	6.57746
ENSMUST00000001620	18.9442
ENSMUST00000001672	9.42508
ENSMUST00000001675	75.0095
ENSMUST00000001712	30.6304
ENSMUST00000001724	10.2822
ENSMUST00000001757	40.8389
ENSMUST00000001780	1.40866
ENSMUST00000001790	3.15425
ENSMUST00000001801	1.45335
ENSMUST00000001802	15.2686
ENSMUST00000001806	11.5404
ENSMUST00000001809	13.1996
ENSMUST00000001812	18.2044
ENSMUST00000001818	1.31561
ENSMUST00000001825	67.5441
ENSMUST00000001834	8.51713
ENSMUST00000001836	6.91277
ENSMUST00000001837	48.6459
ENSMUST00000001845	7.02589
ENSMUST00000001884	54.789
ENSMUST00000001900	24.1762
ENSMUST00000001920	3.17115
ENSMUST00000001950	14.4534
ENSMUST00000001974	0.28404
ENSMUST00000001975	7.93569
ENSMUST00000001989	8.84473
ENSMUST00000002007	10.7582
ENSMUST00000002029	9.50869
ENSMUST00000002043	40.4447
ENSMUST00000002044	20.9974
ENSMUST00000002063	10.7118
ENSMUST00000002064	186.547
ENSMUST00000002080	0.52257
ENSMUST00000002081	4.40584
ENSMUST00000002084	16.7324
ENSMUST00000002090	11.3558
ENSMUST00000002091	11.8093
ENSMUST00000002099	11.7496
ENSMUST00000002100	4.79672
ENSMUST00000002112	19.8571
ENSMUST00000002121	17.6633
ENSMUST00000002128	3.0124
ENSMUST00000002133	44.7896
ENSMUST00000002152	2.2377
ENSMUST00000002171	5.76125
ENSMUST00000002172	11.3365
ENSMUST00000002198	23.821
ENSMUST00000002275	13.6554
ENSMUST00000002280	21.3971
ENSMUST00000002284	6.88224
ENSMUST00000002291	35.5617
ENSMUST00000002292	24.8087
ENSMUST00000002297	4.25081
ENSMUST00000002298	1.82104
ENSMUST00000002303	2.52859
ENSMUST00000002318	33.2389
ENSMUST00000002320	9.97758
ENSMUST00000002350	1.29518
ENSMUST00000002368	11.8557
ENSMUST00000002391	3.88541
ENSMUST00000002397	3.59164
ENSMUST00000002413	14.2136
ENSMUST00000002436	21.1216
ENSMUST00000002444	8.81757
ENSMUST00000002445	12.6478
ENSMUST00000002452	11.7631
ENSMUST00000002466	1.63476
ENSMUST00000002469	7.99075
ENSMUST00000002473	1.96715
ENSMUST00000002487	91.6349
ENSMUST00000002490	11.4197
ENSMUST00000002502	269.096
ENSMUST00000002529	70.6212
ENSMUST00000002532	4.39622
ENSMUST00000002551	7.16433
ENSMUST00000002572	0.418089
ENSMUST00000002599	21.1321
ENSMUST00000002603	29.7667
ENSMUST00000002625	6.22061
ENSMUST00000002655	5.31864
ENSMUST00000002678	9.12872
ENSMUST00000002683	6.56557
ENSMUST00000002699	17.3202
ENSMUST00000002710	11.0943
ENSMUST00000002733	17.9111
ENSMUST00000002756	17.8832
ENSMUST00000002790	39.578
ENSMUST00000002805	13.117
ENSMUST00000002809	27.8756
ENSMUST00000002818	17.4525
ENSMUST00000002825	9.83664
ENSMUST00000002837	14.3872
ENSMUST00000002839	10.035
ENSMUST00000002840	9.99836
ENSMUST00000002844	8.8179
ENSMUST00000002845	3.1925
ENSMUST00000002855	11.568
ENSMUST00000002880	6.60209
ENSMUST00000002889	5.10051
ENSMUST00000002891	25.4126
ENSMUST00000002902	13.0474
ENSMUST00000002908	1.5034
ENSMUST00000002911	10.0606
ENSMUST00000002914	7.56178
ENSMUST00000002923	16.6215
ENSMUST00000002924	30.3711
ENSMUST00000002925	96.5394
ENSMUST00000002976	15.6763
ENSMUST00000002989	25.3363
ENSMUST00000003027	6.27227
ENSMUST00000003029	7.84956
ENSMUST00000003035	107.574
ENSMUST00000003038	29.6664
ENSMUST00000003044	2.36435
ENSMUST00000003049	11.4596
ENSMUST00000003066	3.46199
ENSMUST00000003115	5.08193
ENSMUST00000003117	26.8987
ENSMUST00000003121	5.32562
ENSMUST00000003123	7.48923
ENSMUST00000003152	4.06948
ENSMUST00000003156	2.0376
ENSMUST00000003183	6.268
ENSMUST00000003203	30.6139
ENSMUST00000003219	7.49058
ENSMUST00000003238	32.6454
ENSMUST00000003268	5.74891
ENSMUST00000003284	1.22193
ENSMUST00000003290	2.46152
ENSMUST00000003310	25.176
ENSMUST00000003318	31.1626
ENSMUST00000003319	16.3988
ENSMUST00000003320	23.6561
ENSMUST00000003386	18.8201
ENSMUST00000003404	116.32
ENSMUST00000003433	0.720461
ENSMUST00000003436	24.7716
ENSMUST00000003438	14.0151
ENSMUST00000003442	3.10358
ENSMUST00000003445	6.6494
ENSMUST00000003450	16.1685
ENSMUST00000003461	54.3026
ENSMUST00000003468	0.676207
ENSMUST00000003493	9.93782
ENSMUST00000003512	15.9458
ENSMUST00000003513	8.05139
ENSMUST00000003521	6.82412
ENSMUST00000003527	9.24994
ENSMUST00000003529	11.3483
ENSMUST00000003536	17.3662
ENSMUST00000003550	29.46
ENSMUST00000003572	14.4359
ENSMUST00000003575	7.46013
ENSMUST00000003612	15.9195
ENSMUST00000003621	7.58455
ENSMUST00000003622	2.12839
ENSMUST00000003635	7.87859
ENSMUST00000003640	1.64842
ENSMUST00000003645	5.42004
ENSMUST00000003677	5.42292
ENSMUST00000003687	11.0078
ENSMUST00000003710	8.30513
ENSMUST00000003714	7.17612
ENSMUST00000003726	12.2293
ENSMUST00000003759	2.70648
ENSMUST00000003850	7.28017
ENSMUST00000003860	4.62057
ENSMUST00000003870	2.10885
ENSMUST00000003876	16.9401
ENSMUST00000003906	16.4927
ENSMUST00000003908	50.0753
ENSMUST00000003911	9.53918
ENSMUST00000003912	10.5079
ENSMUST00000003946	17.5103
ENSMUST00000003947	74.6932
ENSMUST00000003961	3.13427
ENSMUST00000003964	1.18898
ENSMUST00000003971	4.31574
ENSMUST00000004036	1.25358
ENSMUST00000004050	13.8298
ENSMUST00000004054	75.8323
ENSMUST00000004055	12.3012
ENSMUST00000004057	7.3149
ENSMUST00000004072	9.01583
ENSMUST00000004097	15.0401
ENSMUST00000004140	45.4075
ENSMUST00000004143	71.2172
ENSMUST00000004156	0.80354
ENSMUST00000004172	8.46279
ENSMUST00000004173	4.86802
ENSMUST00000004200	13.7953
ENSMUST00000004202	2.70269
ENSMUST00000004203	6.29019
ENSMUST00000004206	1.51164
ENSMUST00000004208	4.07444
ENSMUST00000004222	31.3358
ENSMUST00000004316	16.1925
ENSMUST00000004327	10.2074
ENSMUST00000004375	15.3272
ENSMUST00000004378	2.49178
ENSMUST00000004379	7.91428
ENSMUST00000004381	7.65019
ENSMUST00000004389	11.6138
ENSMUST00000004392	0.495559
ENSMUST00000004396	5.8185
ENSMUST00000004428	153.667
ENSMUST00000004430	66.7324
ENSMUST00000004470	15.5857
ENSMUST00000004494	18.5916
ENSMUST00000004507	10.9001
ENSMUST00000004554	8.31143
ENSMUST00000004560	10.2091
ENSMUST00000004565	11.9181
ENSMUST00000004574	13.0215
ENSMUST00000004614	7.6334
ENSMUST00000004634	32.9555
ENSMUST00000004646	12.4456
ENSMUST00000004681	29.8087
ENSMUST00000004683	5.14527
ENSMUST00000004684	21.5592
ENSMUST00000004686	6.1038
ENSMUST00000004729	24.1392
ENSMUST00000004745	11.957
ENSMUST00000004786	1.43867
ENSMUST00000004892	45.5836
ENSMUST00000004910	4.28929
ENSMUST00000004949	23.0882
ENSMUST00000004955	110.04
ENSMUST00000004968	11.8622
ENSMUST00000004985	26.5056
ENSMUST00000004990	38.4577
ENSMUST00000005003	14.2211
ENSMUST00000005015	9.39091
ENSMUST00000005016	3.19993
ENSMUST00000005017	2.53068
ENSMUST00000005041	7.38314
ENSMUST00000005051	0.63478
ENSMUST00000005053	37.9068
ENSMUST00000005057	18.8287
ENSMUST00000005064	0.955612
ENSMUST00000005066	58.1429
ENSMUST00000005067	5.6372
ENSMUST00000005072	40.0022
ENSMUST00000005108	42.4349
ENSMUST00000005114	0.464131
ENSMUST00000005120	8.66443
ENSMUST00000005122	8.9421
ENSMUST00000005173	4.28127
ENSMUST00000005185	7.66461
ENSMUST00000005188	5.63198
ENSMUST00000005218	9.09977
ENSMUST00000005233	29.7726
ENSMUST00000005234	3.92067
ENSMUST00000005256	18.2829
ENSMUST00000005292	1.64453
ENSMUST00000005336	2.10737
ENSMUST00000005365	183.988
ENSMUST00000005371	24.2456
ENSMUST00000005394	19.8612
ENSMUST00000005413	4.38221
ENSMUST00000005487	11.5247
ENSMUST00000005503	4.59579
ENSMUST00000005504	5.05784
ENSMUST00000005508	4.70027
ENSMUST00000005518	127.249
ENSMUST00000005548	10.0723
ENSMUST00000005578	5.32232
ENSMUST00000005583	1.39743
ENSMUST00000005600	19.7796
ENSMUST00000005606	5.64697
ENSMUST00000005607	16.7206
ENSMUST00000005616	7.99057
ENSMUST00000005620	11.3255
ENSMUST00000005643	65.3958
ENSMUST00000005647	32.7167
ENSMUST00000005651	18.8754
ENSMUST00000005671	4.36775
ENSMUST00000005705	7.20287
ENSMUST00000005711	5.42821
ENSMUST00000005714	2.21883
ENSMUST00000005749	20.3159
ENSMUST00000005768	24.9381
ENSMUST00000005798	23.9285
ENSMUST00000005810	21.3077
ENSMUST00000005825	39.1943
ENSMUST00000005826	32.9469
ENSMUST00000005830	14.5285
ENSMUST00000005841	38.0881
ENSMUST00000005923	9.04681
ENSMUST00000005954	18.7049
ENSMUST00000005964	4.92882
ENSMUST00000006027	11.8304
ENSMUST00000006035	13.1476
ENSMUST00000006037	24.8751
ENSMUST00000006053	4.62784
ENSMUST00000006061	21.4129
ENSMUST00000006071	6.96539
ENSMUST00000006103	0.491421
ENSMUST00000006104	1.48544
ENSMUST00000006112	8.17188
ENSMUST00000006123	17.1577
ENSMUST00000006128	9.70511
ENSMUST00000006136	0.106361
ENSMUST00000006137	82.182
ENSMUST00000006138	10.2717
ENSMUST00000006181	7.44196
ENSMUST00000006205	4427.88
ENSMUST00000006209	4.46408
ENSMUST00000006217	7.80637
ENSMUST00000006221	13.2042
ENSMUST00000006235	5.8777
ENSMUST00000006254	15.0754
ENSMUST00000006286	4.81883
ENSMUST00000006293	45.8618
ENSMUST00000006301	8.16944
ENSMUST00000006311	9.79549
ENSMUST00000006367	3.0569
ENSMUST00000006377	5.28355
ENSMUST00000006424	87.5187
ENSMUST00000006435	29.789
ENSMUST00000006444	42.0642
ENSMUST00000006452	57.1687
ENSMUST00000006462	8.24823
ENSMUST00000006467	11.9885
ENSMUST00000006470	4.67127
ENSMUST00000006478	17.6419
ENSMUST00000006496	6.63074
ENSMUST00000006523	0.352642
ENSMUST00000006544	37.3256
ENSMUST00000006557	6.35974
ENSMUST00000006562	3.73431
ENSMUST00000006565	8.96115
ENSMUST00000006579	24.3922
ENSMUST00000006587	9.40094
ENSMUST00000006611	10.7712
ENSMUST00000006614	15.1803
ENSMUST00000006625	21.6485
ENSMUST00000006629	23.9746
ENSMUST00000006632	14.0612
ENSMUST00000006646	13.043
ENSMUST00000006669	7.1216
ENSMUST00000006701	27.6001
ENSMUST00000006754	1.01355
ENSMUST00000006760	5.42428
ENSMUST00000006764	5.41933
ENSMUST00000006774	27.4702
ENSMUST00000006814	2.23559
ENSMUST00000006838	3.51807
ENSMUST00000006851	17.729
ENSMUST00000006853	2.01431
ENSMUST00000006854	8.4244
ENSMUST00000006898	28.8357
ENSMUST00000006900	2.05658
ENSMUST00000006911	2.08726
ENSMUST00000006915	9.26042
ENSMUST00000006948	15.0718
ENSMUST00000007007	37.6499
ENSMUST00000007012	97.546
ENSMUST00000007042	80.7591
ENSMUST00000007046	8.71135
ENSMUST00000007130	20.5235
ENSMUST00000007131	38.8117
ENSMUST00000007139	22.1169
ENSMUST00000007207	21.5432
ENSMUST00000007212	24.6279
ENSMUST00000007216	14.6308
ENSMUST00000007245	17.6833
ENSMUST00000007250	17.5248
ENSMUST00000007251	12.0377
ENSMUST00000007255	6.69492
ENSMUST00000007257	1.98578
ENSMUST00000007266	23.8602
ENSMUST00000007296	26.207
ENSMUST00000007444	32.3093
ENSMUST00000007482	3.34412
ENSMUST00000007533	14.0021
ENSMUST00000007559	7.98685
ENSMUST00000007602	4.41836
ENSMUST00000007708	8.78748
ENSMUST00000007733	3.07039
ENSMUST00000007747	7.78617
ENSMUST00000007799	6.08902
ENSMUST00000007800	30.3429
ENSMUST00000007814	7.6802
ENSMUST00000007865	8.7163
ENSMUST00000007921	34.4089
ENSMUST00000007959	9.09295
ENSMUST00000007961	12.0981
ENSMUST00000007977	58.1941
ENSMUST00000007980	10.7396
ENSMUST00000007981	1.62511
ENSMUST00000007993	1.65492
ENSMUST00000008016	2.77165
ENSMUST00000008024	12.4914
ENSMUST00000008032	1.7815
ENSMUST00000008036	6.64111
ENSMUST00000008179	4.33022
ENSMUST00000008280	7.90496
ENSMUST00000008284	35.7955
ENSMUST00000008445	23.2103
ENSMUST00000008462	13.2757
ENSMUST00000008477	13.5591
ENSMUST00000008517	4.04448
ENSMUST00000008528	19.8682
ENSMUST00000008537	5.69344
ENSMUST00000008542	3.32814
ENSMUST00000008573	103.629
ENSMUST00000008594	16.9189
ENSMUST00000008733	28.7391
ENSMUST00000008748	37.3682
ENSMUST00000008812	7.1001
ENSMUST00000008826	8.84374
ENSMUST00000008893	6.84087
ENSMUST00000008999	4.1076
ENSMUST00000009003	152.665
ENSMUST00000009036	11.358
ENSMUST00000009039	6.251
ENSMUST00000009099	0.284998
ENSMUST00000009102	69.4093
ENSMUST00000009120	16.2657
ENSMUST00000009138	4.85454
ENSMUST00000009157	32.6057
ENSMUST00000009174	17.6156
ENSMUST00000009234	13.0088
ENSMUST00000009236	3.22314
ENSMUST00000009256	168.166
ENSMUST00000009321	29.8716
ENSMUST00000009344	56.5772
ENSMUST00000009411	19.2215
ENSMUST00000009420	2.76413
ENSMUST00000009435	15.4397
ENSMUST00000009550	8.499
ENSMUST00000009679	17.481
ENSMUST00000009693	6.19705
ENSMUST00000009699	8.26013
ENSMUST00000009707	15.7231
ENSMUST00000009774	12.8188
ENSMUST00000009789	33.941
ENSMUST00000009885	7.10014
ENSMUST00000010007	13.7658
ENSMUST00000010049	89.5041
ENSMUST00000010189	1.93493
ENSMUST00000010192	17.4673
ENSMUST00000010198	35.0577
ENSMUST00000010211	3.31576
ENSMUST00000010239	8.88218
ENSMUST00000010241	17.1184
ENSMUST00000010248	1.01853
ENSMUST00000010249	6.02328
ENSMUST00000010254	6.93393
ENSMUST00000010278	12.4657
ENSMUST00000010348	25.6438
ENSMUST00000010421	9.54796
ENSMUST00000010502	1.46339
ENSMUST00000010506	39.408
ENSMUST00000010536	113.135
ENSMUST00000010550	3.93819
ENSMUST00000010597	17.3095
ENSMUST00000010698	70.6522
ENSMUST00000010804	4.35809
ENSMUST00000010807	4.56551
ENSMUST00000010899	14.724
ENSMUST00000010974	3.35913
ENSMUST00000011029	14.9893
ENSMUST00000011302	16.2498
ENSMUST00000011450	33.6366
ENSMUST00000011492	21.6311
ENSMUST00000011896	5.56097
ENSMUST00000011981	6.54396
ENSMUST00000012028	48.448
ENSMUST00000012104	9.17089
ENSMUST00000012152	30.3125
ENSMUST00000012259	43.8228
ENSMUST00000012262	6.58986
ENSMUST00000012355	19.8375
ENSMUST00000012440	21.0188
ENSMUST00000012566	21.1882
ENSMUST00000012580	17.3813
ENSMUST00000012587	19.0437
ENSMUST00000012612	1.86396
ENSMUST00000012679	65.0289
ENSMUST00000012734	22.6058
ENSMUST00000012759	0.140187
ENSMUST00000012796	29.8427
ENSMUST00000012921	1.0224
ENSMUST00000013130	37.0827
ENSMUST00000013262	13.1532
ENSMUST00000013299	1.39462
ENSMUST00000013338	30.6527
ENSMUST00000013633	4.26734
ENSMUST00000013693	289.057
ENSMUST00000013737	31.2465
ENSMUST00000013759	24.0523
ENSMUST00000013766	83.7259
ENSMUST00000013773	14.7967
ENSMUST00000013807	11.7529
ENSMUST00000013842	5.15896
ENSMUST00000013845	19.9613
ENSMUST00000013882	2.88923
ENSMUST00000013886	11.7135
ENSMUST00000013931	1.4588
ENSMUST00000013966	89.5605
ENSMUST00000013970	6.14092
ENSMUST00000014072	34.3203
ENSMUST00000014218	152.816
ENSMUST00000014220	32.2539
ENSMUST00000014221	53.1303
ENSMUST00000014339	4.81877
ENSMUST00000014370	17.9608
ENSMUST00000014421	31.956
ENSMUST00000014438	202.932
ENSMUST00000014445	6.36371
ENSMUST00000014447	2.26842
ENSMUST00000014457	9.62995
ENSMUST00000014499	68.5453
ENSMUST00000014546	49.6872
ENSMUST00000014614	14.9824
ENSMUST00000014642	6.50095
ENSMUST00000014647	2.14977
ENSMUST00000014684	6.05412
ENSMUST00000014694	11.5799
ENSMUST00000014695	1.54111
ENSMUST00000014698	35.2633
ENSMUST00000014743	2.69141
ENSMUST00000014750	5.99407
ENSMUST00000014753	0.6899
ENSMUST00000014812	53.1045
ENSMUST00000014892	25.5541
ENSMUST00000014911	12.0345
ENSMUST00000014913	29.8821
ENSMUST00000014920	3.9483
ENSMUST00000014922	3.36225
ENSMUST00000014981	21.0189
ENSMUST00000014990	5.71175
ENSMUST00000015000	6.43727
ENSMUST00000015003	3.28793
ENSMUST00000015011	1.37478
ENSMUST00000015017	2.40673
ENSMUST00000015049	21.1092
ENSMUST00000015100	13.2074
ENSMUST00000015107	7.47774
ENSMUST00000015124	28.5895
ENSMUST00000015146	97.3131
ENSMUST00000015157	7.95449
ENSMUST00000015171	14.3006
ENSMUST00000015236	7.99975
ENSMUST00000015239	16.7762
ENSMUST00000015256	75.496
ENSMUST00000015271	5.07969
ENSMUST00000015277	22.8254
ENSMUST00000015361	4.90006
ENSMUST00000015434	106.847
ENSMUST00000015435	7.79499
ENSMUST00000015449	32.5517
ENSMUST00000015456	127.116
ENSMUST00000015467	7.81465
ENSMUST00000015481	12.2449
ENSMUST00000015511	15.2168
ENSMUST00000015596	2.26853
ENSMUST00000015605	8.04728
ENSMUST00000015611	1.78574
ENSMUST00000015622	2.19113
ENSMUST00000015645	64.2014
ENSMUST00000015666	11.0458
ENSMUST00000015719	18.3288
ENSMUST00000015749	9.76946
ENSMUST00000015791	1.39873
ENSMUST00000015800	3.48374
ENSMUST00000015812	1.29448
ENSMUST00000015841	2.58802
ENSMUST00000015855	2.15213
ENSMUST00000015858	6.71562
ENSMUST00000015877	10.5008
ENSMUST00000015892	34.1403
ENSMUST00000015893	34.9975
ENSMUST00000015894	3.13607
ENSMUST00000015901	90.4342
ENSMUST00000015903	9.36127
ENSMUST00000015920	10.4249
ENSMUST00000015934	1.09274
ENSMUST00000015981	5.26816
ENSMUST00000015994	2.94735
ENSMUST00000016033	19.0569
ENSMUST00000016072	11.6053
ENSMUST00000016081	23.2099
ENSMUST00000016087	20.0923
ENSMUST00000016088	0.31404
ENSMUST00000016105	21.2751
ENSMUST00000016115	44.3683
ENSMUST00000016124	80.0985
ENSMUST00000016138	98.2366
ENSMUST00000016144	59.4842
ENSMUST00000016279	14.5668
ENSMUST00000016309	5.21316
ENSMUST00000016383	437.874
ENSMUST00000016396	19.4175
ENSMUST00000016397	0.372021
ENSMUST00000016400	2.84152
ENSMUST00000016401	11.6301
ENSMUST00000016452	25.2702
ENSMUST00000016463	12.8344
ENSMUST00000016488	5.85176
ENSMUST00000016553	55.121
ENSMUST00000016569	61.3005
ENSMUST00000016631	31.209
ENSMUST00000016670	10.0027
ENSMUST00000016672	14.034
ENSMUST00000016678	18.3626
ENSMUST00000016680	30.536
ENSMUST00000016681	22.022
ENSMUST00000016703	4.20485
ENSMUST00000016771	5.2592
ENSMUST00000016901	23.7652
ENSMUST00000016977	16.2797
ENSMUST00000017065	7.82683
ENSMUST00000017090	75.5738
ENSMUST00000017153	13.3153
ENSMUST00000017188	9.13762
ENSMUST00000017276	45.825
ENSMUST00000017288	8.76516
ENSMUST00000017290	11.1661
ENSMUST00000017316	0.0651005
ENSMUST00000017332	2.48377
ENSMUST00000017354	11.6402
ENSMUST00000017365	19.6615
ENSMUST00000017384	1.52716
ENSMUST00000017408	14.8549
ENSMUST00000017443	5.80321
ENSMUST00000017451	10.3562
ENSMUST00000017530	7.14348
ENSMUST00000017534	31.4486
ENSMUST00000017548	13.7872
ENSMUST00000017549	4.71039
ENSMUST00000017552	7.57457
ENSMUST00000017562	7.59905
ENSMUST00000017567	18.2886
ENSMUST00000017572	24.8554
ENSMUST00000017610	26.6445
ENSMUST00000017620	11.5612
ENSMUST00000017622	19.1868
ENSMUST00000017692	12.0578
ENSMUST00000017694	47.2113
ENSMUST00000017759	7.75502
ENSMUST00000017808	39.1735
ENSMUST00000017821	13.7251
ENSMUST00000017851	14.2738
ENSMUST00000017859	16.407
ENSMUST00000017900	20.4743
ENSMUST00000017904	2.96899
ENSMUST00000017908	3.6486
ENSMUST00000017920	24.3329
ENSMUST00000017922	6.10589
ENSMUST00000017945	10.6831
ENSMUST00000017946	3.8331
ENSMUST00000017974	15.9128
ENSMUST00000017975	13.5895
ENSMUST00000017976	2.30232
ENSMUST00000017981	16.0381
ENSMUST00000018002	1049.72
ENSMUST00000018005	11.8581
ENSMUST00000018050	4.35907
ENSMUST00000018143	16.8683
ENSMUST00000018184	5.88556
ENSMUST00000018186	10.3569
ENSMUST00000018212	22.8843
ENSMUST00000018246	13.193
ENSMUST00000018274	5.60794
ENSMUST00000018287	10.1782
ENSMUST00000018295	5.77532
ENSMUST00000018304	3.28393
ENSMUST00000018315	8.13201
ENSMUST00000018337	73.4437
ENSMUST00000018343	123.847
ENSMUST00000018353	70.645
ENSMUST00000018429	10.5165
ENSMUST00000018430	13.6017
ENSMUST00000018431	7.68318
ENSMUST00000018437	3.32318
ENSMUST00000018449	5.978
ENSMUST00000018466	13.9712
ENSMUST00000018470	10.0517
ENSMUST00000018478	52.5973
ENSMUST00000018491	48.4893
ENSMUST00000018506	8.56225
ENSMUST00000018516	25.9248
ENSMUST00000018521	8.03184
ENSMUST00000018522	33.8963
ENSMUST00000018547	11.7484
ENSMUST00000018549	18.3324
ENSMUST00000018556	0.480878
ENSMUST00000018568	11.2074
ENSMUST00000018569	16.2316
ENSMUST00000018577	7.8786
ENSMUST00000018593	12.3844
ENSMUST00000018625	30.3205
ENSMUST00000018645	39.3279
ENSMUST00000018653	16.8666
ENSMUST00000018681	11.1148
ENSMUST00000018685	12.9871
ENSMUST00000018691	8.98824
ENSMUST00000018711	4.03128
ENSMUST00000018716	2.65724
ENSMUST00000018718	3.68323
ENSMUST00000018727	19.1727
ENSMUST00000018737	6.12731
ENSMUST00000018743	4.37758
ENSMUST00000018744	3.54741
ENSMUST00000018792	3.00512
ENSMUST00000018805	2.555
ENSMUST00000018810	17.1158
ENSMUST00000018816	8.63107
ENSMUST00000018821	2.17216
ENSMUST00000018841	99.2839
ENSMUST00000018851	19.5641
ENSMUST00000018875	48.3161
ENSMUST00000018877	21.8848
ENSMUST00000018880	39.5933
ENSMUST00000018905	12.8213
ENSMUST00000018909	8.19393
ENSMUST00000018914	9.75833
ENSMUST00000018918	6.93652
ENSMUST00000018965	5.6418
ENSMUST00000018985	12.969
ENSMUST00000018990	16.7594
ENSMUST00000018992	7.3237
ENSMUST00000018993	11.9614
ENSMUST00000019038	2.12383
ENSMUST00000019044	35.7009
ENSMUST00000019050	3.78796
ENSMUST00000019065	19.1321
ENSMUST00000019067	8.39978
ENSMUST00000019075	7.55215
ENSMUST00000019076	12.6261
ENSMUST00000019109	5.76783
ENSMUST00000019118	9.07832
ENSMUST00000019128	9.23025
ENSMUST00000019135	16.0979
ENSMUST00000019143	110.428
ENSMUST00000019169	7.05727
ENSMUST00000019183	1.33695
ENSMUST00000019198	3.34683
ENSMUST00000019199	30.9313
ENSMUST00000019220	2.12498
ENSMUST00000019224	7.52311
ENSMUST00000019229	15.0316
ENSMUST00000019231	12.8929
ENSMUST00000019232	0.186139
ENSMUST00000019276	2.63473
ENSMUST00000019281	8.65738
ENSMUST00000019283	3.37458
ENSMUST00000019287	5.81075
ENSMUST00000019317	11.3302
ENSMUST00000019323	24.2222
ENSMUST00000019333	2.61643
ENSMUST00000019354	9.17528
ENSMUST00000019362	9.87818
ENSMUST00000019382	8.18977
ENSMUST00000019405	11.8143
ENSMUST00000019439	3.14747
ENSMUST00000019441	3.32386
ENSMUST00000019443	1.74912
ENSMUST00000019445	0.921106
ENSMUST00000019447	11.7271
ENSMUST00000019464	8.62057
ENSMUST00000019470	18.9591
ENSMUST00000019482	2.94103
ENSMUST00000019506	7.24407
ENSMUST00000019514	4.53768
ENSMUST00000019517	19.9612
ENSMUST00000019572	27.4245
ENSMUST00000019576	9.0495
ENSMUST00000019577	2.09692
ENSMUST00000019605	3.83918
ENSMUST00000019608	3.97263
ENSMUST00000019611	3.56609
ENSMUST00000019614	9.01556
ENSMUST00000019615	10.1212
ENSMUST00000019631	10.3054
ENSMUST00000019638	2.97229
ENSMUST00000019649	2.07411
ENSMUST00000019660	11.5245
ENSMUST00000019662	9.10458
ENSMUST00000019677	6.62246
ENSMUST00000019722	5.85506
ENSMUST00000019723	8.04057
ENSMUST00000019726	11.5467
ENSMUST00000019734	24.4909
ENSMUST00000019833	97.2895
ENSMUST00000019854	3.51485
ENSMUST00000019859	17.5906
ENSMUST00000019861	23.1375
ENSMUST00000019878	3.20341
ENSMUST00000019882	49.3522
ENSMUST00000019907	18.8174
ENSMUST00000019908	5.41662
ENSMUST00000019911	17.4211
ENSMUST00000019917	41.1805
ENSMUST00000019927	153.907
ENSMUST00000019929	77.1252
ENSMUST00000019932	20.7396
ENSMUST00000019937	47.5363
ENSMUST00000019939	31.3658
ENSMUST00000019944	29.2368
ENSMUST00000019950	20.8185
ENSMUST00000019962	40.6861
ENSMUST00000019965	5.37158
ENSMUST00000019967	1.76793
ENSMUST00000019982	12.815
ENSMUST00000019986	83.4442
ENSMUST00000019987	10.0949
ENSMUST00000019997	9.63799
ENSMUST00000020000	7.29018
ENSMUST00000020002	57.4185
ENSMUST00000020004	9.97195
ENSMUST00000020018	19.1699
ENSMUST00000020027	17.217
ENSMUST00000020034	2.85207
ENSMUST00000020049	11.5993
ENSMUST00000020078	44.2562
ENSMUST00000020081	6.34646
ENSMUST00000020085	19.3917
ENSMUST00000020099	7.71651
ENSMUST00000020101	36.4497
ENSMUST00000020106	1.53007
ENSMUST00000020107	17.218
ENSMUST00000020109	39.3281
ENSMUST00000020118	3.82611
ENSMUST00000020123	17.2416
ENSMUST00000020145	3.58659
ENSMUST00000020149	84.7631
ENSMUST00000020150	42.0344
ENSMUST00000020153	29.5871
ENSMUST00000020157	32.309
ENSMUST00000020159	8.89155
ENSMUST00000020188	42.5042
ENSMUST00000020197	21.7608
ENSMUST00000020203	9.10031
ENSMUST00000020209	58.8808
ENSMUST00000020217	4.17034
ENSMUST00000020238	6.10096
ENSMUST00000020251	30.821
ENSMUST00000020257	9.98637
ENSMUST00000020258	27.5609
ENSMUST00000020263	12.0049
ENSMUST00000020268	19.7046
ENSMUST00000020270	57.8917
ENSMUST00000020273	25.9776
ENSMUST00000020283	17.5611
ENSMUST00000020284	6.80146
ENSMUST00000020285	11.0484
ENSMUST00000020286	20.7001
ENSMUST00000020288	4.51213
ENSMUST00000020289	89.8988
ENSMUST00000020307	148.215
ENSMUST00000020308	8.03514
ENSMUST00000020309	12.2999
ENSMUST00000020311	62.8649
ENSMUST00000020315	23.6092
ENSMUST00000020316	45.1601
ENSMUST00000020317	4.04258
ENSMUST00000020334	99.4304
ENSMUST00000020339	13.9431
ENSMUST00000020341	1.10765
ENSMUST00000020343	27.2884
ENSMUST00000020358	12.7119
ENSMUST00000020359	1.51549
ENSMUST00000020361	14.3266
ENSMUST00000020365	5.20266
ENSMUST00000020374	60.2496
ENSMUST00000020375	13.5255
ENSMUST00000020377	8.89858
ENSMUST00000020379	8.86519
ENSMUST00000020381	23.6434
ENSMUST00000020382	40.1981
ENSMUST00000020391	7.67868
ENSMUST00000020397	8.85138
ENSMUST00000020403	17.241
ENSMUST00000020408	1.90342
ENSMUST00000020420	4.78775
ENSMUST00000020437	206.943
ENSMUST00000020440	9.9675
ENSMUST00000020444	11.1167
ENSMUST00000020446	10.992
ENSMUST00000020449	18.8211
ENSMUST00000020456	4.30965
ENSMUST00000020457	2.51191
ENSMUST00000020461	2.22483
ENSMUST00000020463	3.19618
ENSMUST00000020478	14.2296
ENSMUST00000020484	6.81915
ENSMUST00000020490	19.8003
ENSMUST00000020500	3.12947
ENSMUST00000020501	9.48748
ENSMUST00000020504	14.2542
ENSMUST00000020507	17.7844
ENSMUST00000020522	4.63925
ENSMUST00000020523	128.241
ENSMUST00000020524	6.49664
ENSMUST00000020528	10.6193
ENSMUST00000020529	6.55229
ENSMUST00000020530	19.2164
ENSMUST00000020538	7.83128
ENSMUST00000020549	3.09284
ENSMUST00000020550	1.91336
ENSMUST00000020552	11.6745
ENSMUST00000020562	17.2949
ENSMUST00000020578	9.88742
ENSMUST00000020579	2.3647
ENSMUST00000020581	4.67306
ENSMUST00000020608	5.20994
ENSMUST00000020624	46.9805
ENSMUST00000020625	4.00711
ENSMUST00000020630	29.3634
ENSMUST00000020634	13.4095
ENSMUST00000020637	33.0253
ENSMUST00000020640	5.02186
ENSMUST00000020643	10.8201
ENSMUST00000020647	1.68363
ENSMUST00000020649	208.359
ENSMUST00000020653	30.3457
ENSMUST00000020657	12.5046
ENSMUST00000020665	7.51166
ENSMUST00000020681	2.9826
ENSMUST00000020685	19.176
ENSMUST00000020687	18.4357
ENSMUST00000020692	7.05432
ENSMUST00000020695	49.0837
ENSMUST00000020699	33.0869
ENSMUST00000020705	2.23863
ENSMUST00000020717	6.37717
ENSMUST00000020718	0.28872
ENSMUST00000020719	4.20489
ENSMUST00000020721	11.2676
ENSMUST00000020734	4.37031
ENSMUST00000020741	30.7517
ENSMUST00000020749	2.87223
ENSMUST00000020755	26.4122
ENSMUST00000020767	5.00932
ENSMUST00000020768	3.78796
ENSMUST00000020769	7.97025
ENSMUST00000020770	16.1779
ENSMUST00000020775	5.57132
ENSMUST00000020794	10.1377
ENSMUST00000020801	26.2574
ENSMUST00000020820	47.9175
ENSMUST00000020822	10.2638
ENSMUST00000020824	69.0618
ENSMUST00000020826	17.9489
ENSMUST00000020827	11.6314
ENSMUST00000020830	6.14115
ENSMUST00000020831	150.025
ENSMUST00000020835	24.3359
ENSMUST00000020837	178.427
ENSMUST00000020846	4.64066
ENSMUST00000020851	26.1462
ENSMUST00000020856	34.5548
ENSMUST00000020877	12.3256
ENSMUST00000020885	32.8932
ENSMUST00000020886	17.4059
ENSMUST00000020904	16.1736
ENSMUST00000020908	7.75272
ENSMUST00000020909	13.6656
ENSMUST00000020911	11.7404
ENSMUST00000020915	29.0541
ENSMUST00000020927	8.86901
ENSMUST00000020929	31.2426
ENSMUST00000020930	45.0325
ENSMUST00000020931	41.4389
ENSMUST00000020947	20.5431
ENSMUST00000020954	16.4852
ENSMUST00000020957	3.97506
ENSMUST00000020959	192.705
ENSMUST00000020962	22.2908
ENSMUST00000020964	3.75442
ENSMUST00000020980	4.52291
ENSMUST00000020981	19.4865
ENSMUST00000020982	23.3822
ENSMUST00000020991	4.21447
ENSMUST00000021001	19.6199
ENSMUST00000021018	16.3939
ENSMUST00000021030	6.07901
ENSMUST00000021033	25.8512
ENSMUST00000021038	8.85559
ENSMUST00000021039	11.7033
ENSMUST00000021046	23.4949
ENSMUST00000021048	3.81622
ENSMUST00000021049	8.88095
ENSMUST00000021052	17.8717
ENSMUST00000021060	33.7512
ENSMUST00000021062	6.1853
ENSMUST00000021063	26.5845
ENSMUST00000021077	15.8837
ENSMUST00000021079	7.67481
ENSMUST00000021082	5.94267
ENSMUST00000021083	46.3189
ENSMUST00000021084	3.99335
ENSMUST00000021085	2.91221
ENSMUST00000021087	5.48531
ENSMUST00000021089	4.73488
ENSMUST00000021090	41.1982
ENSMUST00000021091	23.8497
ENSMUST00000021097	12.6412
ENSMUST00000021101	6.87891
ENSMUST00000021114	3.6345
ENSMUST00000021116	18.2326
ENSMUST00000021120	4.98352
ENSMUST00000021130	32.3838
ENSMUST00000021133	21.3345
ENSMUST00000021135	45.0464
ENSMUST00000021148	71.1595
ENSMUST00000021157	0.990558
ENSMUST00000021158	6.58793
ENSMUST00000021160	0.408224
ENSMUST00000021170	40.1084
ENSMUST00000021173	33.0149
ENSMUST00000021177	40.0825
ENSMUST00000021180	16.943
ENSMUST00000021181	19.4328
ENSMUST00000021183	13.242
ENSMUST00000021187	11.1236
ENSMUST00000021197	36.0843
ENSMUST00000021201	55.6435
ENSMUST00000021203	3.45255
ENSMUST00000021217	2.70441
ENSMUST00000021226	18.8018
ENSMUST00000021227	12.1001
ENSMUST00000021239	7.40084
ENSMUST00000021243	6.35823
ENSMUST00000021271	4.63114
ENSMUST00000021273	7.6434
ENSMUST00000021277	13.14
ENSMUST00000021278	22.4632
ENSMUST00000021296	15.6388
ENSMUST00000021297	25.35
ENSMUST00000021302	2.52457
ENSMUST00000021306	74.0919
ENSMUST00000021311	2.91095
ENSMUST00000021313	18.816
ENSMUST00000021314	5.47498
ENSMUST00000021324	31.2037
ENSMUST00000021329	23.2987
ENSMUST00000021332	8.36022
ENSMUST00000021338	34.4266
ENSMUST00000021345	72.8273
ENSMUST00000021347	30.6223
ENSMUST00000021356	5.18448
ENSMUST00000021359	13.0788
ENSMUST00000021362	7.69917
ENSMUST00000021368	6.36693
ENSMUST00000021375	37.6587
ENSMUST00000021379	8880.11
ENSMUST00000021380	3.48083
ENSMUST00000021381	9.07238
ENSMUST00000021405	16.6477
ENSMUST00000021410	19.906
ENSMUST00000021412	34.8134
ENSMUST00000021413	8.19312
ENSMUST00000021416	9.16028
ENSMUST00000021424	42.2671
ENSMUST00000021425	42.1119
ENSMUST00000021428	22.1461
ENSMUST00000021447	39.1896
ENSMUST00000021450	238.749
ENSMUST00000021467	7.61083
ENSMUST00000021468	76.8525
ENSMUST00000021479	28.8391
ENSMUST00000021486	31.1264
ENSMUST00000021514	12.5344
ENSMUST00000021522	27.0404
ENSMUST00000021530	21.3673
ENSMUST00000021535	62.1794
ENSMUST00000021536	10.6797
ENSMUST00000021539	45.4469
ENSMUST00000021544	0.216392
ENSMUST00000021547	16.0548
ENSMUST00000021552	23.1355
ENSMUST00000021554	23.0784
ENSMUST00000021559	4.86599
ENSMUST00000021567	15.9908
ENSMUST00000021574	20.5891
ENSMUST00000021592	49.1199
ENSMUST00000021595	10.2663
ENSMUST00000021596	15.2579
ENSMUST00000021605	64.6229
ENSMUST00000021606	48.399
ENSMUST00000021611	14.1873
ENSMUST00000021614	6.4979
ENSMUST00000021620	1.57352
ENSMUST00000021647	9.17009
ENSMUST00000021649	6.00148
ENSMUST00000021659	19.4657
ENSMUST00000021661	27.1307
ENSMUST00000021667	95.6755
ENSMUST00000021668	8.21261
ENSMUST00000021670	113.518
ENSMUST00000021674	6.9509
ENSMUST00000021692	10.5195
ENSMUST00000021693	6.0525
ENSMUST00000021698	6.80813
ENSMUST00000021706	13.6082
ENSMUST00000021715	1.62725
ENSMUST00000021726	27.3572
ENSMUST00000021728	6.32728
ENSMUST00000021761	9.76562
ENSMUST00000021785	73.4327
ENSMUST00000021787	0.438641
ENSMUST00000021790	29.73
ENSMUST00000021803	20.006
ENSMUST00000021807	10.8805
ENSMUST00000021817	23.7869
ENSMUST00000021832	20.6168
ENSMUST00000021843	28.8105
ENSMUST00000021844	27.5443
ENSMUST00000021847	7.4345
ENSMUST00000021854	12.1232
ENSMUST00000021864	9.37387
ENSMUST00000021866	12.7404
ENSMUST00000021870	23.1054
ENSMUST00000021903	29.0898
ENSMUST00000021920	17.7487
ENSMUST00000021921	4.13888
ENSMUST00000021929	30.2138
ENSMUST00000021930	16.3108
ENSMUST00000021933	6.38999
ENSMUST00000021937	27.4672
ENSMUST00000021940	9.45948
ENSMUST00000021941	2.28612
ENSMUST00000021942	4.94689
ENSMUST00000021956	11.802
ENSMUST00000021957	3.62394
ENSMUST00000021959	12.9388
ENSMUST00000021963	41.1267
ENSMUST00000021990	91.0342
ENSMUST00000021991	55.5555
ENSMUST00000021993	13.8121
ENSMUST00000022009	997.753
ENSMUST00000022030	2.41987
ENSMUST00000022032	6.6215
ENSMUST00000022038	17.1741
ENSMUST00000022039	7.22165
ENSMUST00000022040	83.0167
ENSMUST00000022053	61.0408
ENSMUST00000022060	13.5518
ENSMUST00000022063	11.5659
ENSMUST00000022064	1.96252
ENSMUST00000022087	4.53691
ENSMUST00000022089	9.43188
ENSMUST00000022097	18.2353
ENSMUST00000022098	79.195
ENSMUST00000022099	13.6133
ENSMUST00000022102	22.4339
ENSMUST00000022121	40.9258
ENSMUST00000022135	9.35448
ENSMUST00000022147	33.5822
ENSMUST00000022163	6.50271
ENSMUST00000022169	10.7449
ENSMUST00000022170	28.0382
ENSMUST00000022176	19.6333
ENSMUST00000022185	35.7418
ENSMUST00000022189	16.3145
ENSMUST00000022196	91.299
ENSMUST00000022203	4.59099
ENSMUST00000022204	3.62817
ENSMUST00000022212	7.02453
ENSMUST00000022217	173.981
ENSMUST00000022218	11.9585
ENSMUST00000022222	48.2217
ENSMUST00000022224	74.921
ENSMUST00000022226	51.7034
ENSMUST00000022245	8.7266
ENSMUST00000022256	5.71236
ENSMUST00000022257	84.4493
ENSMUST00000022268	9.45736
ENSMUST00000022281	28.875
ENSMUST00000022292	128.449
ENSMUST00000022293	6.91592
ENSMUST00000022294	20.425
ENSMUST00000022295	2.19515
ENSMUST00000022296	12.0784
ENSMUST00000022311	7.13108
ENSMUST00000022322	10.784
ENSMUST00000022341	21.0171
ENSMUST00000022343	4.89185
ENSMUST00000022344	15.0135
ENSMUST00000022345	19.6488
ENSMUST00000022353	3.18854
ENSMUST00000022355	391.626
ENSMUST00000022358	3.52485
ENSMUST00000022369	32.4187
ENSMUST00000022371	9.70406
ENSMUST00000022378	14.0058
ENSMUST00000022380	8.49547
ENSMUST00000022386	35.1166
ENSMUST00000022416	14.125
ENSMUST00000022419	3.41833
ENSMUST00000022429	8.61211
ENSMUST00000022446	11.6967
ENSMUST00000022450	51.9895
ENSMUST00000022451	52.3914
ENSMUST00000022458	9.95034
ENSMUST00000022461	18.0969
ENSMUST00000022462	22.912
ENSMUST00000022469	5.19712
ENSMUST00000022470	126.438
ENSMUST00000022476	13.5072
ENSMUST00000022494	24.0512
ENSMUST00000022496	43.7358
ENSMUST00000022504	43.1807
ENSMUST00000022507	101.015
ENSMUST00000022511	3.83849
ENSMUST00000022531	43.6398
ENSMUST00000022535	32.9314
ENSMUST00000022536	25.9764
ENSMUST00000022538	11.9205
ENSMUST00000022544	33.3926
ENSMUST00000022550	25.3955
ENSMUST00000022555	6.88749
ENSMUST00000022573	7.59882
ENSMUST00000022577	61.4866
ENSMUST00000022580	53.9397
ENSMUST00000022585	31.3323
ENSMUST00000022586	215.833
ENSMUST00000022587	6.38083
ENSMUST00000022593	74.7522
ENSMUST00000022595	6.63164
ENSMUST00000022597	17.3385
ENSMUST00000022599	202.261
ENSMUST00000022601	59.5428
ENSMUST00000022609	36.0971
ENSMUST00000022612	2.51494
ENSMUST00000022613	35.8979
ENSMUST00000022614	18.4908
ENSMUST00000022616	6.60361
ENSMUST00000022623	5.86633
ENSMUST00000022629	1.98892
ENSMUST00000022634	11.1489
ENSMUST00000022656	2.02121
ENSMUST00000022663	1.82066
ENSMUST00000022665	1.44721
ENSMUST00000022680	10.0982
ENSMUST00000022681	1.45166
ENSMUST00000022688	15.1072
ENSMUST00000022690	10.3162
ENSMUST00000022693	4.37382
ENSMUST00000022696	13.6239
ENSMUST00000022702	22.4143
ENSMUST00000022704	5.7075
ENSMUST00000022705	8.83769
ENSMUST00000022706	277.59
ENSMUST00000022709	1.94961
ENSMUST00000022715	55.436
ENSMUST00000022720	11.9598
ENSMUST00000022721	8.96784
ENSMUST00000022727	31.4164
ENSMUST00000022734	17.0596
ENSMUST00000022766	3.0394
ENSMUST00000022767	10.5784
ENSMUST00000022781	18.4887
ENSMUST00000022784	45.7684
ENSMUST00000022791	96.7057
ENSMUST00000022793	15.921
ENSMUST00000022794	2.92152
ENSMUST00000022803	10.8367
ENSMUST00000022806	6.13934
ENSMUST00000022808	13.3118
ENSMUST00000022815	26.6895
ENSMUST00000022816	18.2362
ENSMUST00000022828	3.94064
ENSMUST00000022831	2.6242
ENSMUST00000022842	8.13243
ENSMUST00000022849	12.205
ENSMUST00000022855	10.9712
ENSMUST00000022865	49.9448
ENSMUST00000022875	10.1426
ENSMUST00000022890	35.3814
ENSMUST00000022894	2.14831
ENSMUST00000022904	35.3431
ENSMUST00000022906	67.0627
ENSMUST00000022925	25.6879
ENSMUST00000022927	6.04364
ENSMUST00000022960	13.417
ENSMUST00000022971	7.95884
ENSMUST00000022976	6.4923
ENSMUST00000022977	8.07073
ENSMUST00000022980	7.87105
ENSMUST00000022992	32.0591
ENSMUST00000022993	18.2495
ENSMUST00000022998	22.8734
ENSMUST00000023024	27.7188
ENSMUST00000023029	6.15549
ENSMUST00000023036	8.87214
ENSMUST00000023039	35.7135
ENSMUST00000023043	55.0494
ENSMUST00000023048	2.02504
ENSMUST00000023050	11.3488
ENSMUST00000023055	39.4577
ENSMUST00000023060	2.39166
ENSMUST00000023061	7.98492
ENSMUST00000023062	4.92355
ENSMUST00000023064	36.3869
ENSMUST00000023069	13.1063
ENSMUST00000023071	22.3444
ENSMUST00000023075	14.4314
ENSMUST00000023085	12.4254
ENSMUST00000023086	9.9131
ENSMUST00000023087	10.7818
ENSMUST00000023099	12.3754
ENSMUST00000023100	31.7542
ENSMUST00000023104	11.4552
ENSMUST00000023112	4.42527
ENSMUST00000023113	1.56265
ENSMUST00000023116	7.75881
ENSMUST00000023117	7.90172
ENSMUST00000023143	22.8225
ENSMUST00000023146	42.2209
ENSMUST00000023150	14.5046
ENSMUST00000023151	17.2943
ENSMUST00000023157	5.42527
ENSMUST00000023159	10.9739
ENSMUST00000023165	10.6826
ENSMUST00000023171	7.39096
ENSMUST00000023176	9.71773
ENSMUST00000023179	22.1403
ENSMUST00000023189	39.7301
ENSMUST00000023203	0.509849
ENSMUST00000023206	24.6373
ENSMUST00000023210	6.29047
ENSMUST00000023211	2.69778
ENSMUST00000023212	18.6108
ENSMUST00000023213	5.53437
ENSMUST00000023214	6.74384
ENSMUST00000023217	16.9858
ENSMUST00000023225	64.6525
ENSMUST00000023226	5.0954
ENSMUST00000023235	17.1285
ENSMUST00000023259	1.76277
ENSMUST00000023261	6.52879
ENSMUST00000023269	6.44184
ENSMUST00000023283	19.0323
ENSMUST00000023289	13.901
ENSMUST00000023294	26.7991
ENSMUST00000023334	802.146
ENSMUST00000023343	61.5807
ENSMUST00000023348	12.3143
ENSMUST00000023353	12.7167
ENSMUST00000023357	44.5656
ENSMUST00000023359	27.9929
ENSMUST00000023361	24.7163
ENSMUST00000023362	12.7435
ENSMUST00000023363	75.4732
ENSMUST00000023365	171.134
ENSMUST00000023391	24.0148
ENSMUST00000023396	2.82735
ENSMUST00000023407	14.0415
ENSMUST00000023426	11.5884
ENSMUST00000023431	7.11148
ENSMUST00000023432	4.45474
ENSMUST00000023444	11.6213
ENSMUST00000023454	1152.07
ENSMUST00000023455	7.87033
ENSMUST00000023457	50.0474
ENSMUST00000023460	14.0304
ENSMUST00000023462	38.2322
ENSMUST00000023465	11.4567
ENSMUST00000023467	81.4842
ENSMUST00000023477	23.5164
ENSMUST00000023486	121.678
ENSMUST00000023489	36.0279
ENSMUST00000023491	151.79
ENSMUST00000023502	37.4724
ENSMUST00000023507	19.214
ENSMUST00000023509	48.0355
ENSMUST00000023510	8.35534
ENSMUST00000023514	1466.18
ENSMUST00000023525	93.2577
ENSMUST00000023534	4.213
ENSMUST00000023535	19.8871
ENSMUST00000023550	52.4601
ENSMUST00000023561	8.03525
ENSMUST00000023562	14.913
ENSMUST00000023564	1.49658
ENSMUST00000023570	7.2754
ENSMUST00000023580	25.4568
ENSMUST00000023598	3.28654
ENSMUST00000023599	4.10998
ENSMUST00000023608	8.88024
ENSMUST00000023610	6.2983
ENSMUST00000023612	11.8902
ENSMUST00000023614	25.1328
ENSMUST00000023615	197.718
ENSMUST00000023630	32.1633
ENSMUST00000023631	42.1999
ENSMUST00000023666	28.8354
ENSMUST00000023669	43.9878
ENSMUST00000023672	20.2545
ENSMUST00000023673	3.78894
ENSMUST00000023677	13.2753
ENSMUST00000023682	7.80951
ENSMUST00000023684	17.7112
ENSMUST00000023687	10.6507
ENSMUST00000023689	18.8797
ENSMUST00000023693	19.9068
ENSMUST00000023694	23.7434
ENSMUST00000023698	44.4351
ENSMUST00000023707	11.8418
ENSMUST00000023727	15.5607
ENSMUST00000023736	5.54123
ENSMUST00000023741	0.106707
ENSMUST00000023749	7.81682
ENSMUST00000023756	23.131
ENSMUST00000023759	67.861
ENSMUST00000023760	2.47197
ENSMUST00000023761	7.16859
ENSMUST00000023762	23.1151
ENSMUST00000023769	12.0157
ENSMUST00000023774	12.5256
ENSMUST00000023779	16.3532
ENSMUST00000023807	6.87508
ENSMUST00000023810	19.6642
ENSMUST00000023812	1.06947
ENSMUST00000023813	14.9218
ENSMUST00000023814	1.82035
ENSMUST00000023829	4.62504
ENSMUST00000023830	20.2848
ENSMUST00000023849	6.04759
ENSMUST00000023851	14.4415
ENSMUST00000023867	2.22827
ENSMUST00000023869	15.3445
ENSMUST00000023873	46.0355
ENSMUST00000023882	3.6346
ENSMUST00000023911	103.592
ENSMUST00000023918	8.32391
ENSMUST00000023924	15.3429
ENSMUST00000023952	4.7124
ENSMUST00000024004	10.9133
ENSMUST00000024031	0.756583
ENSMUST00000024056	13.7379
ENSMUST00000024078	12.6042
ENSMUST00000024119	4.7701
ENSMUST00000024123	3.10576
ENSMUST00000024260	2.09642
ENSMUST00000024270	8.86666
ENSMUST00000024338	4.03303
ENSMUST00000024470	1.86903
ENSMUST00000024492	7.80469
ENSMUST00000024518	8.60265
ENSMUST00000024570	17.3454
ENSMUST00000024599	2.56276
ENSMUST00000024620	7.82909
ENSMUST00000024627	24.9959
ENSMUST00000024636	18.103
ENSMUST00000024657	2.45594
ENSMUST00000024697	1.36123
ENSMUST00000024698	6.34784
ENSMUST00000024701	11.9208
ENSMUST00000024702	2.80784
ENSMUST00000024709	45.8431
ENSMUST00000024727	159.425
ENSMUST00000024733	15.1636
ENSMUST00000024736	28.4309
ENSMUST00000024739	7.68709
ENSMUST00000024742	3.12531
ENSMUST00000024747	1.86316
ENSMUST00000024748	5.24747
ENSMUST00000024749	6.2784
ENSMUST00000024763	15.6229
ENSMUST00000024766	9.02637
ENSMUST00000024778	8.08373
ENSMUST00000024783	3.82504
ENSMUST00000024797	30.1666
ENSMUST00000024811	11.8865
ENSMUST00000024816	14.3128
ENSMUST00000024817	30.1844
ENSMUST00000024823	49.2399
ENSMUST00000024839	2.99024
ENSMUST00000024840	76.8553
ENSMUST00000024846	2.04147
ENSMUST00000024851	9.01341
ENSMUST00000024869	143.479
ENSMUST00000024873	14.8878
ENSMUST00000024884	9.78215
ENSMUST00000024885	8.71911
ENSMUST00000024887	5.94089
ENSMUST00000024897	11.4768
ENSMUST00000024905	13.7721
ENSMUST00000024906	87.9981
ENSMUST00000024909	64.0745
ENSMUST00000024930	21.4101
ENSMUST00000024931	9.95273
ENSMUST00000024932	7.53855
ENSMUST00000024944	16.7736
ENSMUST00000024946	58.2465
ENSMUST00000024956	22.6735
ENSMUST00000024957	1.05409
ENSMUST00000024959	10.968
ENSMUST00000024967	10.8598
ENSMUST00000024976	0.740071
ENSMUST00000024978	3.29043
ENSMUST00000024983	44.1529
ENSMUST00000024987	6.63316
ENSMUST00000025019	1.22338
ENSMUST00000025020	4.45159
ENSMUST00000025023	32.6403
ENSMUST00000025025	4.56698
ENSMUST00000025027	0.688209
ENSMUST00000025034	10.0904
ENSMUST00000025036	15.9776
ENSMUST00000025045	5.94336
ENSMUST00000025050	39.005
ENSMUST00000025052	9.30334
ENSMUST00000025053	14.2812
ENSMUST00000025057	10.1775
ENSMUST00000025058	33.4762
ENSMUST00000025073	16.8918
ENSMUST00000025077	12.0271
ENSMUST00000025078	22.185
ENSMUST00000025083	38.7516
ENSMUST00000025089	21.6788
ENSMUST00000025095	28.3204
ENSMUST00000025109	19.6396
ENSMUST00000025120	32.0279
ENSMUST00000025137	14.552
ENSMUST00000025161	3.71066
ENSMUST00000025163	3.4964
ENSMUST00000025170	1.05158
ENSMUST00000025178	22.4529
ENSMUST00000025181	27.8628
ENSMUST00000025183	17.3109
ENSMUST00000025186	3.59458
ENSMUST00000025193	1.03692
ENSMUST00000025204	14.8012
ENSMUST00000025217	7.27969
ENSMUST00000025218	10.5619
ENSMUST00000025228	15.9451
ENSMUST00000025241	31.9079
ENSMUST00000025243	32.9424
ENSMUST00000025246	62.709
ENSMUST00000025249	3.07114
ENSMUST00000025250	3.83667
ENSMUST00000025253	8.01423
ENSMUST00000025264	12.4178
ENSMUST00000025270	5.35397
ENSMUST00000025276	4.8885
ENSMUST00000025278	8.85427
ENSMUST00000025290	11.5184
ENSMUST00000025292	4.79412
ENSMUST00000025293	97.5261
ENSMUST00000025294	56.2367
ENSMUST00000025300	7.70352
ENSMUST00000025305	15.5604
ENSMUST00000025314	110.537
ENSMUST00000025319	4.42273
ENSMUST00000025329	0.939791
ENSMUST00000025337	68.6851
ENSMUST00000025338	14.7404
ENSMUST00000025350	23.8868
ENSMUST00000025363	10.6818
ENSMUST00000025364	10.5154
ENSMUST00000025375	31.4718
ENSMUST00000025393	34.3264
ENSMUST00000025406	21.1854
ENSMUST00000025408	3.42739
ENSMUST00000025419	10.5352
ENSMUST00000025420	355.128
ENSMUST00000025421	32.4486
ENSMUST00000025425	43.9863
ENSMUST00000025427	19.7647
ENSMUST00000025439	66.9152
ENSMUST00000025444	12.6652
ENSMUST00000025463	11.3743
ENSMUST00000025464	12.692
ENSMUST00000025474	105.905
ENSMUST00000025476	16.9492
ENSMUST00000025483	17.4398
ENSMUST00000025484	91.0274
ENSMUST00000025486	10.2081
ENSMUST00000025490	16.7099
ENSMUST00000025505	2.32713
ENSMUST00000025506	35.5958
ENSMUST00000025511	6.29251
ENSMUST00000025542	8.08512
ENSMUST00000025546	13.3806
ENSMUST00000025549	58.0805
ENSMUST00000025561	1.88503
ENSMUST00000025562	13.6531
ENSMUST00000025563	2.65515
ENSMUST00000025567	32.0807
ENSMUST00000025568	22.7134
ENSMUST00000025569	2.14424
ENSMUST00000025570	27.0724
ENSMUST00000025590	11.8193
ENSMUST00000025595	7.96182
ENSMUST00000025617	23.8581
ENSMUST00000025631	50.1321
ENSMUST00000025632	49.8698
ENSMUST00000025639	10.3084
ENSMUST00000025642	17.5622
ENSMUST00000025645	36.5747
ENSMUST00000025649	15.8538
ENSMUST00000025651	5.47464
ENSMUST00000025659	9.36724
ENSMUST00000025663	48.8394
ENSMUST00000025667	42.6598
ENSMUST00000025675	2.84659
ENSMUST00000025679	6.62327
ENSMUST00000025681	3.96869
ENSMUST00000025684	6.70505
ENSMUST00000025696	20.1122
ENSMUST00000025702	6.25428
ENSMUST00000025706	3.68432
ENSMUST00000025707	4.95967
ENSMUST00000025711	7.19709
ENSMUST00000025713	2.76937
ENSMUST00000025714	6.0132
ENSMUST00000025723	5.44936
ENSMUST00000025728	0.745964
ENSMUST00000025729	12.4384
ENSMUST00000025739	29.6125
ENSMUST00000025740	3.74529
ENSMUST00000025743	25.9522
ENSMUST00000025745	22.708
ENSMUST00000025749	1.88196
ENSMUST00000025751	22.0532
ENSMUST00000025752	3.58504
ENSMUST00000025759	10.5296
ENSMUST00000025760	7.65667
ENSMUST00000025761	5.07805
ENSMUST00000025762	11.0405
ENSMUST00000025767	2.05481
ENSMUST00000025773	14.7676
ENSMUST00000025774	11.6474
ENSMUST00000025779	3.66065
ENSMUST00000025791	4.46757
ENSMUST00000025798	2.74333
ENSMUST00000025802	18.0331
ENSMUST00000025804	2.36389
ENSMUST00000025805	3.82748
ENSMUST00000025811	1.73921
ENSMUST00000025818	4.33052
ENSMUST00000025823	9.71346
ENSMUST00000025827	70.6042
ENSMUST00000025835	61.7856
ENSMUST00000025841	3.5167
ENSMUST00000025846	35.23
ENSMUST00000025850	2.43156
ENSMUST00000025851	4.58475
ENSMUST00000025853	7.94064
ENSMUST00000025856	13.6049
ENSMUST00000025864	2.48797
ENSMUST00000025867	9.50456
ENSMUST00000025885	0.0834446
ENSMUST00000025890	6.36916
ENSMUST00000025891	5.89747
ENSMUST00000025893	16.3001
ENSMUST00000025897	1.54011
ENSMUST00000025904	8.6685
ENSMUST00000025906	0.349405
ENSMUST00000025909	1.64936
ENSMUST00000025910	0.699809
ENSMUST00000025912	2.04439
ENSMUST00000025914	1.99955
ENSMUST00000025915	7.2209
ENSMUST00000025918	19.75
ENSMUST00000025924	20.875
ENSMUST00000025930	13.5346
ENSMUST00000025931	30.3803
ENSMUST00000025932	76.7651
ENSMUST00000025951	7.70929
ENSMUST00000025955	22.9576
ENSMUST00000025957	37.2115
ENSMUST00000025961	115.327
ENSMUST00000025963	8.99975
ENSMUST00000025965	29.7416
ENSMUST00000025979	6.75731
ENSMUST00000025983	27.9089
ENSMUST00000025989	31.6536
ENSMUST00000025997	4.44625
ENSMUST00000025998	3.11467
ENSMUST00000026008	2.48209
ENSMUST00000026009	9.87011
ENSMUST00000026011	316.729
ENSMUST00000026027	19.1477
ENSMUST00000026032	33.2588
ENSMUST00000026043	17.3114
ENSMUST00000026048	16.8538
ENSMUST00000026050	14.0637
ENSMUST00000026092	20.7389
ENSMUST00000026093	24.2661
ENSMUST00000026122	9.87847
ENSMUST00000026125	12.9073
ENSMUST00000026126	88.2868
ENSMUST00000026128	11.6218
ENSMUST00000026129	5.69542
ENSMUST00000026133	12.4487
ENSMUST00000026135	28.774
ENSMUST00000026137	3.33338
ENSMUST00000026142	11.038
ENSMUST00000026151	3.18011
ENSMUST00000026154	3.13986
ENSMUST00000026156	319.973
ENSMUST00000026168	11.3353
ENSMUST00000026173	19.6158
ENSMUST00000026188	48.4694
ENSMUST00000026190	7.19366
ENSMUST00000026196	12.7233
ENSMUST00000026217	94.6296
ENSMUST00000026218	11.3086
ENSMUST00000026221	1.21423
ENSMUST00000026222	11.696
ENSMUST00000026225	2.45659
ENSMUST00000026227	4.00966
ENSMUST00000026243	10.3878
ENSMUST00000026256	11.4247
ENSMUST00000026262	13.1049
ENSMUST00000026264	35.5857
ENSMUST00000026266	157.035
ENSMUST00000026269	23.6079
ENSMUST00000026288	36.8664
ENSMUST00000026292	84.8042
ENSMUST00000026295	10.2673
ENSMUST00000026296	1.61599
ENSMUST00000026297	24.3759
ENSMUST00000026303	17.6175
ENSMUST00000026318	3.80717
ENSMUST00000026322	26.3622
ENSMUST00000026324	54.4831
ENSMUST00000026328	11.7725
ENSMUST00000026354	48.7243
ENSMUST00000026387	5.35489
ENSMUST00000026405	2.82402
ENSMUST00000026406	3.23601
ENSMUST00000026407	7.08354
ENSMUST00000026408	1.56319
ENSMUST00000026409	12.0975
ENSMUST00000026410	1.02117
ENSMUST00000026415	3.89793
ENSMUST00000026416	3.89793
ENSMUST00000026420	11.0064
ENSMUST00000026425	18.2714
ENSMUST00000026427	40.6485
ENSMUST00000026433	4.14044
ENSMUST00000026434	10.7586
ENSMUST00000026436	9.36608
ENSMUST00000026439	3.16018
ENSMUST00000026442	9.87533
ENSMUST00000026448	20.4272
ENSMUST00000026459	32.1198
ENSMUST00000026461	6.9286
ENSMUST00000026469	2.45198
ENSMUST00000026470	5.41102
ENSMUST00000026475	8.23691
ENSMUST00000026476	3.11605
ENSMUST00000026479	8.19048
ENSMUST00000026480	12.4965
ENSMUST00000026485	69.8924
ENSMUST00000026487	11.0063
ENSMUST00000026495	5.2657
ENSMUST00000026500	5.19756
ENSMUST00000026506	21.5673
ENSMUST00000026507	9.89439
ENSMUST00000026519	9.23938
ENSMUST00000026520	28.5303
ENSMUST00000026538	13.8117
ENSMUST00000026547	40.5484
ENSMUST00000026550	80.7451
ENSMUST00000026557	5.97715
ENSMUST00000026558	5.33553
ENSMUST00000026559	10.6913
ENSMUST00000026560	17.2669
ENSMUST00000026561	6.62189
ENSMUST00000026565	14.3377
ENSMUST00000026568	2.91461
ENSMUST00000026569	2.06953
ENSMUST00000026571	5.39789
ENSMUST00000026572	13.7259
ENSMUST00000026573	4.23514
ENSMUST00000026583	5.07437
ENSMUST00000026585	4.89041
ENSMUST00000026586	8.22315
ENSMUST00000026595	88.9865
ENSMUST00000026608	49.2068
ENSMUST00000026613	14.6277
ENSMUST00000026624	27.9812
ENSMUST00000026635	12.6889
ENSMUST00000026649	1.82322
ENSMUST00000026658	51.7259
ENSMUST00000026659	2.45075
ENSMUST00000026661	2.20123
ENSMUST00000026663	7.78396
ENSMUST00000026665	11.7301
ENSMUST00000026667	15.0776
ENSMUST00000026671	23.5252
ENSMUST00000026681	4.57298
ENSMUST00000026698	4.22255
ENSMUST00000026699	43.7056
ENSMUST00000026703	28.0622
ENSMUST00000026704	12.333
ENSMUST00000026710	4.99289
ENSMUST00000026723	26.9983
ENSMUST00000026737	7.01982
ENSMUST00000026743	13.835
ENSMUST00000026816	15.724
ENSMUST00000026817	0.438835
ENSMUST00000026818	14.0052
ENSMUST00000026823	74.9359
ENSMUST00000026826	6.67971
ENSMUST00000026827	2.01065
ENSMUST00000026828	1.30383
ENSMUST00000026831	1.04509
ENSMUST00000026832	3.02819
ENSMUST00000026833	0.485289
ENSMUST00000026839	146.915
ENSMUST00000026843	48.4367
ENSMUST00000026846	8.221
ENSMUST00000026858	19.752
ENSMUST00000026859	3.2339
ENSMUST00000026887	14.9828
ENSMUST00000026891	108.734
ENSMUST00000026892	37.9196
ENSMUST00000026895	2.02252
ENSMUST00000026899	5.20189
ENSMUST00000026900	7.73683
ENSMUST00000026902	23.4595
ENSMUST00000026926	58.1959
ENSMUST00000026927	13.4111
ENSMUST00000026937	11.431
ENSMUST00000026975	19.5128
ENSMUST00000026976	19.5774
ENSMUST00000026986	7.11711
ENSMUST00000026987	10.9574
ENSMUST00000026988	5.44211
ENSMUST00000026989	9.60434
ENSMUST00000026990	16.409
ENSMUST00000026991	29.1166
ENSMUST00000026999	7.64026
ENSMUST00000027027	16.3709
ENSMUST00000027040	40.9887
ENSMUST00000027050	28.3638
ENSMUST00000027053	7.7746
ENSMUST00000027057	16.0169
ENSMUST00000027066	60.8272
ENSMUST00000027068	11.8665
ENSMUST00000027071	76.5295
ENSMUST00000027103	32.5541
ENSMUST00000027108	12.3876
ENSMUST00000027111	38.8861
ENSMUST00000027112	6.7832
ENSMUST00000027114	17.2277
ENSMUST00000027122	61.1276
ENSMUST00000027123	8.24358
ENSMUST00000027125	43.4736
ENSMUST00000027127	25.8218
ENSMUST00000027131	20.2756
ENSMUST00000027139	9.55035
ENSMUST00000027149	13.9952
ENSMUST00000027153	19.9584
ENSMUST00000027157	33.8689
ENSMUST00000027168	34.0518
ENSMUST00000027173	134.662
ENSMUST00000027174	19.5837
ENSMUST00000027186	124.637
ENSMUST00000027189	45.4277
ENSMUST00000027193	40.6862
ENSMUST00000027198	60.9031
ENSMUST00000027214	32.8938
ENSMUST00000027215	41.6933
ENSMUST00000027232	8.21633
ENSMUST00000027251	11.7766
ENSMUST00000027252	7.48213
ENSMUST00000027263	24.6011
ENSMUST00000027279	10.6531
ENSMUST00000027285	15.7853
ENSMUST00000027286	166.459
ENSMUST00000027290	44.6413
ENSMUST00000027297	8.50257
ENSMUST00000027303	4.57669
ENSMUST00000027315	14.9192
ENSMUST00000027322	140.827
ENSMUST00000027337	665.702
ENSMUST00000027357	9.79954
ENSMUST00000027358	3.78918
ENSMUST00000027367	2.73177
ENSMUST00000027370	28.0904
ENSMUST00000027373	22.9491
[truncated: 24,341 more rows]
