# Supplementary material for: RNF20 links the DNA damage response and metabolic rewiring in lung cancer through HIF1α
Source: Nat Commun. 2025 May 28;16:4929. doi: 10.1038/s41467-025-60223-4 (PMC12120090; doi:10.1038/s41467-025-60223-4)
Supplement: Supplementary file 6 — Supplementary Data 4 [file 41467_2025_60223_MOESM6_ESM.xlsx]

## Sheet: Decreased PI
Genes showing decrease in PI in Rnf20+/- MLE12 compared to control
Cdc45
Cox5a
Dlgap4
Gmpr
Scpep1
-
Mkrn2
Raf1
Mcm7
Rdx
Kat2b
Rpl13
Rpa1
Tubgcp3
Heatr6
S100a4
Zfp276
Grk6
Cfp
Lman2l
Pcnt
Mxd1
Snrnp27
Calm1
Agpat3
Usf1
Sp1
Itgb7
Myg1
Pfdn5
Rrp15
Hars
Ube2c
Cct3
Glmp
Snd1
Mrpl10
Cyp51
Def8
Gtf2h4
Flot1
Fkbp10
Fxr1
Ifrd1
Cabin1
Marveld3
Eef1e1
Akt1
Cldn15
Smo
Chordc1
Tollip
Trmt1
Ap4e1
Blvra
Ift46
Acp2
Sf3a1
Paxip1
Ppm1j
Ciao3
Gmpr2
Tmem161a
Ocel1
Braf
Ndufb2
Hltf
Prpf6
Scrib
Uck1
Mien1
Akap8
Cse1l
Ppp2r5d
Pex6
Btbd6
Qtrt1
Arrdc2
Ap2a2
Med25
Foxj2
Abhd17a
Fkbp11
Paf1
Ess2
Fosb
Ercc1
Brd4
Ciao1
Shkbp1
Brd8
Rad23a
Nqo1
Gstm1
Eno2
Irf5
Ddx56
Rps5
Bid
Dnajb11
Arhgef18
Etfb
Plod3
Thop1
Map2k1
Prdx2
Spc25
Trp53
Fbxo11
Rfx1
Pkn1
Celf1
Trim28
Snx6
Pan2
Ctcf
Ergic3
P2rx5
Ephb3
Tuft1
Trap1
Kptn
Ankhd1
Snf8
Crkl
Atp6v1b2
Tep1
Kmt2b
Tmem147
Elovl1
Peds1
Epha2
Sptbn1
Nsmf
Orm3
Stimate
Aprt
Gtf2h1
Qrich1
P4htm
Gmnn
Acly
Eif1b
Clcn2
Vwa7
Msh5
Ddah2
Clic1
Lsm2
Ppp2r1a
Dus3l
Hnrnpa0
Prrg2
Rbm28
Id3
Arid1a
Crlf1
Ttc9b
Mid1ip1
Elk3
Dnajb6
Ubqln4
Rps18
Coro1b
Mta1
Stk38
Dynll1
Ap1b1
Bcl2l13
Dgcr8
Xpo6
Tor2a
Ppp2cb
Kdsr
Tmem223
Stx5a
Rdm1
Gosr1
Mettl16
Fads1
Cars
Kdelr3
Dnajc19
Brf1
Thg1l
Gltp
Dgcr2
Med15
Kif11
Zmiz2
Strn3
Zkscan17
Enkd1
Fgfrl1
Ndufs2
Fnbp4
Pea15a
Elof1
Rnf168
Dynlt2b
Dnajc7
Ankrd17
Ndufa2
Pam16
Cox6c
Anapc1
Ankrd52
Pkd2l2
Mrps25
4931428F04Rik
Tlk2
Tsen15
Slc25a13
Gm44504; Ubl4a
Sash1
Gadd45b
Ager
Mocs2
Srf
Prpf3
Anp32e
Ppil4
Med22
Med28
Gtf2ird2
Lonrf3
Atp5e
Prelid3b
Ube2a
Ppdpf
Cul4b
Psmd3
Exosc10
Traf4
Cacnb1
Zfp207
Timp2
Zc3h18
Atad5
Slc35c2
Wsb1
Slc12a7
Zswim1
Mlx
Dhx58
Ift52
Csnk1d
Mafk
Cdc73
Stk4
Tnip1
Cuedc1; 2210416O15Rik
Ggnbp2
Rpain
Appbp2
Ncor1
Gabarap
G3bp1
Mief2
Shmt1
Pdlim4
Tada2a
Cog1
Copz2
Dync1h1
Pex12
Ndel1
Mpdu1
Irf1
P4ha2
Hnrnpd
Dalrd3
Strn4
Atp6v1e1
Hsd17b1
Noxo1
Zfp687
Cops3
Ddx39a
Gipc1
Ptger1
Xab2
Cops6
Zkscan1
Ubxn6
Mydgf
Cyb561
Fmc1
Fbxo5
Mtrf1l
Rwdd1
Sec63
Mical1
Rev3l
Abracl
Asf1a
Vta1
Serinc1
Echdc1
Ccdc59
Zwint
Tmpo
Ikbip
Hbs1l
Med23
Gnptab
Sirt1
Ccar1
Ddx50
Supv3l1
Eif4ebp2
Pald1
Anapc16
Dnajb12
Usp15
Rab1a
Gamt
Ndufs7
Yeats4
Snrpd3
Tmbim4
Tektip1
Glt8d2
Wdr82
Sumo3
Fgf18
Ahsa2
Xpo1
Cdc34
Cct4
Hcn2
Cnot6
Phykpl
Rufy1
Rad50
Sar1b
Ube2b
Pttg1
Tns3
2310033P09Rik
Drg1
Ppp4r3b
Pgam2
Mrps24
Smg8
Mrpl22
Rps6kb1
Myo19
Polr1f
Pum2
Rdh14
Rnaseh1
Klf11
Dnmt3a
Rab10
Ftsj3
Smarcd2
Psmd12
Slc25a19
Unk
Ten1
Ube2g1
Mxra7
0610010K14Rik
Ankrd40
Lrrc59
Lsm12
Eftud2
Gosr2
Fkbp3
Gtf2a1
Nemf
Zc3h14
Ppp2r3c
Sptlc2
Sgpp1
Timm9
Vrk1
Zfp36l1
Cdca7l
Nrde2
Trip11
Fam161b
Coq6
Ylpm1
Traf3
Adssl1
Ippk
Gadd45g
Sfxn1
Lman2
2210016F16Rik
A230056J06Rik; Agtpbp1
Lpcat1
Taf9; Ak6
Hmgcr
F2rl1
Ap3b1
Dhfr
Erbin
Atxn7
Mtrex
Oxsm
Ppp3cb
Zswim8
Psmc6
Ppif
Arf4
Capn7
Bap1
Glt8d1
Kpna3
Lats2
Dcp1a
Mrpl57
Nufip1
Tsc22d1
Diaph3
Pbk
Bmp1
Sucla2
Spry2
Dad1
Haus4
Atp6v1c1
Eif3h
Eif3e
Myc
Rbx1
Adsl
Ndufa6
Slc38a2
Aco2
Nubp1
Anks3
Mgrn1
Crebbp
Maf1
Dgat1
Bop1
Eef1d
Rpl24
Rabl2
Nectin3
Mcm4
Cep20
Nde1
Rrn3
Bfar
Dlg1
Ppil2
Pak2
Dnm1l
Lrch3
Snx4
Umps
Ndufb4; Ndufb4c
Tra2b
Usp25
Eif4a2
Adamts1
Dyrk1a
Vps26c
Chaf1b
Donson
Kmt2d
Tmbim6
Racgap1
Smarcd1
Cox14
Cers5
Atf1
Nr4a1
Map3k12
Npff
Nagpa
Ivns1abp
Agap3
Pcbp4
C1qtnf12
Chd1
Cep43
Paqr4
Cd2ap
Cdc5l
Sgo1
Nfkbie
Vegfa
Cmtr1
Rnf8
Ndufaf7
Twsg1
Tedc2
Ntn3
Eci1
Rhoq
Msh2
Nme3
Arhgdig
Dusp1
Mllt1
Cul2
Kif5b
Map4k3
Sap130
Thoc1
Tapbp
Vps52
Ring1
Brd2
Pfdn1
Cdc23
Iws1
Bag6
Impact
Ndfip1
Mrps18b
Rpp21
Dcp2
Tcerg1
Smad4
Ppic
Ptpn2
Seh1l
Cxxc1
Nars
Lmnb1
Rbm22
Rps14
Cyb5a
Anxa1
Incenp
Fads2
Tmem216
Osbp
Prpf19
Fen1
Rtn3
Atl3
Cdc42bpg
Ak3
Snx15
Tm7sf2
Rad9a
Pold4
Cdk2ap2
Nudt8
Rab1b
Cnih2
Yif1a
Ppp6r3
Map4k2
Gpr137
Plcb3
Vegfb
Dnajc4
Spindoc
Rbp4
Eif3a
Prdx3
Hells
Aldh18a1
Sfxn2
Taf5
Alyref
Aspscr1
Zdhhc16
Rfng
R3hcc1l
Loxl4
Hexa
Limd1
Huwe1
Tsr2
Sbds
Gdf11
Esyt1
Myl6b
Smarcc2
Atp5b
Usp33
Paip1
Tubgcp2
Inpp5a
Psmd13
Drd4
Hras
Crcp
Tnrc6c
Tmc6
Eif4a3
Mkln1
Shisa5
Rhbdl1
Jmjd8
Wdr24
Hadha
Tyms
Plk4
Mfsd8
Exosc7
Rassf3
Get4
4833439L19Rik
Faf2
Cwf19l2
Cops5
Rdh10
Eya1
Lactb2
Eef1b2
Nrp2
Maip1
Hspd1
Sf3b1
Lancl1
Nop58
Als2
Orc2
Ptp4a1
Eif5b
Coa5
Rhbdd1
Pnkd
Ppm1f
Zfand2b
Trip12
Psmd1
Ncl
Gigyf2
Ndufa10
Mterf4
Ing5
Scly
Ilkap
Actr3
Ubxn4
Mcm6
Dbi
Csrp1
Elk4
Cdk18
Tor1aip1
Coq8a
Cox20
Pycr2
Uck2
Pou2f1
Mpc2
Scyl3
Smyd2
Bpnt1
Nek2
Dtl
Pacc1
Atf3
Hspa14
Uhmk1
Mllt10
Psmb7
Ppp6c
Mastl
Acbd5
Zbtb43
Dpm2
Crat
Fbxw2
Cntrl
Psmd14
Agpat2
Inpp5e
Sapcd2
Dpp7
Arl6ip6
Dnajc10
Lin7c
Cstf3
Hipk3
Caprin1
Nat10
Api5
Pex16
Eif3j1
Arfgap2
Pacsin3
Ttbk2
Haus2
Vps39
Rtf1
Ptpra
Nusap1
Knl1
Ivd
Slc23a2
Tmem230
Pcna
Usp8
Trpm7
Nop56
Vps16
Snx5
Kat14
Xrn2
Napb
Sdcbp2
Tbc1d20
Fam209
Mrgbp
Ogfr
Raly
Eif6
Nfs1
Rbm39
Epb41l1
Rbl1
Rpn2
Src
Rprd1b
Fam83d
Skil
Actl6a
1810062G17Rik
Exosc9
Ccna2
Naa15
Exosc8
Dhx36
Ppid
Eif2a
Gmps
Csde1
S100a11
Crtc2
Jtb
Ubap2l
Mfsd14a
Sass6
Vcam1
Plrg1
Gar1
Cks1b
Rit1
Rps3a1
Polr3c
Ecm1
F3
Cnn3
Ptbp2
Eif4e
Cisd2
Rpf1
Ccn1
Cryz
Ccne2
Pip4p2
Cpne3
Pnisr
Odf2l
Gtf2b
Alad
Smu1
Dnaja1
Elp1
Ubap2
Kif24
Vcp
Ccdc107
Tpm1
Tln1
Gba2
St3gal3
Osbpl9
Pum1
Cc2d1b
Czib
Tmem59
Mrpl37
Ssbp3
Hmgcl
Pnrc2
Srsf10
Urod
Mmachc
Prdx1
Nasp
Lrrc41
Nsun4
Mob3c
Hp1bp3
Tinagl1
Azin2
Rnf19b
Srrm1
Stmn1
Ncdn
Gpatch3
Slc9a1
Mrps15
Ppp1r8
Trnau1ap
Sf3a3
Fbxo42
Necap2
Psmc2
Acot7
Rheb
Tmub1
Kif1b
Cort
Ctnnbip1
Tomm7
Rint1
Mfn2
Lrrc47
Wrap73
Ssu72
Rer1
Morn1
Mmp23
Mrpl20
Man2b2
Rbks
Mrpl33
Mapre3
Dhx15
Cenpa
Pds5a
Tmem165
Pigg
Dipk1a
Enoph1
Wsb2
Ccng2
Mphosph9
Snrnp35
Kntc1
Slc15a4
B3gnt4
Aacs
Anxa3
Ankle2
Ddx51
Ulk1
Sppl3
Mad1l1
Lfng
Usp30; Gm16108
Zkscan5
Ccz1
Ptcd1
Bcl7b
Cul1
Lrch4
Asns
Fkbp9
Malsu1
Tra2a
Cbx3
Smarcad1
Zfp638
Gxylt2
Wnt7a
Slc6a6
Bhlhe40
Arl8b
Ptms
Ddx47
Kras
Etnk1
Ttll3
Emc3
Med21
Sec13
Ergic2
Ing4
Ltbr
Tomm40
Mark2
Dmwd
Nipa2
Faap24
Hddc3
Nr2f2
Mef2a
Yif1b
Tmem126a
Ndufc2
Anapc15
Coq7
Kif22
Maz
Aldoa
Ppp4c
Rab6a
Nupr1
Sh2b1
Eif3c
Rps3
Kdm8
Phkg2
Bax
Nucb1
Ubfd1
Gga2
Thumpd1
Eef1akmt2
Ctbp2
Dhx32
Pgap2
Wee1
Cttn
Nadsyn1
Elf4
Praf2
Magee1
Pdha1
Rps6ka3
Flna
Rbbp7
Slc6a8
Irak1
Mpp1
Coprs
Plpbp
Naxd
Ankrd10
Leprotl1
Dctn6
Eri1
Smim19
Polb
Plat
Rwdd4a
Ddhd2
Star
Rbpms
Asah1
Cnot7
N4bp1
Rbl2
Setd6
Got2
Vps35
Orc6
Gpt2
Zfp821
Ap1g1
Phlpp2
Crnde
Vac14
Nudt21
Cenpn
Arl2bp
Coq9
Tmem38a
Usb1
Cfap20
Mvb12a
Gse1
Lsm4
Lpar2
Nae1
Psmb10
Cep57
Cyb5b
Mre11a
Taf1d
Cfdp1
Aars
Cog2
Srpr
Alg9
Dlat
Chek1
Hinfp
Smarca4
Polr2m
Rnf111
Ccnb2
Bnip2
Rp9
Phip
Tle3
Man2c1
Tmem30a
Cox7a2
Elovl5
Lactb
Tipin
Snapc5
Xrn1
Atp1b3
Map4
Nradd
Lrrfip2
Gorasp1
Ttc21a
Rpsa
Amotl2
1110059G10Rik
Topbp1
Aste1
Rbm5
Rbm6
Prkar2a
Usp4
Armc7
Rab24
Hnrnpf
Fbxo21
Prpf18
Akna
Cd2bp2
Calhm2
Josd2
Pex5
Slc7a6os
Exoc3
Haus8
Txndc5
Hnrnpa1
Amh
Eif4h
Rep15
Slc35d1
Poglut1
C030006K11Rik
Spcs2
Camta2
Prkx
Spg11
Map3k10
Pomt1
Atp1a1
Appl1
Hacd3
Cnot6l
Ctdspl2
Prrc2b
Gadd45gip1
Rbm4b
Eif4ebp3
Thap1
Recql4
Ndufb7
Clba1
Kdm1b
Ripk2
Gtf3c4
Eri3
Setd7
Gas2l1
Lyl1
Osgin2
Ythdf1
Skp1
Nhsl1
Aifm1
Nagk
Phf20
Ints14
Bcorl1
Nrn1
Prdm4
Gnl3
Tlx3
Hnrnpu
Fgfr1op2
Dnajb5
Pkp4
Rigi
Tmem33
Msl1
Cd81
Uvrag
Ccpg1
Ssh3
Tdp2
Catsper2
Bdp1
Ndufc1
Tmem109
Atad2
Sec24a
Slfn9
Mylip
Emsy
Id1
Adat3
Txndc11
Exosc2
Nup54
1700123O20Rik
Ppp1r21
Coro7
Spsb1
Tlk1
Zfp91
Anapc13
Ap5z1
Cybc1
Cdkn2aip
Rfwd3
Gde1
Dpp9
Cxcl10
Opa1
Pdzd7
Baz1a
Lzts2
Pdia2
Zic5
Zfp472
Phpt1
Thyn1
Golga1
Mcph1
Ltn1
Zswim4
Arid4b
Thbs1
Tmem106a
Exo1
Osbpl11
Xpot
Tbce
Prorsd1
Tigar
Eme1
Gabpb1
Slc12a9
Cep250
Hyal3
Reep6
Elf1
Nup43
Cox6a1
C1galt1
Ska1
Rbm17
Micall1
Trmt10a
Tmem258
Ncoa5
Coq5
Calm2
Hif1an
Tbc1d24
Irs2
Samd4b
Osbpl2
Tax1bp3
Kif15
Clcn7
Lif
Tmed10
Map6d1
Ppig
Ss18
Rubcn
H1f6
Acaa2
Trpc4ap
Ttc7
Zfp704
Mcrs1
Churc1
Fndc4
Zbed4
Scd1
Mavs
Dcaf15
Ranbp10
Sesn1
Cyb561d2
Aagab
Ep400
Brat1
Tob1
Tap1
Capn15
Usp22
Tcf7l2
Kirrel
Hmgxb4
Dync1li2
Zfp174
Abt1
Lmtk2
Psen1
Nupl1
Commd2
Dicer1
Foxf2
Ptpa
Stx18
Qki
Trafd1
Pogz
Dis3
Hdlbp
Acd
Usp38
Rbm42
Zbtb1
Uqcrfs1
Setd5
Smc4
Sec23ip
Atg14
Serbp1
Fbxo34
Acsl5
Utp6
Aqr
Gcfc2
Tiprl
Trp53inp2
Git2
Smarca5
Nfyc
Pakap
Zyg11b
Lgals3bp
Upf3a
Pkn2
Nup205
Slc35e2
Lasp1
Cdc123
Polr2l
Bclaf1
Zfp653
Mrpl47
Shprh
Tent4a
Cnot4
Senp1
Sart1
Chmp4b
Kat6a
Azi2
Ogt
Abraxas1
Ints8
Brca2
Jmjd7
Helq
Eif4g1
Gpatch2
Mfsd12
Ddx24
Spag5
Dstyk
Ypel5
Tardbp
Pcm1
Wdr18
Cbfa2t2
Tgfb2
Spns2
Smc1a
Prmt1
Bpgm
H2-Ke6
Dtx4
Socs7
Daglb
Melk
Ppp1r12b
Smyd5
Mrpl55
Ambra1
Nacad
Zfp788
Galnt11
Wnt4
Lzts3
Zfp446
Ddx21
Rnf225
Klhdc4
Zfp410
Nol10
Nexn
Mrpl54
Slc16a1
Ehmt1
Pdlim7
Sptan1
Hspa13
Plppr2
Ints15
Txlna
Gtpbp1
Dnph1
Clcf1
Prr7
Scamp5
Gak
Rimoc1
Tbca
Resf1
Mga
Fnip1
Oser1
Usp31
Palm
Rbm27
Fbxw17
Cavin3
Setd1a
Tbc1d17
Wdr43
Ipo4
Trim41
Mettl27
Agps
Foxa2
Spag1
Rccd1
Iars
Sox15
Vash2
Cep104
Rgl2
Etfbkmt
Smarcal1
Ppp1r13l
Gpbp1
Utp4
Arhgef4
Stx3
Flcn
Zfp281
Gata6
Slc9a8
Scaf11
Metap2
3010003L21Rik
Rabif
Fut11
Rbm25
Plekha1
Abhd13
Lman1
Wapl
Arfrp1
Egr2
Camsap2
Fam102a
Clspn
Spata7
Abhd14b
Arglu1
Ttc1
Rtel1
Cpne2
Taf6
Kif4
Zfp532
Mindy2
Txnip
Snx10
Asic3
Zfp692
Pnrc1
Apex1
Fbxw8
Gxylt1
Eml4
Zfp710
Cep120
Ssbp4
Ube2i
Ino80
Creb1
Lancl2
Gprc5a
Tmem88
Cdc37l1
Mical2
Mapk3
Nudt1
Tefm
Kdm4a
Ift20
Tssk6
Zfp646
Mms22l
C87436
Bzw1
Bod1l
Igfals
Cactin
Eif4e2
Nudt16l1
Eif5
H2bc6
Edrf1
Arl4c
Idnk
Ap1ar
Wdr61
Champ1
Fam149b
Rasl11b
Zswim3
Rbbp6
Snip1
Mis18bp1
Cbfb
Pop1
Ubn1
Tmem186
Ppp1r15b
Snai1
H2ax
Kmt5b
Ckap2l
Sc5d
Tyw3
Ptges3
Ufsp1
Micos13
Pde12
Camk2n2
Klhl23
Wdfy3
Arf3
Aspm
Pyurf
Pptc7
Mettl21a
Rnf216
Bbs1
Cdc42ep4
Sfswap
Riox1
Srsf4
Slc66a1
Pycrl
Socs3
Zfpm1
Dcaf5
Phospho1
Timm8a1
Nek6
Rps2
Eogt
Rab33b
Zfp668
Lyrm1
N6amt1
Plec
Pdcd2
Tbc1d8
Iba57
Pqlc3
Arhgef39
Ptpn11
Zfp384
Ift43
Ahcy
Cirbp
Mfsd14b
Gpr151
Ssc4d
Aff1
Sft2d3
Trim16
Ifi27l2a
Cyren
Zfp106
Clptm1
Fubp3
Fam89a
Polr1a
Pdf
Phtf1
Pik3r1
B3gnt2
Lsm10
Fasn
Phf13
Tsc22d3
Rbm15b
Isg20l2
E4f1
Tmem37
Zfp119b
Abhd12
Tet3
Prmt9
Serinc4
Pmf1
Lsm8
Ppih
Myoz3
Pheta1
Zfp830
Ppp3ca
Ccdc57
Ankrd13d
Chd4
Ldb1
Neurl3
Ccdc74a
Isca1
Tmem18
Mrps9
Mtch2
Jkamp
Tmem251
Trim3
Slbp
Wwc2
Trnt1
Luc7l2
Samhd1
Bptf
Zfand3
Arf2
Tcf25
Slc25a44
Mrps7
Eif4g3
Ensa
9930012K11Rik
Ttll13
A430005L14Rik
Rpl7
Ppp1r37
Polr2a
Taok1
Vcpkmt
Slc25a41
Mtmr9
Poldip3
Usf2
Ntf5
Fancm
Insig1
Pgam5
Brms1l
Irak2
Chmp3
Ccnq
Fam76b
Rbm33
Rbm12
Otulin
Saysd1
Trmt2a
Zfp367
Cnpy3
Yars2
Rcan1
Ccdc96
1810030O07Rik
Spata33
Mosmo
Ppp1r2
Slc25a46
Tssc4
Proca1
Rpusd3
Ube2v1
Fam120a
Ugp2
Dusp28
Aff4
Tspan31
Pwwp2a
Rabgap1
Tmed5
Crlf3
Npb
Atp13a3
Csrnp2
Bcl7c
Crebzf
Dclre1c
Zfp622
Mcat
Zfp282
Stard13
H1f4
Timm29
Actg1
Dynlt4
Sfxn3
Gm9828
Nucks1
Marcksl1
Dhx30
Zbtb14
Lsm11
Fzd9
Rufy2
Zmynd11
Tmem11
Hoxa6
Mier2
Glb1
Xrcc1
Tmem175
Tbc1d22a
Naa50
E130112N10Rik; Vamp1
Mbtd1
Tagap1
Cyrib
Clip1
Tom1l2
Ston1
Immt
Gm31593
Cdc42se2
Ttc39a
Thra
Ezr
Get3
Tmem209
Magi3
Gcc1
Rcl1
Nup188
1700030K09Rik
Pias3
Junb
Espl1
Ppt2
Ier5l
Bcor
Gatad2a
Sbno1
Yap1
Rnf26
Supt7l
Nup214
Cyb561d1
Ficd
Kifbp
Cwc22
Ggcx
Ccnc
Gripap1
Usp21
Nrd1
Fut10
Khdrbs1
Ptrh1
Camk2d
P3h4
Nudcd3
Zfp24
Fpgt
Srcap
Acox1
Klhl26
Inka2
Angel2
Rcor2
Ifi27
Abhd10
Zbtb26
Pigw
Sox4
Ctnnd1
Piezo1
Zfp747
Cdkn3
Spcs3
Atpif1
A930005H10Rik
Trim65
Ywhae
Tnrc6b
Hmgb2
Arhgdia
Ppp2r5a
Cadm4
Ddx39b
Usp46
Klhdc10
Atl2
Dis3l
Ep300
Cnot1
Rad18
Wdr6
Sos1
Ash2l
Plpp5
Acox3
Ydjc
Mapk1
Syncrip
Itgb5
Dbndd2
Rras2
Smad5
Tmem150a
Fto
Emc7
Arl5b
Hnrnpa2b1
Ndufa8
Efemp2
H2ac13
Slc66a2
Slc16a6
Nup98
Npm3
Usp39
Siah2
Cpsf4
Retsat
Ppp1r12a
Slc39a6
Gabpb2
Ppp1r14b
Gm11696
Eif5a
Gpatch2l
Fuz
Taok2
Nf1
Larp1
Prmt7
Tut7
Psma3
Camk2g
Klhdc3
Dmtf1
Kcnj14
Ccnb1
Ccdc189
Flot2
Lhb
Zfp809
Nme2
Lmtk3
Kat7
Aplp2
Hsf1
Eno3
Mff
Abcb8
Ctdspl
Ncapd3
Gtf2ird1
Atxn7l3
Ewsr1
Smg7
Nsa2
Zfp414
Mtx1
Lima1
Klf10
Aldh3a2
Wbp2
Hnrnpab
Glipr1
Tmem140
H2ac19
Pepd
Szt2
Rpl21
Mcm9
Pstk
Atp5g2
Ttc41
Cks2
Krr1
Ppp2r3a
Eaf2
Mrps36
Fnip2
Rcc1l
Zfp865
Rabep1
Sf3b4
Pmpca
0610039K10Rik
Scaf8
Zeb2
Zdhhc6
Arl16
Ttf2
Gpn1
Nsl1
Uxs1
Pcbp2
Tmem151a
Hmbs
Gba
Atxn7l1
Stk19
Fus
Pigu
Eif2b4
Arpc5
Zfp1
Nrbf2
Rpl27
Rpl38
Unc5b
Nfatc1
Kctd9
Ehmt2
Rsrp1
Men1
Dnm1
H2ac4
Rpl28
C1qbp
H2ac18
Rpl35a
9130023H24Rik
Mrps14
Mid1
Nmral1
Prpf38a
Cpne1
Apc
Cep89
Rpl15
Airn
Ybx1
U2surp
Cyb5d2
Rpl30
Srsf1
Znrf2
Scamp4
4930473A02Rik
Hspbp1
Tyw5
Gspt1
Cd99l2
Acbd6
Eno1
Pabpc4
Sirt7
Opn1sw
Dag1
Hspa2
H1f5
Rps17
H3c8
Os9
H3f3a
Cenpi
Fxn
Mbtps1
H2-Q4
Pop5
Pbx4
Ezh2
Zdhhc12
Sinhcaf
Pals1
Kdm5c
Hdac10
Sephs2
Gm26448
Gm26447
Snora73a
Snord73b
Gm22249
Gm22748
Snora23
Snora28
Gm23570
Snora9
Gm22455
Gm22980
Snora7a
Snora44
Gm22620
Gm23301
Snora52
Gm25855
Snord96a
Gm26330
Snord60
Gm24357
Gm22357
Gm22879
Gm26205
Gm26202
Gm24201
Gm22265
Snord118
Snora21
Gm22571
Snord15b
Gm24706
Snord73a
Snora3
Gm22362
Gm24044
Snord22
Snora16a
Snora65
Gm23458
Gm24616
Snord32a
Gm25789
Gm24453
Gm24452
Gm24451
Gm24134
Gm23246
Snora73b
Gm23136
Gm22744
Gm25894
Mir19a
Mirlet7a-1
Mirlet7d
Mir150
Mir106b
Mir93
Mir24-2
Mirlet7b
Mir15b
Snord80
Gm24494
Gm23344
Gm22680
Snord35a
Snord15a
Snord34
Gm24523
Aurkaip1
Nol9
Mad2l2
Hnrnpr
Oat
Bub3
Cdc26
D330041H03Rik
Arfip2
Ncapg2
Crip2
Dpy19l4
Rcor1
Amigo3
Ptpn21
Uri1
Nptn
Stat2
Lin9
Igsf8
Bud23
Zfp111
Ncor2
Fam20b
Nfrkb
Glul
Anapc5
Ppp1cc; Ppp1ccb
Vsig10
Pxn
Pitpnb
Armcx3
Polr1c
Cenpq
Gnl1
Abcf1
Ppp1r10
Nfxl1
Kif20b
Fbxl5
Col11a2
Tmem128
Nif3l1
Smc5
Hnrnpm
H4c11
Zfp827
Tpp2
Gtf3c2
Sulf2
Ncoa3
Trpt1
Nanos1
Srpk2
Slc38a1
Dnase1l2
Rnps1
Romo1
Ppp6r2
Snn
Uba1
Ppp2r2a
[truncated: 1,747 more rows]
