# Supplementary material for: RNF20 links the DNA damage response and metabolic rewiring in lung cancer through HIF1α
Source: Nat Commun. 2025 May 28;16:4929. doi: 10.1038/s41467-025-60223-4 (PMC12120090; doi:10.1038/s41467-025-60223-4)
Supplement: Supplementary file 7 — Supplementary Data 5 [file 41467_2025_60223_MOESM7_ESM.xlsx]

## Sheet: Sheet1
Antibodies
Name	Company	Cat. No.	dilution
TTF1	Abcam	ab76013	IF 1:150; IHC 1:250
CD45	Abcam	ab10558	IHC 1:200
CGRP	Sigma-Aldrich	c8198	IHC 1:250
Synaptophysin	Cell Signaling	36406S	IHC 1:200 FACS 1:150
Napsin A	Abcam	ab73021	IF 1:100
Ki67	Abcam	ab15580	IHC 1:250
P63	Cell Signaling	4981S	IF 1:200
RNF20	Cell Signaling	11974S	WB 1:1000 IHC 1:200
α-tubulin	Sigma-Aldrich	T5168	WB 1:2000
TP53	Cell Signaling	2524S	WB 1:1000
Rb	Cell Signaling	9309	WB 1:1000
γH2Ax	Cell Signaling	9718	WB 1:1000
E-cadherin	Abcam	Ab11512	IF 1:250 WB 1:1000
N-cadherin	Sigma-Aldrich	C3865	IF 1:250 WB 1:1000
Fibronectin	Abcam	Ab2413	WB 1:1000
Vimentin	Cell Signaling	5741	IF 1:250
GLUT1	Alpha Diagonsitc	Gt 11-A	WB 1:1000 IHC 1:200
LDHA	Cell Signaling	2012S	WB 1:1000 IHC 1:200
HIF1a	Cayman Chemical	10006421	WB 1:1000
HIF1a	Cell Signaling	14179S	IF 1:200
PDK1	Cell Signaling	3062s	WB 1:1000
H2B	Abcam	1790	WB 1:1000
H2Bub1	Cell Signaling	5546S	WB 1:1000 ChIP 1µg
H3K4me3	Abcam	ab8580	ChIP 1µg
Pol II p-Ser5	Abcam	ab5131	ChIP 1µg
Pol II p-Ser2	Cell Signaling	13499s	ChIP 1µg
total Pol II	Cell Signaling	D8L4Y	ChIP 0.5 µg
HPR-Anti-Mouse secondary antibody	Jackson ImmunoR	115-035-003	WB 1:5000
HRP-Anti-Rabbit secondary antibody	Jackson ImmunoR	111-035-045	WB 1:5000
HRP-Anti-Rat secondary antibody	Invitrogen	31470	WB 1:5000
Mouse Alexa 488	Invitrogen	A21206	IF 1:500
Mouse Alexa 555	Invitrogen	A31570	IF 1:500
Rat Alexa 488	Invitrogen	A11006	IF 1:500
Rabbit Alexa 488	Invitrogen	A21206	IF 1:500
Rabbit Alexa 555	Invitrogen	A31572	IF 1:500
DAPI	Cell Signaling	4083S	1:10000
