# Supplementary material for: RNF20 links the DNA damage response and metabolic rewiring in lung cancer through HIF1α
Source: Nat Commun. 2025 May 28;16:4929. doi: 10.1038/s41467-025-60223-4 (PMC12120090; doi:10.1038/s41467-025-60223-4)
Supplement: Supplementary file 8 — Supplementary Data 6 [file 41467_2025_60223_MOESM8_ESM.xlsx]

## Sheet: Sheet1
Primers
Primer	Sequence (5’-3’)
q-PCR TP53 forward M.musculus	GTGTGGTGCAGATCGCAGT
q-PCR TP53 reverse M.musculus	ATCATGCCTTCGGACTTGATG
q-PCR Rb forward M.musculus	CAAACGGAGGAAATGACTTTGGG
q-PCR Rb reverse M.musculus	GTGTCAGGGTGAGTTGGGTTC
q-PCR RNF20 forward M.musculus	CGACATTGTGAGCTGGAGAA
q-PCR RNF20 reverse M.musculus	GGGCTTTCAACTGCAGACTC
q-PCR RNF20 forward Human	GGAGCTCTTATCCCGGAAGC
q-PCR RNF20 reverse Human	AACTCCTGAGACATGGTGCG
q-PCR RNF40 forward M.musculus	AAGACCACGACCACTCTAATCG
q-PCR RNF40 reverse M.musculus	TCCAATTTCTCAATTCTCTCCCG
q-PCR RBX1 forward M.musculus	CCATCTGCAGGAACCACATT
q-PCR RBX1 reverse M.musculus	CTCCCACTCTCTCTGTTGTCCA
q-PCR Actb forward M.musculus	CAGATGCCACTACAGCACG
q-PCR Actb reverse M.musculus	CCTGCCGCTGCCATAGAAG
q-PCR Actb forward Human	ACAGAGCCTCGCCTTTGCC
q-PCR Actb reverse Human	GATATCATCATCCATGGTGAGCTGG
q-PCR Slc2a1 forward M.musculus	ATAGTTACAGCGCGTCCGTT
q-PCR Slc2a1 reverse M.musculus	TAGCCGAACTGCAGTGATCC
q-PCR Hif1a forward M.musculus	GCGGCGAGAACGAGAAGAAA
q-PCR Hif1a reverse M.musculus	GGGGAAGTGGCAACTGATGA
q-PCR Ldha forward M.musculus	AACTTGGCGCTCTACTTGCT
q-PCR Ldha reverse M.musculus	TAGCCGCCTGAGGACTTACT
q-PCR HK1 forward M.musculus	TCCATCCACACTTCTCCAGAATC
q-PCR HK1 reverse M.musculus	AGGAAACACCACTCCGACTT
q-PCR PDK1 forward M.musculus	GGACTTCGGGTCAGTGAATGC
q-PCR PDK1 reverse M.musculus	TCCTGAGAAGATTGTCGGGGA
q-PCR Eno1 forward M.musculus	TGCGTCCACTGGCATCTAC
q-PCR Eno1 reverse M.musculus	CAGAGCAGGCGCAATAGTTTTA
q-PCR Vegfa forward M.musculus	CTCCACCATGCCAAGTGGTC
q-PCR Vegfa reverse M.musculus	GTCCACCAGGGTCTCAATCG
q-PCR Snai1 forward M.musculus	CACACGCTGCCTTGTGTCT
q-PCR Snai1 reverse M.musculus	GGTCAGCAAAAGCACGGTT
q-PCR Cdh1 forward M.musculus	AGCTCTAAGGACAGTGGTCAT
q-PCR Cdh1 reverse M.musculus	CAGTGCTTTACATTCCTCGGT
q-PCR GAPDH forward M.musculus	AACTTTGGCATTGTGGAAGG
q-PCR GAPDH reverse M.musculus	GGATGCAGGGATGATGTTCT
q-PCR Fn1 forward M.musculus	ATGTGGACCCCTCCTGATAGT
q-PCR Fn1 reverse M.musculus	GCCCAGTGATTTCAGCAAAGG
ChIP q-PCR SLC2a1-5utr forward	AGTGACGATCTGAGCTACGG
ChIP q-PCR SLC2a1-5utr reverse	GTTACTCACCTTGCTGCTGG
ChIP q-PCR SLC2a1-gene-body forward	AACGTCAGCAACCTTCAACC
ChIP q-PCR SLC2a1-gene-body reverse	TGCCCATCCCTCAATGTTCT
ChIP q-PCR SLC2a1-3utr forward	CCTCTTGCCTTGGAGCCTT
ChIP q-PCR SLC2a1-3utr reverse	CGCTCTAATTGGTGACGACG
ChIP q-PCR VEGFa-5utr forward	GGTAACAGCGGTGGAAGAAA
ChIP q-PCR VEGFa-5utr reverse	ACTCTCCTGTCTCCCCTGAT
ChIP q-PCR VEGFa -gene-body forward	GATGGGGAGGTTCTAAGGCA
ChIP q-PCR VEGFa -gene-body reverse	CAGAAGGAAGGAGAAGGGCA
ChIP q-PCR Ldha-5utr forward	GAGCTTCCATTTAAGGCCCC
ChIP q-PCR Ldha-5utr reverse	CCCAAATCTGAACACCCTGC
ChIP q-PCR Ldha -gene-body forward	GAAAGTCTGACCTCCTGCCT
ChIP q-PCR Ldha -gene-body forward	GTCTTCTCTTCCCTCACCCC
ChIP q-PCR Ldha-3utr forward	TTGCAGCTCAGGTTTTGTCC
ChIP q-PCR Ldha-3utr reverse	CTTAGGGAGTGGCAGTAGGG
ChIP q-PCR Eno1-5utr forward	AAGGTCATCAGCAAGGTCGT
ChIP q-PCR Eno1-5utr reverse	CTTGGGGCATAGCTGGAATG
ChIP q-PCR Eno1-3utr forward	GGTCAGAAAGGGGCATTTGG
ChIP q-PCR Eno1-3utr reverse	AAAATGGATCACGACGCAGC
ChIP q-PCR Pdk1-5utr forward	TGCTAAGGTTCCATCTGCGA
ChIP q-PCR Pdk1-5utr reverse	GCAACAGAAGGCAAAGACCA
ChIP q-PCR Pdk1-3utr forward	AAGTCTCACTGTGTAGCCCC
ChIP q-PCR Pdk1-3utr reverse	CGCTCATCCTCAGATCACCT
gRNA1-RNF20 forward M.musculus	CACCGTGAAAAGCTGGAGCGACGCC
gRNA1-RNF20 reverse M.musculus	AAACGGCGTCGCTCCAGCTTTTCAC
gRNA2-RNF20 forward M.musculus	CACCGGATTTCCATCGCATCTACAT
gRNA2-RNF20 reverse M.musculus	AAACATGTAGATGCGATGGAAATCC
Genotyping for cells forward M.musculus	GCTGTGTCCTTAGTCTCGGT
Genotyping for cells reverse-1 M.musculus	CAAAATCCACTGTCCCGCTC
Genotyping for cells reverse-2 M.musculus	ATTCCCTTCTCAGTGCCCAA
Genotyping for mice forward-1	TCTTTTGAGACAGGGAGCCC
Genotyping for mice forward-2	GAAGACGCGCTATGACACTC
Genotyping for mice reverse	AAGTCTGGGGAACAAGGGAG
Genotyping for cells forward Human	CAGGCCAAGTGATTCTAATGTG
Genotyping for cells reverse-1 Human	GCCCTAAGCGTGATCTAACCTA
Genotyping for cells reverse-2 Human	GAAAGCCAGCCAGCTGATCTTAACAA
