# Supplementary material for: RNF20 links the DNA damage response and metabolic rewiring in lung cancer through HIF1α
Source: Nat Commun. 2025 May 28;16:4929. doi: 10.1038/s41467-025-60223-4 (PMC12120090; doi:10.1038/s41467-025-60223-4)
Supplement: Supplementary file 11 — Source Data [file 41467_2025_60223_MOESM11_ESM.xlsx]

## Sheet: Fig1e
Age	Sex	Organ/Anatomic Site	Pathology diagnosis	TNM	Grade	Stage	Type	Tissue ID.	Hscore
42	M	Lung	Adenocarcinoma	T2N0M0	1	IB	malignant	Rln010049	180
70	F	Lung	Adenocarcinoma	T1N0M0	1	IA	malignant	Rln060196	240
65	M	Lung	Adenocarcinoma	T2N0M0	1	IB	malignant	Rln010035	100
65	M	Lung	Adenocarcinoma	T1N0M0	1	I	malignant	Rln020257	100
65	F	Lung	Adenocarcinoma	T2N0M0	1	IB	malignant	Rln060447	103
70	M	Lung	Adenocarcinoma	T2N0M0	1	IB	malignant	Rln060090	140
41	M	Lung	Adenocarcinoma (sparse)	T2N0M0	1	I	malignant	Rln060064	110
62	M	Lung	Adenocarcinoma	T1N0M0	1	I	malignant	Rln020066	110
72	M	Lung	Adenocarcinoma	T1N0M0	1	I	malignant	Rln010183	120
64	F	Lung	Adenocarcinoma	T2N1M0	1	II	malignant	Rln050296	105
42	M	Lung	Adenocarcinoma	T3N1M0	1	IIIA	malignant	Rln040460	119
54	F	Lung	Adenocarcinoma	T2N1M0	1	IIB	malignant	Rln060093	100
67	F	Lung	Adenocarcinoma	T3N2M0	1	IIIA	malignant	Rln060223	110
67	M	Lung	Adenocarcinoma	T3N1M0	1	IIIA	malignant	Rln060656	120
50	M	Lung	Adenocarcinoma	T2N0M0	1	I	malignant	Rln060333	150
50	F	Lung	Adenocarcinoma	T2N0M0	1	IB	malignant	Rln060640	130
46	F	Lung	Adenocarcinoma	T2N0M0	1--2	IB	malignant	Rln020306	180
70	M	Lung	Adenocarcinoma	T1N0M0	1	IA	malignant	Rln050077	160
68	M	Lung	Adenocarcinoma	T2N0M0	1	IB	malignant	Rln010177	220
65	F	Lung	Adenocarcinoma	T2N2M0	1	IIIA	malignant	Rln050243	190
43	M	Lung	Adenocarcinoma	T2N0M0	2	IB	malignant	Rln100023	130
68	M	Lung	Adenocarcinoma	T2N1M0	2	IIB	malignant	Rln050253	100
54	M	Lung	Adenocarcinoma	T2N0M0	2	IB	malignant	Rln020109	115
77	M	Lung	Adenocarcinoma	T4N0M0	2	IIIB	malignant	Rln040845	130
56	F	Lung	Adenocarcinoma	T2N0M0	2	IB	malignant	Rln020337	100
62	M	Lung	Adenocarcinoma	T2N2M0	2--3	IIIA	malignant	Rln050378	120
68	M	Lung	Adenocarcinoma	T3N1M0	2	IIIA	malignant	Rln060449	100
52	F	Lung	Adenocarcinoma	T2N0M0	2	I	malignant	Rln020297	103
53	F	Lung	Adenocarcinoma	T2N0M0	2	I	malignant	Rln020153	120
63	F	Lung	Adenocarcinoma	T2N1M0	2	IIB	malignant	Rln060127	100
58	M	Lung	Adenocarcinoma	T2N1M0	2	IIB	malignant	Rln060156	130
50	F	Lung	Adenocarcinoma	T2N2M0	2	IIIA	malignant	Rln020578	132
70	M	Lung	Adenocarcinoma	T1N0M0	2	I	malignant	Rln030025	150
55	F	Lung	Adenocarcinoma	T2N0M0	2	IB	malignant	Rln040231	100
48	F	Lung	Adenocarcinoma	T2N0M0	2	IB	malignant	Rln040248	240
72	M	Lung	Adenocarcinoma (sparse)	T3N2M0	-	IIIA	malignant	Rln020237	100
65	M	Lung	Adenocarcinoma	T3N2M0	2	IIIA	malignant	Rln020314	107
70	M	Lung	Adenocarcinoma	T2N0M0	2	IB	malignant	Rln030013	110
54	F	Lung	Adenocarcinoma	T2N0M0	2	IB	malignant	Rln030495	100
62	M	Lung	Adenocarcinoma	T2N0M0	2	IB	malignant	Rln030028	12
59	F	Lung	Adenocarcinoma	T2N1M0	2	IIB	malignant	Rln010077	100
66	F	Lung	Adenocarcinoma	T1N0M0	2--3	IA	malignant	Rln020560	15
55	M	Lung	Adenocarcinoma	T2N1M0	2	IIB	malignant	Rln060401	100
57	F	Lung	Adenocarcinoma (sparse)	T2N0M0	2--3	IB	malignant	Rln030204	60
51	M	Lung	Adenocarcinoma	T3N1M0	2	IIIA	malignant	Rln060214	270
63	F	Lung	Adenocarcinoma	T2N2M0	2	IIIA	malignant	Rln060503	100
54	M	Lung	Adenocarcinoma	T3N1M0	2	IIIA	malignant	Rln060359	105
60	M	Lung	Adenocarcinoma	T2N0M0	2	IB	malignant	Rln060495	100
51	F	Lung	Adenocarcinoma with necrosis	T2N0M0	2	IB	malignant	Rln060539	100
66	M	Lung	Adenocarcinoma	T2N0M0	2	IB	malignant	Rln020461	50
68	M	Lung	Adenocarcinoma	T2N1M1	2	IV	malignant	Rln050476	15
55	M	Lung	Adenocarcinoma	T2N0M0	2	IB	malignant	Rln020228	50
52	F	Lung	Adenocarcinoma	T3N1M0	3	IIIA	malignant	Rln050474	110
34	F	Lung	Adenocarcinoma	T3N2M0	3	IIIA	malignant	Rln020452	100
76	M	Lung	Adenocarcinoma (fibrous tissue and blood vessal)	T2N1M0	-	IIB	malignant	Rln050485	20
45	F	Lung	Adenocarcinoma	T2N1M0	3	IIB	malignant	Rln050113	100
51	M	Lung	Adenocarcinoma	T4N1M0	2	IV	malignant	Rln020242	103
71	F	Lung	Adenocarcinoma	T2N1M0	2--3	IIB	malignant	Rln050475	105
57	M	Lung	Adenocarcinoma	T2N0M0	3	IB	malignant	Rln030596	110
53	M	Lung	Adenocarcinoma	T2N0M0	3	IB	malignant	Rln050255	100
67	M	Lung	Adenocarcinoma	T2N0M0	3	IB	malignant	Rln031080	100
66	M	Lung	Adenocarcinoma	T2N2M0	3	IIIA	malignant	Rln020233	115
43	F	Lung	Adenocarcinoma	T2N2M0	2	IIIA	malignant	Rln040647	115
48	F	Lung	Adenocarcinoma	T2N1M0	2	IIB	malignant	Rln020547	100
47	M	Lung	Adenocarcinoma	T1N0M0	3	IA	malignant	Rln030008	90
51	M	Lung	Adenocarcinoma	T2N1M0	3	IIB	malignant	Rln010117	108
75	M	Lung	Adenocarcinoma	T2N0M0	3	IB	malignant	Rln010127	15
53	F	Lung	Adenocarcinoma	T2N1M0	3	IIB	malignant	Rln010055	105
59	M	Lung	Adenocarcinoma	T2N0M0	3	IB	malignant	Rln020440	100
69	M	Lung	Adenocarcinoma	T2N0M0	3	IB	malignant	Rln010090	90
36	F	Lung	Adenocarcinoma	T2N2M0	3	IIIA	malignant	Rln020040	80
64	F	Lung	Adenocarcinoma	T2N0M0	3	IB	malignant	Rln010175	80
43	M	Lung	Small cell undifferentiated carcinoma	T2N1M0	-	IIB	malignant	Rln040794	102
74	M	Lung	Small cell undifferentiated carcinoma	T2N1M0	-	IIB	malignant	Rln050124	45
55	M	Lung	Small cell undifferentiated carcinoma	T2N1M0	-	IIB	malignant	Rln050331	100
52	M	Lung	Small cell undifferentiated carcinoma	T2N2M0	-	IIIA	malignant	Rln030169	107
39	F	Lung	Small cell undifferentiated carcinoma	T2N0M0	-	IB	malignant	Rln040103	114
47	F	Lung	Small cell undifferentiated carcinoma	T2N1M0	-	IIB	malignant	Rln050232	103
60	M	Lung	Small cell undifferentiated carcinoma	T2N0M0	-	IB	malignant	Rln020694	100
58	M	Lung	Small cell undifferentiated carcinoma	T2N1M0	-	IIB	malignant	Rln040012	118
49	F	Lung	Small cell undifferentiated carcinoma	T3N1M0	-	IIIA	malignant	Rln040168	116
56	M	Lung	Small cell undifferentiated carcinoma	T2N1M0	-	IIB	malignant	Rln050204	110
60	F	Lung	Small cell undifferentiated carcinoma	T2N1M0	-	IIB	malignant	Rln040169	120
36	M	Lung	Small cell undifferentiated carcinoma	T2N2M0	-	IIIA	malignant	Rln050022	30
50	M	Lung	Small cell undifferentiated carcinoma	T2N0M0	-	IB	malignant	Rln040172	108
62	M	Lung	Small cell undifferentiated carcinoma	T2N1M1	-	IV	malignant	Rln020861	50
38	M	Lung	Small cell undifferentiated carcinoma	T4N1M0	-	IIIB	malignant	Rln050236	110
58	M	Lung	Small cell undifferentiated carcinoma	T2N1M0	-	IIB	malignant	Rln040386	115
68	M	Lung	Small cell undifferentiated carcinoma	T2N0M0	-	IB	malignant	Rln040425	100
53	M	Lung	Small cell undifferentiated carcinoma	T1N0M0	-	IA	malignant	Rln040432	108
38	M	Lung	Small cell undifferentiated carcinoma	T2N0M1	-	IV	malignant	Rln050383	110
37	F	Lung	Small cell undifferentiated carcinoma	T2N1M0	-	IIB	malignant	Rln060097	200
70	M	Lung	Small cell undifferentiated carcinoma	T3N1M0	-	IIIA	malignant	Rln040114	30
41	F	Lung	Small cell undifferentiated carcinoma	T2N0M0	-	IB	malignant	Rln040801	115
26	M	Lung	Normal lung tissue	-	-	-	normal	Rln03N014	100
26	M	Lung	Normal lung tissue	-	-	-	normal	Rln03N014	180
47	M	Lung	Normal lung tissue	-	-	-	normal	Rln06N005	270
47	M	Lung	Normal lung tissue	-	-	-	normal	Rln06N005	240
47	M	Lung	Normal lung tissue	-	-	-	normal	Rln06N004	160
47	M	Lung	Normal lung tissue	-	-	-	normal	Rln06N004	180
24	M	Lung	Normal lung tissue	-	-	-	normal	Rln03N010	180
24	M	Lung	Normal lung tissue	-	-	-	normal	Rln03N010	150
35	M	Lung	Normal lung tissue	-	-	-	normal	Rln05N010	120
35	M	Lung	Normal lung tissue	-	-	-	normal	Rln05N010	110
42	M	Lung	Normal lung tissue	-	-	-	normal	Rln05N012	115
42	M	Lung	Normal lung tissue	-	-	-	normal	Rln05N012	100
15	F	Lung	Normal lung tissue	-	-	-	normal	Rln06N002	120
15	F	Lung	Normal lung tissue	-	-	-	normal	Rln06N002	130
46	M	Lung	Normal lung tissue	-	-	-	normal	Rln06N018	280
46	M	Lung	Normal lung tissue	-	-	-	normal	Rln06N018	250
21	F	Lung	Normal lung tissue	-	-	-	normal	Rln06N023	270
21	F	Lung	Normal lung tissue	-	-	-	normal	Rln06N023	270
21	F	Lung	Normal lung tissue	-	-	-	normal	Rln06N024	210
21	F	Lung	Normal lung tissue	-	-	-	normal	Rln06N024	180

## Sheet: Fig1f
Rnf20 log10 FPKM of TCGA
Normal	Ads
3.82844	3.3908
3.67631	3.23366
3.58272	3.64516
3.61556	3.63614
3.50991	3.27409
3.38928	3.30475
2.91274	3.49097
3.51792	3.84303
3.80828	3.28735
3.48484	2.99267
3.79924	3.50112
3.27383	3.46601
3.75838	3.78289
3.15741	2.97693
3.3153	3.61556
3.44083	3.39628
4.10301	2.60094
3.58361	3.30932
3.7875	3.39122
3.88464	2.36024
3.63853	3.88384
3.36015	3.11136
3.23583	3.8555
3.83074	3.45956
4.00771	2.81389
3.67226	3.57424
3.09425	2.74271
3.7425	3.32258
3.98527	4.48316
3.81494	2.82604
3.33603	3.5335
3.33987	3.70762
3.85191	3.53594
2.95571	3.09928
3.60982	3.2439
3.7405	3.56619
3.64506	3.20072
3.7959	2.51978
3.70882	3.87562
3.62858	3.52809
2.9754	3.34096
3.76792	3.5023
3.10057	3.95945
3.43787	3.95413
3.91619	2.91159
3.20422	3.41248
3.66005	3.15987
3.68567	3.92834
3.64742	3.26778
3.01223	3.52746
2.62641	3.69828
3.62446	2.00825
3.75099	3.4932
3.66597	3.47784
3.9093	3.63554
4.17621	3.48484
3.5586	3.63247
3.33212	4.00441
3.67337	3.27087
3.8786	3.33744
3.83162	3.80022
3.80944	3.7566
3.77189	3.92048
3.52408	3.33239
3.18992	3.64429
3.75958	3.35318
3.65556	3.20462
3.50707	3.61603
	3.6668
	3.47021
	3.88075
	3.73091
	3.2625
	3.5198
	3.39103
	3.33126
	3.2779
	3.58471
	3.22366
	3.59105
	3.77596
	2.54815
	3.14931
	3.05071
	3.44595
	2.91386
	3.40128
	2.64884
	3.6962
	2.48185
	3.46293
	3.78484
	3.44936
	3.37552
	3.68067
	2.68355
	3.58689
	4.13099
	2.52429
	3.78165
	3.14522
	2.55148
	3.54196
	3.65889
	3.30056
	2.97159
	2.6462
	3.99017
	3.62683
	3.70591
	2.79331
	3.72348
	2.09404
	3.01473
	3.66639
	3.39027
	3.36512
	3.59852
	3.65244
	3.37882
	4.2178
	3.71881
	3.60415
	3.75927
	3.10095
	2.944
	3.63941
	3.68196
	2.76261
	3.41935
	3.55641
	3.72149
	3.29761
	3.14801
	2.82988
	3.3153
	3.3301
	3.22032
	3.20285
	3.54052
	3.26904
	3.30584
	3.07318
	3.54527
	3.35629
	3.13308
	4.00601
	3.64452
	3.6456
	3.0328
	3.06399
	3.87289
	4.10301
	3.71126
	3.38773
	3.24709
	3.23562
	3.28409
	3.58835
	3.38228
	3.11541
	3.82262
	3.28431
	3.89427
	4.10592
	3.6964
	2.34152
	3.71902
	3.81825
	3.49987
	3.59149
	3.02903
	3.63853
	4.25347
	2.87527
	3.8248
	3.46853
	1.84625
	4.06299
	3.57748
	3.7237
	3.43499
	3.7346
	3.06962
	3.52589
	3.80359
	3.2223
	3.32944
	3.49457
	3.51572
	2.42593
	3.52461
	2.20892
	4.00735
	3.38052
	3.501
	3.03505
	3.13911
	1.86371
	3.36362
	3.97399
	2.52238
	2.64597
	3.75252
	3.56055
	3.23657
	3.5793
	3.46239
	3.53543
	3.93206
	3.1811
	3.25971
	3.41758
	3.34403
	3.32442
	3.60239
	4.13763
	3.36918
	3.49068
	4.22049
	3.41077
	2.78665
	3.45578
	4.56306
	3.74346
	2.744
	3.33603
	3.26318
	3.39062
	3.83455
	2.71873
	3.88747
	3.2213
	3.48393
	3.32248
	3.73984
	3.64233
	3.27561
	4.01369
	4.00601
	3.97
	3.41209
	3.11213
	3.37693
	3.55419
	3.86739
	3.30442
	3.33145
	4.25201
	3.37182
	3.43936
	3.71777
	2.64865
	3.66662
	3.42035
	3.23428
	2.93092
	4.18478
	3.25745
	3.53005
	3.24864
	3.52149
	3.52091
	3.04504
	2.58426
	2.67051
	3.26456
	3.38512
	3.79027
	3.92024
	3.66998
	4.14421
	3.99425
	3.42157
	3.47503
	3.77387
	3.99591
	3.3311
	4.11527
	3.82835
	3.41939
	3.87813
	3.58174
	4.03702
	3.33739
	3.93419
	3.18283
	3.8539
	2.60064
	3.72922
	2.79259
	4.02906
	3.70044
	4.0744
	3.38857
	3.62508
	2.90555
	3.1542
	3.25847
	2.98081
	3.82411
	3.45027
	4.47148
	3.61865
	2.98686
	3.79642
	3.57836
	3.57112
	4.02916
	3.01598
	3.49722
	3.17325
	2.99106
	3.01747
	4.03757
	4.08805
	3.02651
	3.55685
	3.71309
	3.37318
	3.29334
	3.09809
	3.28474
	3.40951
	3.06895
	3.30351
	3.61196
	4.2393
	3.68552
	3.53525
	2.84837
	3.66085
	3.45298
	3.21904
	3.29226
	4.02935
	3.8453
	3.95433
	4.06239
	3.90875
	3.59011
	2.69355
	3.49434
	3.31129
	2.86358
	3.27287
	3.30349
	3.72516
	3.56376
	3.7314
	3.28217
	3.69921
	3.98488
	3.37307
	3.82907
	3.05969
	3.88494
	3.78525
	3.99367
	3.97041
	3.68567
	3.35735
	4.00257
	3.30722
	3.94407
	3.17203
	2.78737
	2.5076
	4.09954
	4.12379
	3.8704
	3.8733
	3.37679
	3.21357
	3.55816
	3.90234
	3.87269
	3.21414
	2.88132
	4.09451
	3.71028
	3.17565
	3.64035
	3.43083
	3.27086
	3.9522
	3.75889
	2.98313
	4.09316
	3.98105
	3.88554
	3.55814
	3.24804
	3.45265
	4.08064
	3.31956
	3.60042
	3.41117
	3.29988
	3.50039
	3.26565
	3.47555
	4.01725
	3.63383
	3.51294
	2.41222
	3.28903
	3.37671
	3.49877
	3.30718
	3.01388
	3.43547
	3.81249
	3.30003
	3.53291
	3.63288
	3.5304
	3.01223
	3.44354
	4.10277
	2.78549
	3.96656
	3.31392
	4.01928
	3.119
	2.61807
	3.48616
	2.62641
	3.62151
	3.89202
	3.62392
	3.15034
	3.44908
	3.54927
	3.50705
	3.68831
	3.15949
	3.53177
	3.51516
	3.27044
	3.72118
	3.40715
	4.06348
	3.29202
	4.0682
	3.70483
	3.41757
	3.94822
	2.97736
	3.42931
	3.30248
	3.70894
	3.2506
	3.88374
	3.81311
	3.88174
	3.43786
	3.13183
	3.73304
	3.38103
	2.97222
	3.34156
	4.0419
	4.01268
	3.84282
	3.14973
	2.95909
	3.04835
	3.17324
	3.4887
	3.3573
	4.0092
	3.47364
	3.61332
	3.55042
	2.79038
	3.91108
	3.40588
	3.48872
	3.74599
	3.28562
	3.48472
	3.07655
	3.43037
	3.74109
	3.72128
	2.82884
	3.64726
	2.76435
	3.77102
	3.81424
	3.50406
	3.15375
	4.0035
	4.14389
	3.48741
	2.93389
	3.19632
	3.44925
	3.89787
	2.84522
	3.25773
	3.69398
	4.40055
	3.54842
	3.57768
	3.82089
	3.67696
	3.13302
	3.20794
	2.70208
	2.97489
	3.29622
	3.47958
	3.33131
	4.26337
	4.13884
	3.50605
	3.76946
	3.23049
	3.40929
	3.7446
	3.32785
	3.4748

## Sheet: Fig1h
Rnf20 log10 FPKM of TCGA
Normal	Ads
4.15842	4.22109
3.98841	4.25933
4.09439	4.26026
4.16731	4.24101
4.14206	4.30659
4.14337	4.16284
4.17548	3.97834
4.15675	4.10855
4.16013	4.08525
4.18347	4.23707
4.15578	4.27306
4.15988	4.1895
4.16931	4.25803
4.17901	4.21977
4.15594	4.20854
4.15626	4.24145
4.17568	4.23642
4.15523	4.15144
4.06286	4.25612
4.14865	4.21611
4.14034	4.26861
4.19509	4.19715
4.16699	4.19845
4.17262	3.98715
4.14105	4.32254
4.07974	4.25633
4.16415	4.23231
4.16132	4.04728
4.13925	4.23448
4.14698	4.16709
4.1077	4.08639
4.17918	4.18459
4.14002	4.13329
4.14016	4.20699
4.16958	4.23727
4.15999	4.30197
4.11682	4.17254
4.18153	4.19794
4.1622	4.22968
4.13628	4.1587
4.15693	4.18279
4.12722	4.36464
4.18873	4.22865
4.19999	4.19268
4.1552	4.19944
4.1884	4.31538
4.14252	4.12899
4.07751	4.22888
4.16201	4.21362
4.15238	4.20554
4.01105	4.21716
4.17739	4.14295
4.14952	4.41175
4.19186	4.29528
4.20076	4.17966
4.12749	4.15313
4.13286	4.26591
4.14929	4.18497
4.13619	4.18059
	4.21684
	4.25518
	4.23739
	4.17161
	4.2134
	4.19509
	4.20859
	4.22893
	4.22844
	4.31004
	4.21245
	4.11817
	3.8882
	4.20265
	4.09368
	4.3751
	4.02949
	4.15996
	4.16352
	4.34246
	4.19566
	4.16639
	4.27627
	4.17145
	4.27802
	4.12886
	4.24593
	4.13932
	4.09832
	4.14525
	4.29235
	4.19187
	4.18027
	4.04501
	4.21376
	4.2618
	4.30899
	4.31881
	4.26661
	4.20971
	4.33849
	4.2209
	4.14923
	4.13434
	4.25189
	4.2398
	4.23215
	4.26026
	4.23059
	4.25189
	4.20022
	4.33317
	4.2411
	4.18035
	4.26904
	4.20655
	4.23308
	4.26843
	4.22893
	4.27001
	4.2443
	4.25192
	4.23136
	4.17337
	4.29216
	4.16798
	4.34525
	4.23871
	4.18442
	4.29594
	4.24052
	4.30327
	4.18816
	4.1731
	4.18528
	4.18129
	3.93449
	4.17478
	4.21473
	4.26653
	4.25991
	4.29954
	4.19308
	4.26478
	4.27154
	4.23322
	4.25798
	4.18834
	4.14546
	4.17107
	4.1528
	4.27507
	4.23127
	4.16222
	4.17117
	4.48648
	4.20056
	4.2743
	4.27528
	4.15081
	4.02593
	4.17173
	4.2093
	4.15861
	4.12195
	4.06094
	4.25115
	4.18053
	4.19531
	4.15601
	4.16549
	4.21952
	4.23803
	4.23155
	4.21865
	4.11313
	4.22142
	4.20115
	4.19934
	4.20837
	4.18143
	4.30093
	4.24939
	4.20626
	4.0812
	4.21971
	4.27311
	4.16062
	4.20368
	4.19045
	4.0709
	4.22393
	4.17982
	4.23313
	4.21753
	4.23831
	4.31658
	4.15834
	4.15284
	4.19192
	4.0928
	4.06204
	4.23907
	4.25527
	4.17065
	4.20902
	4.23228
	4.24317
	4.21499
	4.2077
	3.94115
	4.24676
	4.16193
	4.24465
	4.19726
	4.26269
	4.16996
	4.3573
	4.27319
	4.20342
	4.18915
	4.19248
	4.14133
	4.22872
	4.32538
	4.08545
	4.0935
	4.16573
	4.31108
	4.12214
	4.2166
	3.85389
	4.19114
	4.22628
	4.24644
	4.17715
	4.17789
	4.15574
	4.17891
	4.16699
	4.23381
	4.16176
	4.22738
	4.15111
	4.28532
	4.03369
	4.26779
	4.17486
	4.17998
	4.21955
	4.2454
	4.20167
	4.29913
	4.14119
	4.30792
	4.26916
	4.24132
	4.18916
	4.15764
	4.34982
	4.29278
	4.17288
	4.2146
	4.18311
	4.10762
	4.12898
	4.19852
	4.24691
	4.22529
	4.15353
	4.21516
	4.24784
	4.35087
	4.20473
	4.24589
	4.25734
	4.21836
	4.14924
	4.18598
	4.15832
	4.11507
	4.06773
	4.26196
	4.1827
	4.23468
	4.23609
	4.22736
	4.28575
	4.20808
	4.33848
	4.14127
	4.30879
	4.2966
	4.29282
	4.20116
	4.2226
	4.12525
	4.34592
	4.29112
	4.21626
	4.05452
	4.18298
	4.23279
	4.22454
	4.31026
	4.23162
	4.12285
	4.15697
	4.1898
	4.27306
	4.34453
	4.20057
	4.28479
	4.19364
	4.23669
	4.27564
	4.21345
	4.15486
	4.28963
	4.23671
	4.13912
	4.16904
	4.2032
	4.04603
	4.29057
	4.17268
	4.26159
	4.24134
	4.27741
	4.185
	4.17021
	4.2248
	4.33818
	4.26311
	4.21138
	4.05976
	4.30454
	4.2209
	4.22399
	4.22049
	4.24114
	4.13522
	4.26269
	4.27966
	4.24688
	4.46737
	4.16595
	4.15997
	4.21939
	4.13493
	4.18553
	4.24353
	4.24946
	4.22689
	4.226
	4.21469
	4.11856
	4.28077
	4.20424
	4.02372
	4.30136
	4.19906
	4.21107
	4.19398
	4.24015
	4.14762
	4.22919
	4.30092
	4.36055
	4.20493
	4.20623
	4.18153
	4.23724
	4.23414
	4.20039
	4.1908
	4.23801
	4.17683
	4.18873
	4.15132
	4.17467
	4.27926
	4.18654
	4.25563
	4.22338
	4.19299
	4.23806
	4.27395
	4.22147
	4.16032
	4.11648
	4.0142
	4.12749
	4.28947
	4.2851
	4.31152
	4.21736
	4.21752
	4.22632
	4.25486
	4.0815
	4.19444
	4.09278
	4.18018
	4.15734
	4.16021
	4.13925
	4.28796
	4.15327
	4.17029
	4.23552
	4.17024
	4.21667
	4.02467
	4.19304
	4.16773
	4.24979
	4.14188
	4.15775
	4.28873
	4.2015
	4.24735
	4.2305
	4.18486
	4.22478
	4.19195
	4.18464
	4.18559
	4.19257
	4.19367
	4.21698
	4.09467
	4.20478
	4.25458
	4.25524
	4.22038
	4.19311
	3.91411
	4.20496
	4.25479
	4.24258
	4.2535
	4.20523
	4.3172
	4.16808
	4.20429
	4.12891
	4.21933
	4.17546
	4.26839
	4.21313
	4.21675
	4.15707
	4.18712
	4.2515
	4.1495
	4.24411
	4.1942
	4.18159
	4.25749
	4.15378
	4.18561
	4.23507
	4.20238
	4.23337
	4.20816
	4.26824
	4.20493
	4.0117
	4.2078
	4.24102
	4.18211
	4.23187
	4.26072
	4.31239
	4.27353
	4.29805
	4.27218
	4.17109
	4.21583
	4.19898
	4.36925
	4.22222
	4.19665
	4.16898
	4.20342
	4.17169
	4.13246
	4.2317
	4.21864
	4.19411
	4.12031
	4.25051
	4.2779
	4.17354
	4.18436
	4.18407
	4.2363
	4.22545
	4.2268
	4.31367
	4.20119
	4.10782
	4.24909
	4.27519
	4.19196
	4.28
	4.16706
	4.19935
	4.22486
	4.17044
	4.08484
	4.32661
	4.30604
	4.23789
	4.20614

## Sheet: Fig1k
	Rnf20 staining Hscore
	i.t injection	tumor relapse
	100	0
	90	25
	150	30
	50	5
	0	30

## Sheet: Fig2f
	Peentage of γH2AX
	positive cells	ctrl1			ctrl2			Rnf20+/- 1			Rnf20+/- 2
	0h	14	15	14	12	13	12	41	39	43	35	36	35
	4h	94	95	92	90	94	95	101	100	100	100	99	98
	8h	57	53	58	60	53	50	81	70	75	79	77	73
	16h	39	42	38	29	25	34	75	69	68	77	69	67
	24h	17	15	14	16	15	12	57	55	60	59	54	58

## Sheet: Fig2k
	Relative expression of Rnf20			Relative expression of Tp53			Relative expression of Rb1
	ctrl	Rnf20+/-		ctrl	Rnf20+/-		ctrl	Rnf20+/-
	0.915521	0.44281		0.915521	0.44281		1.02186	0.480482
	1.22173	0.52975		1.22173	0.52975		1.01179	0.628913
	0.887475	0.395898		0.887475	0.395898		0.966342	0.386334

## Sheet: Fig2m
	Relative expression of Rnf20			Relative expression of Tp53			Relative expression of Rb1
	wt	Rnf20+/-		ctrl	Rnf20+/-		ctrl	Rnf20+/-
	1.46989	0.660679		1.58434	1.25212		1.7965	1.71559
	1.2868	0.621199		1.43185	1.0764		1.61368	0.936923
	1.23305	0.598649		1.18923	0.996282		1.58771	0.984383
	1.06132	0.553529		1.15452	0.773252		1.58222	0.944533
	1.03286	0.561989		1.07481	0.735122		1.1322	0.522413
	0.982109	0.530989		1.02281	0.514322		1.09177	0.436523
	0.869319	0.527179		0.939622	0.703922		0.773103	0.374333
	0.872139	0.449209		0.839102	0.669262		0.795583	0.318443
	0.821389	0.514059		0.773252	0.641532		0.571093	0.206233
	0.841129	0.527189		0.773242	0.634602		0.432003	0.062612
	0.742439	0.530969		0.589542	0.530612		0.339703	-0.02716
	0.787559	0.547899		0.627672	0.527152		0.284423	0.035682

## Sheet: Fig3e
	migrated cell number per field
	ctrl	Rnf20+/-
	53	557
	77	681
	62	703
	81	599
	74	502

## Sheet: Fig3f
	number of colonies
	ctrl	Rnf20+/-
	4	31
	5	21
	6	14

## Sheet: Fig3i
	Relative expression of Cdh1			Relative expression of Snai1			Relative expression of Fn1
	wt	Rnf20+/-		wt	Rnf20+/-		wt	Rnf20+/-
	0.745675	0.42203		1	4.47574		1.00001	3.7111
	0.913171	0.330212		0.493149	0.522754		1.02992	3.20674
	0.990177	0.890413		0.42008	0.32342		0.553391	13.7743
	0.433765	0.083642		0.753667	1.37336		0.509258	10.3955
	1.75025	0.376525		1.51049	6.47286		1.73826	1.27932
	0.988291	0.146218		1.17532	1.41258		1.19537	1.46617
	0.255218	0.297012		0.817693	4.49668		0.993524	5.36846
	1.92345	0.464672		1.79722	4.36159		0.496205	16.6686

[truncated: 89 more sheets: Fig4b, Fig4c, Fig4d, Fig4e, Fig4f, Fig4g, Fig4h, Fig4k, Fig5a, Fig5b, Fig5c, Fig5d, Fig5e, Fig5f, Fig5g, Fig5h, Fig5i, Fig5j, Fig5k, Fig5l …]
